# Supplementary material for: Distinct transcriptional and epigenomic programs define Hofbauer cells in term placenta
Source: JCI Insight. 2025 Dec 23;11(3):e195801. doi: 10.1172/jci.insight.195801 (PMC12892902; doi:10.1172/jci.insight.195801)
Supplement: Supplemental table 4 [file jciinsight-11-195801-s033.xlsx]

## Sheet: Sheet1
Supplementary table 4. Sample metadata including accession numbers and source references for transcriptomic datasets used in the study
Sample name	Accession number	Reference article
Hofbauer cells Patient1 rep1	GSM8083351	This manuscript
Hofbauer cells Patient1 rep2	GSM8083352
Hofbauer cells Patient2 rep1	GSM8083353
Hofbauer cells Patient2 rep2	GSM8083354
Hofbauer cells Patient3 rep1	GSM8083355
Hofbauer cells Patient3 rep2	GSM8083356
Hofbauer cells Patient4 rep1	GSM8083357
Monocyte-derived macrophages rep1	GSM5242296	Zhang et al, 2022
Monocyte-derived macrophages rep2	GSM5242297
Monocyte-derived macrophages rep3	GSM5242298
Monocyte-derived macrophages rep4	GSM5242299
Monocyte-derived macrophages rep5	GSM5242293
Alveolar macrophages rep1	GSM5048562	Correa-Macedo et al, 2021
Alveolar macrophages rep2	GSM5048564
Alveolar macrophages rep3	GSM5048572
Alveolar macrophages rep4	GSM5048574
Alveolar macrophages rep5	GSM5048576
Kupffer cells rep1	GSM5643806	Dong et al, 2024
Kupffer cells rep2	GSM5643804
Microglia rep1	GSM2360277	Abud et al, 2017
Microglia rep2	GSM2360278
Microglia rep3	GSM2360279
Cord blood monocyte rep1	GSM1467783	Lissner et al, 2015
Cord blood monocyte rep2	GSM1467810
Cord blood monocyte rep3	GSM1467786
Cord blood monocyte rep4	GSM1467789
Cord blood monocyte rep5	GSM1467816
Fetal microglia rep1	GSM2576757	Douvaras et al, 2017
Fetal microglia rep2	GSM2576758
Fetal microglia rep3	GSM2360274
Fetal microglia rep4	GSM2360275
Fetal microglia rep5	GSM2360276
Fetal liver rep1	GSM2576773
Fetal liver rep2	GSM2576774
Spleen rep1	GSM3440277	Klei et al, 2020
Spleen rep2	GSM3440280
Spleen rep3	GSM3440284
Spleen monocyte rep1	GSM3440278
Spleen monocyte rep2	GSM3440279
Spleen monocyte rep3	GSM3440283
Skin rep1	GSM5076842	Rhodes et al, 2021
Skin rep2	GSM5076848
Skin rep3	GSM5076854
Osteoclact precursor rep1	SRR8434682	Fujii et al, 2021
Osteoclact precursor rep2	SRR10235823
Osteoclact precursor rep3	SRR10235826
Intestinal rep1	GSM3496520	Dharmasiri et al, 2021
Intestinal rep2	GSM3496521
Blood monocyte rep1	GSM3440276	Klei et al, 2020
Blood monocyte rep2	GSM3440281
Blood monocyte rep3	GSM3440282
Osteoclast mononucleated rep1	GSM6774150	Ahmadzadeh et al, 2023
Osteoclast mononucleated rep2	GSM6774148
Osteoclast mononucleated rep3	GSM6774145
Osteoclast multinucleated rep1	GSM6774151
Osteoclast multinucleated rep2	GSM6774149
Osteoclast multinucleated rep3	GSM6774146
