# Supplementary material for: Distinct transcriptional and epigenomic programs define Hofbauer cells in term placenta
Source: JCI Insight. 2025 Dec 23;11(3):e195801. doi: 10.1172/jci.insight.195801 (PMC12892902; doi:10.1172/jci.insight.195801)
Supplement: Supplemental table 5 [file jciinsight-11-195801-s034.xlsx]

## Sheet: SupplementaryTable_4_content
Supplementary Table 5. Tables generated during the process of RNA-seq data.
Content:
#	name	description
1	1_RNA_consensus_of_8_cell_types	The table contains all genes that have higher than 0 FPKM in all samples (n=22288). It contains also the decile normalized FPKM values for each sample.
2	2_RNA_20_cl_of_8_cell_types	The table shows the 20 clusters of differentially expressed genes among the 8 cell types. It also includes the average decile-normalized FPKM value for each sample within a cell type.
3	3_expr_of_MF_spec_TFs	The table contains the gene expression of the macrophage-specific transcription factor-coding genes in the 8 cell types. The genes are sorted based on their average expression in the 8 cell types. Source of the TFs: 10.1093/nar/gkae088

## Sheet: 1_RNA_consensus_of_8_cell_types
Gene_ID	Hofbauer_1	Hofbauer_2	Hofbauer_3	Hofbauer_4	Hofbauer_5	Hofbauer_6	Hofbauer_7	MDM_1	MDM_2	MDM_3	MDM_4	MDM_5	AM_1	AM_2	AM_3	AM_4	AM_5	Kupffer_1	Kupffer_2	Microglia_1	Microglia_2	Microglia_3	CordBloodMonocyte_1	CordBloodMonocyte_2	CordBloodMonocyte_3	CordBloodMonocyte_4	CordBloodMonocyte_5	Fetal_Microglia_1	Fetal_Microglia_2	Fetal_Microglia_3	Fetal_Microglia_4	Fetal_Microglia_5	Fetal_Liver_1	Fetal_liver_2
A1BG	0	0	0.0045388	0	0.00797085	0.00726251	0.00596455	0.172493	0.0973867	0.179085	0.113696	0.0996632	0.0688849	0.0403603	0.0725824	0.0644094	0.0524021	0.2422	0.104326	0.0199742	0.0506641	0.0671395	0	0	0	0	0.00702429	0.0686488	0.0613787	0.0422393	0.0440176	0.0487659	0.213157	0.204957
A1BG-AS1	0	0	0	0	0	0.00179108	0	0.0272674	0.036193	0.0453952	0.0175945	0.0163261	0.0499678	0.0204452	0.0655126	0.0716684	0.0287757	0.0313624	0.0324753	0.00858339	0.0385785	0.0264784	0.00826051	0.00942679	0	0.0493507	0.0374456	0.0248634	0.0244302	0.0265371	0.0336915	0.0210797	0.0632427	0.0700617
A1CF	0	0	0	0	0	0	0	0	0	0	0	0	0	0	0	0	0	0	0	0	0	0	0	0	0	0	0	0.000494286	0.000379659	0	0	0	0	0
A2M	11.6604	11.6597	15.4157	16.1712	2025-01-16	14.3596	2025-02-16	5.80956	6.7915	8.48143	6.9389	6.75128	1.21281	1.66147	6.29917	0.802366	0.480493	4.23618	3.8186	23.9772	24.9254	14.0742	0.00786465	0	0.00668106	0.00291264	0	14.9306	15.6466	31.441	32.1825	28.1669	44.1662	43.2601
A2M-AS1	0.0151384	0.0206777	0.0301876	0.0297346	0.0227817	0.0202961	0.0105701	0.0228774	0.0338709	0.028976	0.0123194	0.00933919	0.00479296	0.0117256	0.0173692	0.00503821	0.00460113	0.0110293	0.0257952	0.0323143	0.0360456	0.0449487	0.00672345	0	0	0.00839307	0	0.0346764	0.0409863	0.0874532	0.071092	0.0521354	0.0355467	0.0365325
A2ML1	0.00059481	0	0	0	0	0	0	0	0	0	0	0	0	0	0	0	0	0	0	0	0	0	0	0	0	0	0	0.000208239	0.000264095	0	0	0	0	0
A2MP1	0	0	0	0	0	0	0	0	0	0	0	0	0	0	0	0	0	0	0	0.00553225	0	0.00310422	0	0	0	0	0	0.0103901	0.0105802	0	0	0	0	0
A3GALT2	0	0	0.0131054	0.0101421	0.00767314	0.0149115	0.0232537	0	0	0	0	0.00161272	0	0	0	0	0	0	0	0	0	0	0	0	0	0	0	0.00214336	0	0	0	0	0	0
A4GALT	0.0205954	0.0157022	0.0137632	0.0151767	0.010433	0.0100298	0.00279522	0.0348593	0.0154196	0.0449625	0.0252983	0.0328073	0.185752	0.1919	0.0495698	1.28399	0.233731	0.0814761	0.10354	0.0229931	0.0182703	0.0194628	0	0.00253962	0	0	0.0164291	0.0515882	0.0597482	0.000822954	0	0.000882996	0	0.00283147
A4GNT	0	0	0	0.00319138	0	0	0	0	0	0	0.0043058	0.000931594	0.0166158	0.00727558	0.0145565	0.00620069	0.00982538	0.0087553	0.00310108	0.00335624	0	0.00501047	0.00179287	0.00204824	0	0	0	0.0129032	0.0116605	0.00146554	0.00184413	0.00416138	0.00457467	0.00602041
AAAS	0.366528	0.332057	0.377489	0.378127	0.399159	0.365278	0.305674	0.281352	0.316754	0.258899	0.332037	0.212161	0.59805	0.552843	0.590846	0.678791	0.597534	0.554468	0.59265	0.457874	0.456274	0.461478	0.432989	0.183745	0.0978343	0.625238	0.245091	0.681454	0.734313	0.622238	0.480994	0.502001	0.584314	0.641646
AACS	0.0947003	0.108033	0.0869272	0.0684733	0.0802983	0.0788961	0.0762544	0.0953214	0.319167	0.0596968	0.115781	0.0945649	0.0989237	0.12174	0.0917113	0.0905956	0.0684032	0.0370241	0.0522136	0.16721	0.179118	0.154304	0.0742265	0.0559815	0.0373446	0.112303	0.0491812	0.129037	0.148792	0.299658	0.349424	0.338513	0.0821833	0.0868841
AACSP1	0	0	0	0	0	0	0	0	0	0	0	0	0	0	0	0	0	0	0.00168494	0	0	0	0	0	0	0	0.00443292	0	0	0	0	0	0	0
AADAC	0	0	0.0461141	0.0633769	0.00195061	0	0	0	0	0	0	0	0	0	0	0	0	0.00134006	0	0	0	0.00155818	0	0	0	0	0	0	0	0	0	0	0	0
AADACL2	0	0	0.0224154	0.0273656	0	0	0	0	0	0	0	0	0	0	0	0	0	0	0	0	0	0	0	0	0	0	0	0	0	0	0	0	0	0
AADACL3	0.0152644	0.0318104	0.00116172	0.00157239	0.00231598	0.00140708	0	0	0	0	0	0	0	0	0	0	0	0	0	0	0	0	0	0	0	0	0	0	0	0	0	0	0	0
AADACP1	0	0.00374388	0	0	0	0	0	0	0	0	0	0	0	0	0	0	0	0	0	0	0	0	0	0	0	0	0	0	0	0	0	0	0	0
AADAT	0	0	0.00204045	0	0	0.00244938	0	0	0	0	0	0	0	0	0	0	0	0	0	0.0119607	0.00507499	0.00926562	0	0	0	0	0	0.0140019	0.0141171	0.00223539	0.00241605	0.00286557	0	0.00203729
AAED1	1.18518	1.16888	1.25886	1.24374	1.22958	1.26977	1.39188	0.541132	1.07865	0.488266	0.44741	1.16394	0.634434	0.653139	0.443953	0.570848	0.517343	1.31742	0.697245	0.662284	0.594296	0.585557	0.399658	1.3212	0.549313	0.21812	1.6019	0.488552	0.521378	0.660911	0.701588	0.65422	0.479466	0.520706
AAGAB	0.198768	0.215497	0.229603	0.215352	0.172584	0.221829	0.178501	0.308287	0.34185	0.277609	0.264245	0.449095	0.359346	0.386232	0.353163	0.282514	0.306408	0.366802	0.260341	0.551516	0.238333	0.39618	0.550213	0.32008	0.772519	0.432247	0.291483	0.44934	0.474554	0.525102	0.561109	0.494878	0.327479	0.33219
AAK1	0.133774	0.133374	0.120959	0.0982134	0.124678	0.138016	0.12423	0.155609	0.282198	0.306976	0.215518	0.103831	0.117026	0.123335	0.191646	0.119771	0.122592	0.0428119	0.137591	0.183699	0.162501	0.0971032	0.0962531	0.0793489	0.0993092	0.0845771	0.0761672	0.132756	0.138024	0.163257	0.147682	0.0992475	0.098335	0.0966354
AAMDC	0.188072	0.194342	0.258353	0.181922	0.209288	0.227951	0.228129	0.333024	0.232534	0.368924	0.27735	0.286025	0.237695	0.291912	0.280026	0.354488	0.242733	0.94839	0.281914	0.317334	0.528906	0.594026	0.344711	0.14918	0.313229	0.285047	0.155041	0.338209	0.281168	0.810809	0.982271	0.938663	0.315143	0.312531
AAMP	1.46777	1.46129	1.32051	1.33103	1.39407	1.35647	1.37249	1.70488	0.836679	1.11741	0.901884	0.931756	1.85303	1.91578	2.21883	1.85382	1.98021	1.38514	1.69264	1.39684	1.42501	1.33207	1.23273	0.995163	0.289167	2.36311	1.31029	1.94653	1.79653	1.32846	1.24371	1.4301	1.60613	1.58401
AANAT	0.0172062	0.0132919	0.0166324	0.0297446	0.0510792	0.0671763	0	0	0	0	0	0.00970345	0.017554	0.0333503	0.0500353	0.011561	0.0150066	0.00306817	0.0143019	0.0294528	0.0154525	0.079267	0.00251479	0.00461792	0	0.0207914	0	0.00687618	0.022261	0	0	0	0.00374456	0.00387158
AAR2	0.379762	0.332673	0.442541	0.450271	0.31142	0.337106	0.369153	0.644653	0.412453	0.586624	0.5058	0.480322	0.446064	0.504261	0.465862	0.508901	0.508392	0.381243	0.403477	0.421671	0.491706	0.480437	0.435524	0.749335	0.194095	0.494467	0.603336	0.435874	0.468823	0.397079	0.435611	0.456145	0.516051	0.460371
AARS	0.959083	0.903614	1.1044	1.10276	1.1457	1.09016	0.851562	0.986949	1.1906	0.919075	0.779505	0.658883	0.907228	0.996116	0.918237	1.06711	1.01165	0.471531	0.841345	2.7334	2.63629	2.09691	0.42156	0.0997929	0.205747	0.485258	0.247652	0.868919	0.96034	1.76497	1.73344	2.0097	1.00712	0.819817
AARS2	0.250502	0.246217	0.317657	0.300464	0.280293	0.286505	0.417865	0.132548	0.0817652	0.0849479	0.096194	0.0894306	0.177756	0.206448	0.232592	0.235146	0.226306	0.0448624	0.175152	0.115712	0.162526	0.120003	0.0637213	0.0324954	0.026678	0.0878762	0.0211652	0.33039	0.318627	0.13088	0.139602	0.129272	0.237733	0.230222
AARSD1	0.258474	0.230117	0.266274	0.232861	0.249071	0.299065	0.206064	0.295569	0.145454	0.172451	0.189523	0.202358	0.319605	0.356825	0.297974	0.327817	0.406953	0.612633	0.19027	0.345602	0.358257	0.424099	0.460836	0.130902	0	0.352468	0	0.305256	0.306151	0.147626	0.19965	0.352823	0.164939	0.154238
AASDH	0.035555	0.0347147	0.0729018	0.0570705	0.044413	0.0399515	0.0422962	0.100902	0.135186	0.110074	0.125897	0.0968353	0.0833632	0.150255	0.131069	0.115869	0.0810643	0.0671096	0.149019	0.158522	0.11743	0.0797594	0.21421	0.0561486	0.255227	0.158105	0.0510859	0.231944	0.210347	0.201629	0.17935	0.120657	0.108516	0.118595
AASDHPPT	0.180927	0.194211	0.274009	0.261097	0.153446	0.185167	0.196214	0.462372	0.336395	0.395678	0.455066	0.301301	0.214213	0.373789	0.367493	0.377252	0.365083	0.418602	0.364198	0.504405	0.420365	0.389604	0.578542	0.342829	0.998676	0.394456	0.298363	0.426592	0.429714	0.480468	0.468267	0.43626	0.621198	0.681586
AASS	0.188488	0.167393	0.156878	0.170327	0.113183	0.127253	0.198226	0	0.00397497	0.00338557	0	0.00350329	0.0138042	0.0196768	0.0134292	0.0102907	0.0172544	0	0.00737757	0.0680297	0.0580622	0.0598891	0.00190106	0.00249012	0.002021	0.00520041	0.0006563	0.00954907	0.00535299	0.0104375	0.00631485	0.0128913	0	0.00161428
AATBC	0.00897706	0.0043848	0.0054378	0.00709375	0.00540571	0.0113834	0.00191184	0.0119708	0.0276153	0.012443	0.00330588	0.0176182	0.301983	0.175084	0.121034	0.119129	0.130671	0.000851006	0.0459699	0.0177366	0.0383294	0.0090551	0.184432	0.0768195	0.111879	0.372244	0.10066	0.0139143	0.0121622	0.00112141	0.00366908	0.00224409	0.00537984	0.00547776
AATF	0.519026	0.497159	0.547347	0.526834	0.451044	0.501163	0.431898	1.31506	0.474234	0.862687	0.726142	0.669756	1.45116	1.09758	0.899517	1.09832	1.21147	0.767984	0.891976	0.807396	0.784976	0.885141	1.29403	0.781245	1.29031	1.10686	0.827958	0.750048	0.739087	0.712106	0.66181	0.717898	0.55344	0.523774
AATK	0.523753	0.4943	0.487882	0.513034	0.55202	0.565029	0.474541	1.17009	0.403986	1.17781	0.187185	0.728171	0.0177109	0.0061915	0.00397268	0.0178922	0.0211903	0	0.0795108	0.0208947	0.014269	0.0200148	0.00598542	0.0586681	0.00404929	0.033896	0.0512685	0.105627	0.11325	0.0201306	0.0184791	0.0182381	0.00964447	0.00821921
AATK-AS1	0.00304676	0	0	0.000717115	0	0	0.00100681	0	0.00393592	0.00183962	0	0.000460325	0	0	0	0	0	0	0	0	0	0	0	0	0	0	0	0.000477859	0	0	0	0	0	0
ABALON	0.0572693	0.15997	0.0291431	0.11703	0.0495634	0.113148	0.0926566	0.117812	0.270435	0.12328	0.216585	0.145645	0.340121	0.103911	0.209203	0.0607533	0.198495	0.0274045	0.0308574	0.0674814	0.0853038	0.0812145	0.0120464	0.00577626	0.00233813	0.0301334	0.0749332	0.45679	0.540878	0.0703959	0.161508	0.18404	0.256758	0.302883
ABAT	0.256833	0.225206	0.144651	0.131147	0.121961	0.13164	0.161431	0.0219173	0.0764489	0.0291544	0.0300686	0.0299007	0.0524413	0.0608635	0.0783505	0.0524481	0.038705	0.0172535	0.118906	0.110947	0.139723	0.0514264	0.188614	0.155326	0.281444	0.373425	0.187682	0.0659804	0.0557871	0.0932794	0.0635624	0.0584635	0.041771	0.0397058
ABCA1	5.34703	5.36558	3.78236	3.97367	4.57143	4.66352	5.94067	4.14392	0.572572	1.64538	1.92859	4.00258	0.38208	0.790227	1.30052	0.881821	0.624726	0.110844	1.14761	0.470354	0.741302	0.460236	0.0577418	1.57262	0.0480451	0.0388675	2.94055	7.10483	7.22878	0.573103	0.811302	0.72544	4.65575	4.8028
ABCA10	0.000892756	0.000799055	0	0	0	0	0	0	0.000783853	0	0	0.000390883	0	0	0.00147313	0	0	0.00123611	0	0.000330333	0	0.00100835	0.00525838	0	0.000937081	0	0	0.000995662	0.000713257	0.000546615	0	0	0	0.000372379
ABCA11P	0.0149616	0.0163862	0.0227186	0.0275262	0.0345011	0.0312791	0.0218867	0.0272907	0.0225387	0.0410185	0.0557242	0.0343261	0.0250042	0.0395194	0.0388123	0.0307605	0.0335799	0.0299742	0.0380805	0.0733456	0.0842872	0.0777582	0.0403866	0.0271801	0.0324496	0.0350226	0.028539	0.0736488	0.0778926	0.0635828	0.0642496	0.044709	0.0900768	0.090734
ABCA12	0	0	0	0	0	0	0	0	0	0	0	0	0	0	0	0	0	0	0	0	0	0	0	0	0.000484691	0	0	0.000166864	0	0	0	0	0	0
ABCA13	0	0	0	0	0	0	0	0	0.000161938	0.000114716	0	0	0	0	0	0	0	0	0.000213053	0	0.000286693	0	0.00176559	0.0305403	0.00189881	0.00194943	0	0.000137042	0	0	0	0	0	0
ABCA17P	0	0	0	0	0	0	0	0	0.000504449	0	0	0	0	0	0	0	0	0.00228982	0	0	0	0.00213098	0	0	0	0	0	0.00131208	0.00129906	0	0	0	0	0
ABCA2	0.0399517	0.039494	0.0637733	0.0634302	0.0458655	0.0402638	0.0468803	0.0875045	0.0973674	0.111481	0.151593	0.0397342	0.0323391	0.0367883	0.223229	0.0788763	0.0412885	0.00383741	0.12612	0.0967999	0.134607	0.145633	0.0145847	0.0496339	0.002903	0.0455352	0.0219165	0.0638079	0.0637994	0.0453413	0.0516063	0.0518414	0.147236	0.120804
ABCA3	0.0116388	0.00991469	0.0376676	0.0378259	0.027014	0.021521	0.00959521	0.0220964	0.0851321	0.0286543	0.00403358	0.00806938	0.036675	0.0195413	0.0266705	0.0429728	0.0204976	0.00512837	0.0382386	0.0976861	0.121573	0.0590074	0.000484271	0.000829827	0	0.00207864	0.000581777	0.0591368	0.0601205	0.0500044	0.0598943	0.107441	0.030067	0.0310434
ABCA4	0	0	0	0	0	0	0	0	0.00028842	0	0	0	0	0	0	0	0	0	0	0	0	0	0	0	0	0	0	0	0	0	0	0	0	0
ABCA5	0.081122	0.0748854	0.0552046	0.0451196	0.0240812	0.0295014	0.0401983	0.00851581	0.0609391	0.00518364	0.0226593	0.0501194	0.0293294	0.0422475	0.0577784	0.0395283	0.0418287	0.0268496	0.063959	0.0433773	0.0484522	0.0414653	0.0132706	0.0105061	0.0155698	0.00776645	0.00390761	0.0710507	0.0672441	0.0478147	0.072589	0.052174	0.0159724	0.0183595
ABCA6	0.763506	0.749248	0.416801	0.495895	0.185438	0.197938	0.554723	0.0234648	0.00327199	0.00370972	0.016525	0.00516715	0.00388833	0.0203168	0.005774	0.01621	0.00535775	0.0134494	0.000345666	0.00141152	0.00169122	0.00223482	0.0110735	0.00343849	0.0159773	0.00825475	0.00362318	0	0.00086974	0.000346335	0.000848492	0.000537572	0.00778242	0.0071766
ABCA7	0.25867	0.263071	0.188393	0.183669	0.111738	0.103257	0.207817	0.391631	0.133855	0.350651	0.0871271	0.112664	0.269473	0.173979	0.239123	0.299215	0.101482	0.0148966	0.516563	0.0458621	0.141394	0.0488357	0.141398	0.174333	0.0194592	0.405282	0.110529	0.206982	0.217467	0.397176	0.258734	0.290154	0.188703	0.176198
ABCA8	0.0850568	0.0760341	0.0698435	0.0656675	0.0352343	0.0456121	0.0507881	0	0	0	0	0	0	0	0	0	0	0	0	0	0.00081893	0.00930996	0	0	0	0	0	0.000261849	0.000906136	0.000925652	0	0.000921537	0.00407145	0.00289388
ABCA9	0.14975	0.146013	0.0908692	0.085101	0.0434406	0.0467824	0.103987	0.00272051	0	0	0	0.000916424	0	0	0	0	0	0	0	0	0.000312744	0.00080647	0.00228032	0	0.00257512	0.00339866	0.00181006	0	0	0	0	0	0	0
ABCB1	0	0	0	0	0	0	0	0.00593027	0.0244286	0.0223322	0.0133425	0.0126022	0	0.00327712	0.0654782	0.00310738	0.00204589	0.0280873	0.0306484	0.0254257	0.00208935	0.0100928	0	0.00291356	0	0	0	0.00446736	0.00325894	0	0	0.000298838	0.0135489	0.0106662
ABCB10	0.163969	0.184361	0.188177	0.187284	0.236437	0.241648	0.214692	0.242697	0.568756	0.243437	0.245613	0.523794	0.208833	0.32704	0.285531	0.363339	0.311785	0.153329	0.231194	0.346376	0.350536	0.26148	0.500859	0.201523	0.597959	0.348823	0.178821	0.365343	0.344675	0.464887	0.523738	0.39307	0.296325	0.307158
ABCB11	0	0	0	0	0	0	0	0	0	0	0	0	0	0	0	0	0	0	0	0	0	0	0	0	0	0	0	0	0	0	0	0	0	0.000744297
ABCB4	0	0	0	0	0.00274935	0	0	0.172162	0.277291	0.317199	0.315777	0.267251	0	0.00194974	0.0187812	0.000605731	0.000727156	0.046914	0.0342036	0.174221	0.0371409	0.0976437	0	0	0	0	0.00072461	0.226301	0.20951	0.0335495	0.0152946	0.0103671	0.06368	0.0553337
ABCB5	0	0	0	0	0	0	0	0	0.169103	0.00837803	0.0128261	0.00725663	0.601749	0.466262	0.202297	0.228467	0.103051	0.00144895	0.00725488	0	0.000877038	0	0	0	0	0	0.00102885	0.0101102	0.00354843	0.00218082	0.00359299	0.000352611	0.00691154	0.011884
ABCB6	0.0577637	0.0725977	0.0524786	0.0615572	0.0463517	0.0381528	0.0452753	0.137088	0.0702735	0.0446754	0.0368795	0.0304859	0.092116	0.0963289	0.0931209	0.107589	0.0766957	0.0843304	0.0803664	0.0964077	0.173137	0.201188	0.0259609	0.0257484	0.00243754	0.0380149	0.00926071	0.158857	0.145031	0.0965683	0.118137	0.0933543	0.0361257	0.0408495
ABCB7	0.2279	0.211631	0.237494	0.274353	0.245775	0.231716	0.247261	0.253496	0.326142	0.249668	0.253939	0.434972	0.237097	0.31985	0.282521	0.291368	0.288604	0.139201	0.281714	0.354137	0.344036	0.368134	0.57745	0.325681	0.721973	0.449817	0.359713	0.448298	0.457105	0.409756	0.373529	0.314212	0.549894	0.594301
ABCB8	0.121024	0.131239	0.137914	0.146093	0.141247	0.144563	0.100743	0.19542	0.145305	0.10522	0.149751	0.140725	0.241806	0.272141	0.313037	0.254922	0.257761	0.197495	0.263869	0.174328	0.141806	0.212126	0.0342727	0.0451295	0.0018669	0.0599235	0.0282452	0.350703	0.345174	0.197554	0.195276	0.180729	0.501722	0.469204
ABCB9	0.00370374	0.00214964	0.000884365	0	0	0	0.00247933	0	0.0232815	0.00198118	0.030157	0.000701039	0	0.00601096	0.0254008	0.00282346	0.00165137	0.0339226	0.0172935	0.0671762	0.0245164	0.0927372	0	0	0	0	0	0.0302326	0.0306796	0.0067619	0.00892982	0.0116043	0.252838	0.208382
ABCC1	1.25814	1.24636	0.902322	0.952519	0.737705	0.8223	0.881458	2.91631	0.966149	1.65579	1.54473	0.548999	1.357	1.19468	1.38052	1.1722	1.17877	0.153424	1.70337	0.292291	0.38302	0.294319	0.667474	0.265613	0.269858	0.667308	0.248341	0.686239	0.727413	0.330099	0.339508	0.254441	0.309795	0.282901
ABCC10	0.181978	0.165821	0.143681	0.161819	0.152961	0.168868	0.190985	0.216771	0.314561	0.177626	0.158174	0.134429	0.209236	0.229157	0.333371	0.299452	0.252276	0.0535808	0.327242	0.256412	0.258895	0.151064	0.112031	0.0761098	0.02103	0.192687	0.0575949	0.547435	0.589397	0.32329	0.343883	0.294162	0.41387	0.410014
ABCC11	0	0	0	0	0	0.00116665	0	0	0	0	0	0.000339338	0	0	0	0	0	0	0	0	0	0	0	0	0	0	0	0	0	0	0.000460965	0	0	0
ABCC13	0.00666393	0.00268707	0.00454108	0	0	0.0100794	0.0397885	0	0	0	0	0	0	0	0	0	0.0037873	0	0	0	0.00120794	0	0	0	0	0	0	0.0206509	0.0239403	0.000609636	0.00118441	0	0	0
ABCC2	0.00663588	0.00740681	0.00910592	0.00292265	0.00426882	0.00175127	0.00162128	0	0.000146127	0.000428072	0.00278184	0.000300918	0.00187312	0.000710357	0.00462684	0	0	0.000718491	0.0139495	0.00137066	0.00242676	0.00140666	0.0082212	0.007717	0.0160898	0.0120326	0.00846889	0.00697324	0.00642928	0.000750399	0.00171138	0.00207713	0.00306532	0.00343613
ABCC3	0.0128756	0.021859	0.0995177	0.0651621	0.150512	0.17106	0.025752	0.440353	0.451163	0.629264	0.775616	0.187116	4.00837	2.20717	3.14366	3.0469	2.62526	0.591653	1.90622	0.518332	0.447175	0.743197	0.0277309	0.0603633	0.02336	0.211577	0.0509415	0.680499	0.587097	0.225095	0.0857884	0.130362	0.267219	0.330078
ABCC4	0.0810204	0.0680563	0.0729807	0.0897448	0.108131	0.0687611	0.092892	0.128073	0.187807	0.125274	0.111417	0.2181	0.0291816	0.0441631	0.0907753	0.0350659	0.0290569	0.0146244	0.0276323	0.846758	0.441472	0.475391	0.028263	0.0394406	0.0410553	0.0267687	0.0170843	0.266626	0.31103	0.442938	0.39381	0.337693	0.331965	0.37569
ABCC5	1.00363	1.01362	0.599855	0.521445	0.701556	0.705975	0.734556	0.197197	0.938302	0.468821	0.232017	0.232355	0.249697	0.236977	0.410129	0.283739	0.203788	0.0923602	0.662609	0.846992	0.878668	0.322433	0.329428	0.164788	0.271795	0.340592	0.118236	0.910698	0.96342	3.60367	2.35025	2.04007	1.73315	1.83044
ABCC5-AS1	0.0105177	0	0	0	0.00483252	0	0	0	0.0274171	0.0231364	0	0.00635244	0.00778052	0	0.0155889	0	0.0030487	0.00970172	0	0	0	0	0	0	0	0	0	0.0475303	0.0545764	0	0	0	0.0288549	0.0202095
ABCC6	0.00236956	0.00371319	0.00368712	0.00547919	0.00245502	0.00544	0.00477812	0.00553931	0.00906251	0.0164027	0.0048388	0.0224344	0	0	0.00327936	0	0	0.0293802	0.0220533	0.0498458	0.0417841	0.0437184	0.0872959	0.0462038	0.0679192	0.147042	0.0149173	0.0159934	0.0139662	0.0072423	0.00497823	0.00541492	0.010661	0.0123462
ABCC6P1	0	0	0	0	0	0	0	0	0	0	0	0	0	0	0	0	0	0	0	0	0	0	0	0.00201765	0	0.00968074	0	0	0	0	0	0	0	0
ABCC6P2	0	0	0	0	0	0	0	0.000737544	0	0.004352	0	0	0	0	0	0	0	0.00214303	0	0.00912485	0.00823911	0.00541332	0.0222597	0	0	0.0361611	0	0.00101553	0.00128432	0.00142965	0	0.00134873	0	0.000939698
ABCC8	0	0	0	0	0	0	0	0	0	0	0	0	0	0	0	0	0	0	0	0	0	0	0	0	0	0	0	0	0.000552421	0	0	0	0	0
ABCC9	0.0011304	0	0.00133797	0.000764854	0	0.00135543	0.00104675	0	0	0	0	0	0	0	0	0	0	0	0	0	0	0.000920322	0	0	0	0	0	0.000188608	0	0	0	0	0	0
ABCD1	0.527655	0.519859	0.57097	0.652733	0.543818	0.626225	0.645558	0.718442	0.383413	0.695619	1.08406	0.483742	0.837154	0.897731	1.13811	0.73006	0.884721	0.0736181	0.814651	0.393219	0.265581	0.670819	0.119137	0.303634	0.005238	0.330921	0.289033	1.8134	1.87579	0.283848	0.350218	0.283434	0.782952	0.651954
ABCD2	0	0	0	0	0	0	0	0	0.00102461	0.00130656	0	0	0	0	0.0176526	0	0.000533743	0	0	0.00321087	0.000737956	0.00500333	0	0	0	0	0	0.00117435	0.000679088	0.00143876	0	0	0.000417013	0
ABCD3	0.152675	0.187795	0.206492	0.240014	0.182452	0.18482	0.166901	0.266099	0.37233	0.2392	0.30583	0.405196	0.214681	0.329112	0.336202	0.332143	0.252071	0.272767	0.362761	0.429796	0.371413	0.333405	0.31275	0.307761	0.546868	0.301812	0.258588	0.406108	0.44131	0.309412	0.292339	0.283118	0.356235	0.331817
ABCD4	0.611287	0.582413	0.571853	0.570157	0.52834	0.558317	0.562538	0.284364	0.405551	0.318689	0.17024	0.268798	0.337285	0.296027	0.328369	0.337403	0.272402	0.162448	0.328464	0.317881	0.362294	0.357626	0.240248	0.128662	0.0788009	0.306393	0.116645	0.476151	0.397474	0.873261	0.84781	0.827398	0.475955	0.487465
ABCE1	0.64453	0.642061	0.788352	0.826244	0.547212	0.544483	0.639984	1.20121	0.794537	1.05037	1.47149	2.02007	0.596877	0.812694	0.760289	0.585261	0.672038	0.595555	0.385206	1.08058	0.912136	1.04773	0.571486	0.524554	0.904485	0.359956	0.676714	1.16728	1.18532	0.586181	0.765889	0.566044	0.963932	1.05554
ABCF1	1.19625	1.13485	1.14728	1.13534	1.06626	1.04845	1.06163	1.68212	0.851639	1.1004	0.968001	1.0881	1.16192	1.02341	0.7739	0.873965	0.931841	0.521306	0.851526	0.851867	0.906181	0.77466	0.674426	1.19373	0.413913	0.896043	1.33576	0.70315	0.715041	0.698557	0.835012	0.664327	0.620015	0.602456
ABCF2	0.180029	0.233201	0.304305	0.315064	0.205653	0.183985	0.157204	0.76042	0.367323	0.493705	0.459985	0.368551	0.329213	0.347854	0.309453	0.378789	0.370639	0.228987	0.271794	0.38962	0.35852	0.343345	0.401075	0.162882	0.222854	0.373994	0.213775	0.451361	0.477267	0.279823	0.322277	0.283312	0.363521	0.351616
ABCF3	0.673936	0.640525	0.605904	0.604181	0.559663	0.589854	0.687367	0.686465	0.521075	0.646015	0.582047	0.393724	0.981648	0.893499	0.798381	1.01784	0.912676	0.435778	0.647243	0.741749	0.78157	0.725931	0.371957	0.683878	0.115378	0.629418	0.680839	0.815453	0.790127	0.639536	0.607325	0.609349	0.641297	0.588117
ABCG1	4.08076	4.00803	2.45509	2.39595	3.72632	3.91397	4.77922	0.0688148	0.0306897	0.038901	0.0408216	0.216081	1.6459	2.43731	1.90284	2.00739	1.95035	0.113874	0.448492	0.0542046	0.221558	0.461111	0.0629017	0.743313	0.0290764	0.07303	1.21953	3.60666	3.57688	0.0483457	0.233897	0.423353	1.11236	1.15241
ABCG2	0.209745	0.223629	0.18059	0.190257	0.216102	0.226182	0.140643	0.0103081	0.0294498	0.0114914	0.0588655	0.0154172	1.36864	1.57072	0.70391	0.760975	1.12247	0.0362879	0.0144575	0.0704471	0.0321179	0.0373061	0	0	0	0	0	0.351441	0.351758	0.0773951	0.0532389	0.0399149	0.0620139	0.0702086
ABCG4	0	0	0	0	0	0	0	0	0	0	0	0	0	0	0	0.00095771	0.000502406	0	0	0.00223729	0.012834	0.000665858	0	0.00189175	0	0	0	0	0	0.0138875	0.0240384	0.0270759	0	0
ABCG5	0	0	0	0	0	0	0	0	0.000686401	0	0	0	0	0	0	0	0	0	0	0	0	0	0	0	0	0	0	0.000573015	0	0	0	0	0	0
ABHD1	0	0	0.00270715	0	0	0.00233589	0	0	0.00238594	0.0201143	0	0	0	0	0	0	0.00318036	0.00269496	0.00162736	0	0.00482792	0.0103694	0	0	0	0	0	0.0109958	0.0101111	0.00107357	0.00380719	0	0.00506523	0.00958597
ABHD10	0.0470573	0.0548924	0.0693733	0.0578347	0.0662698	0.0614943	0.0620399	0.178059	0.325628	0.157291	0.229451	0.111344	0.336731	0.504861	0.519443	0.414843	0.517533	0.566443	0.382949	0.434671	0.41693	0.411304	0.270423	0.0978978	0.55035	0.28626	0.0479234	0.471494	0.465833	0.34682	0.327527	0.255111	0.580769	0.5983
ABHD11	0.12568	0.142062	0.124384	0.133603	0.162756	0.19114	0.0745163	0.195966	0.124884	0.13273	0.0807	0.167948	0.194847	0.203101	0.247606	0.193801	0.272499	0.563405	0.342122	0.219937	0.116699	0.305737	0.195561	0.0658456	0.0662333	0.156589	0.0917673	0.177776	0.156154	0.191707	0.160163	0.219219	0.214044	0.222398
ABHD11-AS1	0	0	0	0	0	0	0	0	0	0.00564246	0	0	0	0.0204471	0.0217932	0.0116475	0.00822997	0	0	0.0112692	0.025269	0.0229171	0	0	0	0	0	0.00657224	0.0121571	0.0147937	0.0119048	0.00998492	0.0278496	0.00899157
ABHD12	1.219	1.3365	1.5297	1.59376	2.0758	2.05072	1.64635	3.08625	4.64994	5.91269	2.76982	3.27205	2.00949	2.02927	2.13761	1.84747	1.87209	5.09446	4.62735	4.61466	3.94551	4.11929	0.264741	0.418348	0.128866	0.428669	0.378257	3.0346	3.03291	6.28928	5.72864	7.39185	2.9571	2.87566
ABHD12B	0.0129842	0.0156254	0.0164351	0.011068	0.0133457	0.0134991	0.0295643	0.003417	0.00853583	0.00802036	0	0.00565253	0.00446824	0.00338604	0.00210508	0	0.00646082	0.00675256	0.00474483	0.012258	0.00924882	0.00390569	0.020514	0.00396047	0.0393321	0.0264489	0.0153986	0.00769479	0.00552599	0.00452223	0.00192334	0.00519	0.0191396	0.0163952
ABHD13	0.402031	0.405865	0.368149	0.387775	0.297937	0.35932	0.540488	0.154605	0.200016	0.197758	0.183246	0.269901	0.138703	0.157416	0.1517	0.151746	0.141932	0.204027	0.174944	0.195047	0.157218	0.135344	0.394574	0.384817	0.858966	0.253246	0.400157	0.178064	0.178703	0.158442	0.164205	0.164279	0.183338	0.185289
ABHD14A	0.144362	0.145022	0.188604	0.194914	0.216304	0.161236	0.193769	0.184967	0.122501	0.185303	0.0752032	0.0953158	0.130536	0.0837433	0.196258	0.108979	0.0916404	0.288842	0.10634	0.0855997	0.167349	0.185719	0.018728	0.0531422	0	0.068889	0.0433995	0.149521	0.152159	0.206004	0.181265	0.211089	0.36385	0.339429
ABHD14A-ACY1	0.0548308	0	0	0	0.0372732	0	0	0	0.0157663	0	0	0.0109816	0.0242262	0	0	0.0410495	0.0349531	0	0.0212293	0.0375753	0	0.0521269	0.085463	0.0408722	0.00544638	0.0915404	0.0569865	0.0885721	0.0280773	0.039911	0.0399194	0.0446767	0	0.0243871
ABHD14B	0.278302	0.331953	0.325913	0.346723	0.371332	0.331901	0.227635	0.294783	0.256195	0.381677	0.307325	0.260256	0.550778	0.428328	0.545825	0.593136	0.41714	0.395715	0.328907	0.402976	0.492216	0.694591	0.263618	0.227752	0.000754644	0.363436	0.190615	0.372801	0.362938	0.375154	0.395446	0.626888	0.34724	0.362973
ABHD15	0.513881	0.463628	0.511457	0.552703	0.670043	0.694085	0.721526	0.15844	0.215792	0.20445	0.107518	0.0684944	0.2906	0.281894	0.320237	0.309524	0.277438	0.043841	0.204955	0.242756	0.188047	0.231371	0.202717	0.0435033	0.175521	0.174113	0.0475913	0.185654	0.211995	0.260112	0.222265	0.248801	0.253221	0.226086
ABHD16A	1.37198	1.35018	1.29293	1.33371	1.4339	1.45298	1.38207	0.798012	0.824004	0.630425	0.525111	0.745159	1.32855	1.54051	1.68666	1.45073	1.71792	1.18706	0.968683	0.953201	0.786134	1.00051	0.686884	1.17756	0.237789	1.07802	1.22977	1.7447	1.67952	1.04378	0.963337	0.85313	1.94512	2.08041
ABHD16B	0.510182	0.479662	0.326664	0.386173	0.229493	0.21383	0.21768	0.37643	0.215065	0.268664	0.13788	0.152689	0.301065	0.269048	0.226792	0.227726	0.351199	0.0240077	0.625851	0.0848942	0.0913386	0.144363	0.00438822	0.0497826	0	0.0223762	0.0490316	0.332323	0.358931	0.138926	0.112341	0.137119	0.202234	0.157298
ABHD17A	0.949427	0.876108	0.818451	0.950056	1.27932	1.24089	0.915714	1.37805	1.78133	2.05684	1.52799	1.80681	1.17821	0.842119	0.989429	0.768636	0.952418	1.03624	1.72316	0.691368	0.619938	1.04801	0.0202226	0.111693	0	0.139737	0.0769004	0.78296	0.882958	0.942926	0.796292	1.0601	1.64268	1.51746
ABHD17B	0.343557	0.354165	0.455779	0.480774	0.442853	0.43369	0.419505	0.18047	0.199603	0.209971	0.145383	0.224176	0.0637729	0.112824	0.112595	0.124591	0.116569	0.0833162	0.177916	0.178027	0.172699	0.127817	0.18018	0.250205	0.298463	0.159198	0.203665	0.142117	0.143873	0.182803	0.179699	0.166066	0.195303	0.236139
ABHD17C	0.00874009	0.0117473	0.0108506	0.010791	0.0118943	0.00882693	0.0136525	0.044435	0.0441683	0.0215692	0.038838	0.033155	0.020226	0.0106302	0.0250132	0.0201375	0.0123628	0.0228972	0.0254361	0.0174392	0.0171183	0.0349813	0.0257664	0.0394663	0.0419306	0.0233076	0.0269064	0.00232839	0.00422632	0.00549517	0.00476725	0.00320357	0	0.00200794
ABHD2	0.518338	0.529945	0.519519	0.519282	0.548411	0.521566	0.543731	1.00536	1.63242	1.59531	1.93503	1.1826	1.16196	1.46854	2.94149	1.27884	1.30715	0.512773	1.67218	2.3741	1.89854	1.18548	0.82992	0.810806	0.815843	0.895464	0.892058	0.805206	0.785182	0.653266	0.664088	0.439718	1.57546	1.53026
ABHD3	2.20842	2.12876	1.34612	1.42153	1.49129	1.58064	2.20916	0.264804	0.684427	0.40384	0.219444	0.681262	0.710764	1.0333	1.16655	0.966558	0.880267	0.817958	0.992361	0.658801	0.815007	0.694192	1.29013	0.436365	1.40702	0.898276	0.434441	0.665874	0.661401	1.32571	1.02991	0.97313	0.483207	0.494302
ABHD4	0.494476	0.47657	0.340186	0.350949	0.288349	0.289826	0.461607	0.262049	0.428176	0.398149	0.384175	0.161261	1.64537	1.06349	0.774869	0.986742	1.05679	0.437407	0.620629	0.872461	1.67575	1.05751	0.343756	0.245167	0.194074	0.408168	0.241186	0.33621	0.373273	1.13534	0.929033	0.801608	0.850369	0.758685
ABHD5	0.675207	0.661842	0.621314	0.591124	0.589123	0.610968	0.69587	0.085092	0.139935	0.0897239	0.109406	0.158814	0.407439	0.453886	0.28377	0.433984	0.351112	0.135767	0.26248	0.161272	0.213344	0.143929	0.554776	0.870566	0.801276	0.313341	0.717153	0.187548	0.184956	0.143709	0.159456	0.149937	0.215226	0.232358
ABHD6	0.198653	0.220608	0.200754	0.221473	0.171166	0.16219	0.173627	0.48018	0.653335	0.539498	0.429219	0.339912	0.301366	0.234901	0.261558	0.286362	0.305177	0.365704	0.413081	0.501162	0.560238	0.377524	0.100518	0.197602	0.0833617	0.148988	0.256111	0.503174	0.508146	0.549007	0.585377	0.544566	0.390461	0.412006
ABHD8	0.126368	0.141662	0.133232	0.148826	0.217735	0.210141	0.126461	0.302036	0.334781	0.351972	0.205866	0.109073	0.567208	0.399208	0.287978	0.665209	0.361823	0.153016	0.548262	0.224558	0.276505	0.309796	0.0271644	0.0245264	0	0.0893046	0.0101213	0.322727	0.345886	0.303142	0.265416	0.32112	0.37881	0.340764
ABI1	2.44433	2.33662	1.98695	1.99859	1.97139	2.09069	2.31772	1.04796	2.10412	1.52181	1.24863	4.19119	1.3507	1.51958	1.20677	1.4355	1.35386	1.44474	1.38137	2.42513	2.14833	2.01921	1.63077	1.59887	2.25718	1.35113	1.88387	1.70031	1.7543	3.17793	2.96447	2.71687	1.4236	1.49237
ABI2	0.115735	0.137391	0.145092	0.141701	0.130062	0.150515	0.117207	0.0794458	0.109763	0.112716	0.102769	0.106524	0.0439395	0.0570549	0.0735231	0.048434	0.0481321	0.0336305	0.0698065	0.139943	0.103402	0.127121	0.0654056	0.0240982	0.0788533	0.0602995	0.0235195	0.0994796	0.104957	0.0998828	0.09613	0.105464	0.100813	0.0899917
ABI3	0.0285894	0.0359976	0.0623503	0.0524022	0.170811	0.178271	0.0589123	0.689339	0.229499	0.88264	0.549132	0.314405	0.0417134	0.0528897	0.535397	0.0660632	0.0243184	1.47983	1.95071	1.52217	0.678458	2.4014	0.398701	0.274014	0.0148949	0.734995	0.286499	0.43464	0.397337	0.341596	0.201683	0.389485	0.897204	0.860238
ABI3BP	0.02278	0.0350575	0.216087	0.300465	0.0230427	0.034076	0.0110386	0.00103377	0.00425259	0.00459824	0	0.00139642	0.0048915	0.00945465	0.00710294	0.00287392	0.0127481	0	0.000774898	0.00167841	0.168555	0.385469	0.00179253	0	0.000994765	0.000683935	0	0.00638741	0.00503152	0	0	0.000638624	0.00195721	0.00332578
ABL1	0.799301	0.803874	0.861182	0.905178	1.23438	1.24443	0.627091	0.735214	0.457861	0.791439	0.478884	0.311113	0.291745	0.244904	0.285434	0.282587	0.278379	0.0290608	0.308954	0.321686	0.332616	0.148492	0.223867	0.180791	0.105712	0.286004	0.142997	0.440235	0.463915	0.674163	0.585729	0.446567	0.67361	0.597302
ABL2	1.7838	1.81033	1.49434	1.35749	1.05426	1.12764	1.9084	0.386834	0.559523	0.378066	0.672976	0.581667	0.238062	0.430229	0.646324	0.561768	0.624185	0.102609	0.333595	0.405697	0.355658	0.143681	0.0926121	0.110069	0.0894099	0.064725	0.156984	0.734965	0.437844	0.173365	0.212999	0.14325	0.398875	0.433095
ABLIM1	0.00632483	0.012872	0.0205615	0.0289059	0.00427573	0.00294928	0.00453553	0.00261567	0.0106546	0.00390552	0.0311985	0.0103032	0.00267342	0.00800277	0.0548767	0.00501059	0.00569825	0.0121987	0.0129059	0.00599195	0.00611982	0.00790821	0.00270148	0.0530243	0.00440339	0.00257293	0.00444762	0.00404907	0.00400739	0	0.000439168	0.000495107	0.00345041	0.00275191
ABLIM2	0.0413626	0.0475289	0.0191098	0.0289847	0.0203209	0.0253562	0.00602598	0.00124056	0.00461418	0.00821525	0.00293946	0.00262324	0.00136881	0	0.00410365	0.00381058	0.00112911	0.00216626	0.00961497	0.00626149	0.013432	0.00169736	0.00247668	0	0	0.00310461	0	0.00250923	0.00105556	0.00557218	0.00715309	0.00519534	0.00474939	0.00275829
ABLIM3	0.423968	0.432079	0.369373	0.385754	0.394449	0.372174	0.38067	0.054148	0.429051	0.211317	0.139622	0.117102	0.0248737	0.00163824	0.00191514	0.00508056	0.0103156	0.0114633	0.0319179	0.159387	0.405814	0.0908305	0.000682542	0.0174587	0.00126253	0	0	0.0780912	0.0850342	0.309845	0.391332	0.333651	0.0525108	0.0424073
ABO	0	0	0.00201717	0	0	0	0	0	0	0	0	0	0	0.00889478	0	0.00481674	0	0	0.00654355	0	0	0	0	0.0196303	0.00371366	0.0103005	0.00358177	0	0	0	0	0	0	0
ABR	2.25986	2.37654	1.66627	1.73234	1.55479	1.65608	2.1201	2.01194	2.6979	3.33762	2.8129	1.80303	2.2556	1.90939	2.2417	2.37688	2.29802	0.289804	2.90084	2.84996	2.94004	1.68305	0.922943	1.08978	0.280739	1.65274	0.962435	2.05791	2.13731	2.68877	2.91485	2.28456	4.05964	3.63454
ABRA	0	0	0.00345431	0	0	0.00277048	0.00424662	0	0.00637019	0.00167067	0	0.000595086	0	0	0	0	0.00242976	0	0	0.000778878	0	0	0.00230583	0	0	0.00111086	0	0.00653144	0.00552003	0	0	0	0.00148876	0.00592703
ABRACL	0.960875	0.940062	0.952165	0.799356	1.07919	1.01648	0.962324	1.66492	2.03698	1.73125	1.51079	3.02167	1.62758	1.72517	1.44591	2.12517	2.41673	2.93435	1.27052	1.94411	1.23323	1.86117	2.16709	2.00244	3.74352	2.44275	2.11451	1.53798	1.38503	2.63272	2.54555	2.12553	1.69526	1.89819
ABT1	0.370639	0.340083	0.350526	0.388562	0.283957	0.318814	0.324112	0.401425	0.274526	0.356003	0.282537	0.278956	0.289828	0.30208	0.31247	0.28191	0.303269	0.691207	0.407386	0.265262	0.277712	0.314842	0.215123	0.464687	0.271524	0.332952	0.338198	0.436432	0.425315	0.269068	0.2994	0.364449	0.489184	0.484899
ABTB1	0.346712	0.381411	0.503871	0.515186	0.385426	0.40539	0.407075	0.318542	0.387744	0.893436	0.31479	0.149428	0.52825	0.529435	0.442028	0.720569	0.378415	0.732411	1.47138	0.566916	0.499007	0.591886	0.569831	1.05128	0.0661785	1.53665	0.752132	0.153739	0.17846	0.663485	0.480571	0.602699	0.0777487	0.0647592
ABTB2	0.108412	0.11896	0.105072	0.104555	0.0651868	0.0690908	0.12374	0.0098012	0.0160474	0.00326495	0.00391397	0.0171746	0.0353579	0.0248603	0.0383602	0.0315266	0.0406678	0.00418675	0.0300619	0.0102481	0.0137375	0.00660409	0.0199118	0.040975	0.008349	0.0387043	0.0265937	0.035262	0.0426937	0.00336956	0.00812662	0.00530051	0.00316681	0.00616869
ACAA1	0.667834	0.709051	0.645631	0.63257	0.840425	0.88142	0.654812	0.739544	0.797258	0.739815	0.949435	0.602452	1.56286	1.33037	1.74668	2.12716	1.61158	1.35063	1.31074	1.14023	1.21274	1.58059	1.78177	1.57081	0.58685	2.52207	1.49818	0.742913	0.72895	1.30715	1.327	1.32392	0.435632	0.399818
ACAA2	0.616094	0.605465	0.70307	0.694944	0.876542	0.937741	0.734188	0.648078	1.09363	0.615496	1.07785	0.786358	2.00627	2.90602	2.51561	2.12929	2.59463	3.19023	1.39635	1.95128	1.87463	2.28096	0.67664	0.576806	0.904378	0.55313	0.635802	2.46706	2.47479	2.70954	1.93516	1.67	2.20997	2.19136
ACACA	0.0393552	0.0333825	0.035981	0.0321767	0.0421779	0.0455674	0.0321171	0.143087	0.282114	0.135369	0.116869	0.137852	0.0469806	0.0666207	0.0837559	0.0481935	0.0734169	0.0144194	0.0439382	0.207019	0.135769	0.0933901	0.0528812	0.0388398	0.0408045	0.0597597	0.0437737	0.0764871	0.0823445	0.184445	0.228499	0.117594	0.0450968	0.0529813
ACACB	0.00796749	0.00377476	0.00777351	0.00617717	0.00319697	0.00369325	0.000636426	0.00527783	0.0157368	0.0134195	0.0106744	0.0108662	0.0548112	0.0420819	0.0835653	0.0678761	0.0393061	0.000633935	0.0361397	0.0195077	0.0743616	0.00503309	0.0341212	0.0420399	0.0119197	0.0433074	0.0537847	0.0139096	0.0169664	0.0159974	0.0120023	0.0124496	0.022041	0.021722
ACAD10	0.074674	0.0722249	0.10998	0.094277	0.103328	0.082917	0.0897943	0.148089	0.111027	0.15255	0.13495	0.130116	0.198839	0.180513	0.245088	0.185301	0.187246	0.091075	0.243281	0.133312	0.12741	0.103752	0.257309	0.092293	0.161937	0.278888	0.0715764	0.28092	0.280422	0.187761	0.163439	0.14983	0.251591	0.226625
ACAD11	0.129802	0.112385	0.134271	0.133669	0.129237	0.153044	0.0671715	0.0946111	0.053286	0.0732547	0.021299	0.0735744	0.117113	0.13566	0.149746	0.139386	0.119582	0.0106845	0.109874	0.248052	0.146855	0.210327	0.206342	0.0597339	0.1451	0.187629	0.00875381	0.101843	0.111427	0.18202	0.186065	0.119005	0.167077	0.178893
ACAD8	0.23441	0.25957	0.259447	0.210344	0.199778	0.198962	0.248243	0.189375	0.176903	0.147795	0.199132	0.178655	0.251082	0.364775	0.382131	0.381627	0.383384	0.293857	0.440903	0.411261	0.392544	0.297833	0.40413	0.206892	0.309727	0.477253	0.174204	0.322416	0.314444	0.32687	0.37515	0.327681	0.578269	0.599811
ACAD9	0.238	0.263218	0.244187	0.312288	0.266789	0.280268	0.212463	0.488845	0.429698	0.432912	0.469241	0.423101	0.476131	0.517907	0.457998	0.428637	0.46399	0.277799	0.44691	0.416979	0.460194	0.52699	0.350433	0.17396	0.10591	0.341799	0.162195	0.638949	0.666652	0.592446	0.524757	0.65006	0.592268	0.566244
ACADM	0.335961	0.32397	0.413357	0.44345	0.442533	0.444234	0.336513	0.35634	0.705927	0.31403	0.52783	0.697797	0.412348	0.419289	0.6528	0.435897	0.605537	0.824346	0.441508	0.987656	0.765159	1.04507	0.683677	0.171334	0.891312	0.452468	0.227202	0.797748	0.729176	1.24682	1.13993	0.733778	1.77316	1.8492
ACADS	0.295239	0.298869	0.291793	0.283347	0.26716	0.289353	0.246851	0.253936	0.29208	0.22124	0.249933	0.30668	0.616135	0.691157	0.566784	0.917359	0.665945	0.368205	0.520606	0.34351	0.308142	0.503833	0.012953	0.0131169	0	0.066434	0.00688692	0.816615	0.800517	0.465751	0.374575	0.385266	0.60536	0.583445
ACADSB	0.0720723	0.0751066	0.101731	0.115555	0.0988499	0.107334	0.0825098	0.0474877	0.102303	0.036059	0.0822231	0.121881	0.079581	0.103023	0.0936904	0.0811837	0.113693	0.0500756	0.104992	0.162092	0.148766	0.111898	0.188644	0.0695623	0.307231	0.126108	0.0853128	0.0951573	0.104606	0.169149	0.147111	0.086242	0.0840832	0.0995408
ACADVL	4.87818	4.78279	5.14373	5.26869	4.1498	4.44812	4.95261	1.80692	1.78951	1.86874	1.99372	1.86541	12.9418	9.7731	7.89111	12.4851	10.6203	4.53037	5.63793	2.30326	2.04416	2.09248	2.23022	1.94267	0.71773	2.45244	2.04532	6.12071	6.20485	1.93205	0.975403	1.1671	4.01823	4.01771
ACAN	0	0	0.000362719	0.00108033	0.000354371	0	0	0	0	0	0	0	0	0	0	0	0	0	0	0.000849276	0.000220687	0.00412785	0	0	0	0	0	0.000619843	0.000615412	0	0	0	0	0
ACAP1	0.00446653	0.00322129	0.00379312	0.0081406	0.00830759	0.00419304	0	0.0234123	0.108089	0.0371109	0.0644817	0.0635942	0.00515311	0.0249223	0.370208	0.0377237	0.0325715	0.0585403	0.279501	0.00861248	0.00778058	0.143281	0.431221	0.478142	0.0891329	0.77063	0.277984	0.0288273	0.0246017	0.00565637	0.00188993	0.00749824	0.0187576	0.0165014
ACAP2	0.48401	0.479181	0.48461	0.455285	0.477321	0.481478	0.458104	0.537369	0.927516	0.556344	0.59394	1.0741	0.505396	0.666118	0.723187	0.62136	0.530638	0.274048	0.817937	0.977846	0.871862	0.611667	1.98634	0.993419	2.91418	1.51405	1.17724	0.966625	0.918103	0.966449	1.0715	0.667451	1.30155	1.42986
ACAP3	0.331192	0.33558	0.299363	0.293036	0.275837	0.295818	0.281042	0.257632	0.322566	0.252195	0.142768	0.213973	0.24231	0.232412	0.25423	0.253681	0.240111	0.0413811	0.342314	0.0986349	0.177604	0.135248	0.116271	0.219698	0.00722837	0.298571	0.13799	0.243264	0.2618	0.150233	0.128943	0.164132	0.244883	0.204331
ACAT1	0.486116	0.481431	0.521989	0.534519	0.636664	0.636279	0.402347	0.361761	0.605968	0.336371	0.535114	0.758116	0.629133	0.728889	0.684862	0.877106	0.698677	0.940915	0.395653	1.2765	1.30118	1.53176	0.319939	0.170875	0.418754	0.241144	0.180883	1.21485	1.14002	1.98903	1.75152	1.55231	0.918017	1.07591
ACAT2	0.394691	0.364527	0.366766	0.338212	0.299329	0.321893	0.405939	0.368537	2.76255	0.193832	2.43114	1.13236	0.794212	0.743404	0.745793	0.244868	0.345861	1.96667	0.367647	1.38602	1.84358	2.45466	0.209396	0.28427	0.317073	0.224906	0.304731	0.151716	0.157182	2.01105	2.88637	2.42544	0.666028	0.718676
ACBD3	0.932836	0.898981	0.883376	0.936052	0.840552	0.867585	0.951986	0.571194	1.00053	0.60394	0.618835	0.894155	0.675329	0.666435	0.580298	0.555228	0.535352	0.395201	0.525825	0.634803	0.98283	0.475685	0.781291	1.02276	1.12773	0.64178	1.03955	0.820957	0.811518	0.824987	0.945541	0.743896	0.75808	0.751968
ACBD4	0.0499334	0.0645118	0.0606859	0.0571181	0.0624917	0.0725396	0.0543908	0.0602788	0.0536953	0.091499	0.0180757	0.0285579	0.0597395	0.0524447	0.0842567	0.0952596	0.0473181	0.0368529	0.0957057	0.0890478	0.0934717	0.0993626	0.0369753	0.0097772	0	0.0694824	0.00569422	0.126596	0.10069	0.104475	0.0909198	0.105572	0.0694409	0.0831675
ACBD5	0.256837	0.279509	0.293201	0.285292	0.342463	0.326887	0.29077	0.505827	0.645664	0.491689	0.459561	0.415179	0.358302	0.530621	0.474543	0.462805	0.42673	0.193523	0.444298	0.565646	0.70027	0.422917	0.501002	0.260654	0.657554	0.367871	0.293157	0.530169	0.520911	0.690672	0.790764	0.603762	0.571465	0.585599
ACBD6	0.236509	0.235567	0.242086	0.251006	0.336868	0.303548	0.201609	0.435074	0.32389	0.504055	0.421235	0.566172	0.271057	0.224576	0.213286	0.245853	0.248969	0.431119	0.310931	0.298866	0.390769	0.395221	0.307106	0.223336	0.336317	0.29527	0.183332	0.473311	0.485554	0.404964	0.382952	0.566152	0.503195	0.504478
ACBD7	0.00228955	0.0022221	0.00340291	0.00199698	0.000976058	0.00282264	0	0	0.0008147	0.0013653	0	0.000460189	0.00229146	0	0	0.0016348	0.000866346	0	0	0.0012539	0.00437411	0.0018943	0	0.00450128	0.0004841	0.00104759	0.00171501	0.00069881	0.00160897	0.00127332	0.000668377	0.000847652	0	0
ACCS	0.102211	0.0993873	0.103341	0.0955497	0.0907862	0.0742843	0.222713	0.0597934	0.0475024	0.0888678	0.0312902	0.0610583	0.0669152	0.0850836	0.075127	0.114383	0.047301	0.0737368	0.216495	0.253974	0.165625	0.255083	0.394127	0.414249	0.107686	0.151857	0.245153	0.166614	0.171223	0.208703	0.152474	0.217761	0.0192664	0.0192102
ACD	0.14473	0.135157	0.147282	0.123307	0.127215	0.133499	0.138502	0.0995765	0.0951231	0.0443554	0.0365184	0.0818711	0.210471	0.131367	0.134066	0.170822	0.146918	0.2038	0.229102	0.0845579	0.0712437	0.103336	0.0717431	0.0762146	0	0.202067	0.0507454	0.0856819	0.0894247	0.0919107	0.075544	0.092328	0.0938	0.0771709
ACE	0.0191142	0.0223069	0.104805	0.10912	0.127089	0.110177	0.054772	0.203604	0.301969	1.37611	0.69134	0.149769	0.6837	0.618328	1.0925	0.420862	0.673135	0.106148	0.433654	0.472111	0.17604	0.456703	0	0	0	0	0	1.04074	1.13158	0.340081	0.272875	0.281002	1.13919	1.03312
ACE2	0.00213233	0.0014425	0.000914225	0	0.000893284	0	0	0	0	0	0	0	0	0	0	0	0	0	0	0	0	0	0	0	0	0	0	0	0	0	0	0	0	0
ACER2	0.0413755	0.0341063	0.0366122	0.0367921	0.0246639	0.0324208	0.0270075	0.00642575	0.0395216	0.0138726	0.00805664	0.0115499	0.0119406	0.0185113	0.0163953	0.0169237	0.00868901	0	0.0193456	0.0379737	0.0426764	0.00581977	0.00449258	0.00801675	0.00545003	0.00643607	0.0043165	0.0962237	0.0748739	0.0581853	0.0380387	0.0236111	0.0869023	0.0901225
ACER3	0.712748	0.691711	0.594675	0.577647	0.630158	0.689823	0.687455	0.129904	0.582652	0.309238	0.343126	0.45503	0.383367	0.583191	0.498711	0.389669	0.518562	0.186259	0.258483	0.831349	0.646625	0.388289	0.539797	0.250038	1.05513	0.452159	0.274594	0.496187	0.493122	0.65812	0.638638	0.636211	0.669075	0.666315
ACHE	0.030276	0.037723	0.0184132	0.0203835	0.026015	0.0258028	0.0147857	0.00314185	0.0101176	0.00156637	0	0.00319143	0.00217624	0.00457897	0.0137517	0.00248419	0.00491677	0.00602848	0.00123821	0.00180623	0.00985613	0.00635673	0	0	0	0	0	0.00100595	0.00113942	0	0	0	0	0
ACIN1	1.23139	1.22324	1.30872	1.31513	1.11283	1.18115	1.25003	0.956596	0.869832	1.22506	1.04506	0.533863	1.70736	1.32233	1.30745	1.3889	1.07742	0.108445	1.61026	1.31197	1.04521	1.49085	1.69687	0.778308	0.959776	1.69617	0.919386	0.865512	0.925808	1.65168	1.27938	1.3387	0.666124	0.589194
ACKR1	0.0154099	0.00659247	0.0109379	0	0.00245592	0.00661667	0.00464586	0	0	0	0	0	0	0	0.00144913	0	0	0.00472573	0	0	0	0.001028	0	0	0	0	0	0.00504374	0	0	0	0	0	0
ACKR2	0.0208802	0.0177497	0.0210293	0.0225138	0.0190153	0.0102149	0.0087656	0	0.00238331	0	0	0	0.00173485	0	0.00292846	0	0	0	0	0.0046922	0.00265975	0.00129401	0.00114373	0.00320855	0	0.000826823	0.00581871	0.000530413	0.00153166	0.0014614	0	0.000961859	0	0
ACKR3	0.0322257	0.0296316	0.054823	0.0695509	0.12147	0.109357	0.0858974	0.0236175	0	0.0137083	0.0342198	0.00391244	0.0646799	0.110336	0.0184053	0.415638	0.0379868	0.00172664	0.00958923	0	0.00187215	0.00607984	0.0793097	0.0225002	0.0112155	0.0203807	0.0137611	0.00299049	0.00905869	0	0	0	0	0
ACKR4	0.00775555	0.00656338	0.00606701	0.0125407	0.0031429	0.00691832	0.00958954	0.0172268	0.0489389	0.0585216	0.095823	0.0194007	0.00307232	0.000148211	0.00359249	0	0.0026724	0.0206502	0.00584647	0.00171256	0.00629362	0.00586142	0.00319443	0.00210629	0.00296037	0.000915936	0.00269179	0.00767066	0.00435559	0.00138149	0.00177134	0.000760216	0.0068887	0.0059116
ACLY	0.740062	0.727106	0.65018	0.689253	0.693055	0.675462	0.718137	1.53667	2.61929	1.33918	1.4422	1.41517	1.46074	1.33669	1.47661	1.29768	1.36842	0.291305	1.06362	1.3514	1.00984	0.986672	1.48881	0.730932	1.07211	1.66025	0.792563	1.15896	1.2156	1.51657	1.59658	1.27645	0.776292	0.744325
ACMSD	0.00143985	0	0.00159774	0	0.00104074	0.00145942	0	0.00235891	0.000742511	0.00437824	0.0011716	0	0	0.00104645	0.00187784	0.00229922	0	0.000728491	0	0.000580217	0.000404238	0	0.00274834	0.0048952	0	0.00248749	0.00147404	0.00503488	0.00320421	0.000830876	0.00243849	0.000473544	0.000340813	0.000906402
ACO1	0.21768	0.216743	0.227807	0.259817	0.259435	0.241242	0.187888	0.675876	0.901632	0.39744	0.74692	0.730301	5.20281	6.4226	5.71444	7.47818	6.29828	0.892455	0.934809	1.04867	1.32737	0.743636	0.14824	0.0686658	0.171669	0.162798	0.0833526	1.41629	1.40377	0.786708	0.948955	0.672763	0.704151	0.762725
ACO2	1.28118	1.28408	1.0973	1.24178	1.38052	1.28667	1.07548	1.45042	1.56147	1.08957	2.84868	1.18283	2.14233	2.07497	2.86017	2.15232	2.43717	2.08312	1.51345	1.89892	1.73364	2.09682	0.878367	0.872357	0.183061	1.26273	0.950133	2.07297	2.09239	2.07478	1.55836	1.66224	2.71158	2.55046
ACOT1	0.0889866	0.105929	0.0768368	0.0674019	0.121	0.105814	0.103422	0.117217	0.267114	0.0694976	0.310136	0.138092	0.880484	0.693115	1.04648	1.6983	0.695136	0.565424	0.180688	0.528345	0.548708	0.46034	0.0254496	0.048691	0.0124445	0.0242758	0.0358629	0.773859	0.750652	0.839671	1.09032	0.71544	0.2412	0.248998
ACOT11	0	0.0055557	0.00395212	0.00300222	0.0234731	0.0192639	0	0.414017	0.438867	0.768093	0.517996	0.243405	0.0282124	0.021374	0.114995	0.0270811	0.0680422	0.132603	0.273887	0.202308	0.143553	0.116833	0.00703752	0.00628914	0.00139876	0.0138586	0.00121131	0.36168	0.392473	0.243435	0.209743	0.182698	0.406871	0.360534
ACOT12	0.00377838	0	0	0	0	0.00365937	0	0	0	0	0	0	0	0	0	0	0	0	0	0	0.0004954	0	0	0	0	0	0	0	0.000893524	0.000695931	0	0	0.000946237	0.000524153
ACOT13	0.104701	0.0972371	0.150298	0.128366	0.1547	0.164997	0.109855	0.223305	0.55244	0.492756	0.423193	0.248993	0.45768	0.376839	0.43096	0.316631	0.402279	1.1169	0.481743	0.403509	0.543468	0.497761	0.140726	0.0873327	0.160381	0.117606	0.0961705	0.805719	0.811756	0.913415	0.790467	0.683475	0.521462	0.556086
ACOT2	0.184499	0.249359	0.204058	0.176981	0.271623	0.25994	0.17028	0.369478	0.485528	0.273075	0.607047	0.398286	2.23275	1.63497	1.87017	2.95222	1.52387	1.12048	0.477336	0.879814	1.12479	0.814401	0.0368674	0.0658026	0.0235854	0.0344992	0.0478339	1.58827	1.49903	1.23491	1.39286	1.08521	0.583366	0.578476
ACOT4	0.022094	0.0307122	0.0156779	0.0186338	0.0249414	0.0253766	0.00873226	0.00377832	0.0354768	0	0.0656006	0.00151638	0.695236	0.785927	0.663221	0.729346	0.786527	0.302795	0.078271	0.180294	0.238198	0.240567	0	0	0	0	0	0.302463	0.29655	0.229212	0.364309	0.205718	0.0436253	0.0470971
ACOT6	0	0	0	0	0	0	0	0	0.00418067	0	0	0	0.0406715	0.0316068	0.0313746	0.0221054	0.0205344	0.0192525	0	0.011324	0.0154327	0.0116625	0	0	0	0	0	0.0170169	0.022232	0.015377	0.0144865	0.0100089	0	0.00231926
ACOT7	0.0997331	0.102073	0.0815669	0.0824495	0.140408	0.118137	0.0695437	0.197683	0.52633	0.0734134	0.77469	0.133602	0.877861	1.41072	1.43872	0.726967	1.25801	0.553623	0.119034	0.234687	0.339986	0.7363	0.0119226	0.0233039	0	0.0186269	0.0255735	0.127251	0.137722	0.178938	0.201598	0.168757	0.0598292	0.0753652
ACOT8	0.128673	0.122885	0.126902	0.146887	0.197247	0.166823	0.137796	0.25591	0.276234	0.222927	0.291055	0.280847	0.255721	0.335304	0.277319	0.319692	0.317746	0.791096	0.442723	0.309382	0.457316	0.463514	0.200516	0.21397	0.026978	0.413813	0.125666	0.321963	0.313121	0.411827	0.392448	0.467991	0.609752	0.612983
ACOT9	2.56455	2.48046	2.6409	2.33803	2.20032	2.62662	3.37453	0.895744	0.840802	0.744418	0.767674	1.35557	1.4993	1.72575	1.2776	1.8969	1.20667	1.5108	1.18214	1.24922	1.07566	1.15616	1.42229	1.70836	1.47106	1.14364	1.83119	2.9581	2.98692	1.12612	1.33316	1.02972	0.838247	0.8851
ACOX1	0.200315	0.194601	0.208123	0.181531	0.210878	0.198155	0.199	0.547269	0.699829	0.532323	0.486845	0.606706	1.02307	1.06788	1.23221	1.22029	1.291	0.25115	0.458885	0.446547	0.482187	0.125934	0.442196	0.23983	0.462005	0.323436	0.279169	0.569708	0.587055	0.346249	0.378436	0.276073	0.87202	0.896663
ACOX2	0	0	0	0	0.00570123	0	0	0	0.0447456	0.0100298	0.0506031	0.0249723	0	0	0.0157217	0	0.000842967	0.0645577	0	0.00517318	0.00256046	0.00662438	0.0110981	0.0740739	0.00506162	0.00924805	0.0873748	0.03312	0.0399193	0	0	0	0.0279553	0.0224518
ACOX3	0.136559	0.13312	0.140525	0.143191	0.149051	0.150213	0.136348	0.405316	0.248275	0.216402	0.322229	0.19309	0.27576	0.378214	0.332192	0.371979	0.405027	0.201816	0.182188	0.240238	0.200302	0.187378	0.161587	0.0778081	0.0760466	0.154156	0.0954025	0.328304	0.325205	0.154092	0.205895	0.189668	0.368936	0.386948
ACOXL	0	0	0	0	0	0	0	0	0	0	0	0	0	0	0	0	0	0	0.00154291	0	0	0	0	0	0	0.00128922	0	0	0	0.000989164	0	0	0.000938591	0.000988491
ACP1	0.859148	0.849618	0.923296	0.869547	0.821677	0.866514	0.804116	1.01341	0.908997	0.910251	1.75278	1.45897	0.897528	1.17409	1.00997	0.944202	1.1545	2.24606	0.83571	1.6284	1.88972	2.1647	1.61366	1.05272	1.42468	1.32543	1.1349	1.58186	1.54252	1.80057	2.08383	2.14203	1.67174	1.93848
ACP2	1.62722	1.62332	1.39291	1.50573	1.62585	1.55291	1.47154	2.72816	2.18022	2.01956	2.82062	2.28241	5.03526	3.86935	5.51186	4.98101	3.76503	2.44503	1.6868	2.19289	1.93781	3.72166	0.20879	0.121996	0.0182428	0.303974	0.0802969	4.32657	4.42029	1.10036	2.5623	1.40605	2.81357	2.78338
ACP5	0.803619	0.737023	1.10196	1.05825	2.46071	2.2168	0.882275	4.43516	4.5375	8.26129	9.21891	2.89644	26.5065	22.6258	45.3361	17.2533	17.2726	14.6411	46.9214	2.08865	6.46487	5.38098	0.314949	2.15355	0.14757	0.613094	2.29985	22.342	22.2945	22.3539	19.1435	24.3171	44.137	42.8529
ACP6	0.0143942	0	0.0236018	0.0117467	0.0233456	0.0241266	0.0240965	0.00345598	0.0239811	0.0240912	0.0289583	0.0172769	0.174521	0.125713	0.10883	0.181517	0.0578668	0.0310638	0.0560745	0.0914947	0.105554	0.0771816	0.0449329	0.0150981	0.0317796	0.0484893	0.0138311	0.0919928	0.0815107	0.0694608	0.0844709	0.0915798	0.0555661	0.0571506
ACPP	0.0370704	0.0329079	0.0309871	0.0775271	0.0367422	0.0219064	0.03745	0.0652317	0.0460501	0.0781443	0.0877072	0.143141	0.00479789	0.00659777	0.0709349	0.00714477	0.0102111	0.155003	0.428327	0.286168	0.0425903	0.0675987	0.802155	0.573904	0.610047	0.70203	0.313209	0.0100246	0.00819261	0.0507369	0.038435	0.0213078	0.0273951	0.0306755
ACPT	0	0	0	0	0	0	0	0	0.00442079	0	0	0.000989889	0	0	0	0	0	0	0	0	0	0	0	0	0	0	0	0.0124267	0.0121471	0	0	0	0.00561132	0.0109212
ACRBP	0.0821498	0.0828691	0.14034	0.144403	0.153273	0.146358	0.121947	0.17642	0.0688098	0.230176	0.117468	0.100407	0.0452934	0.0146071	0.0646525	0.0448401	0.020827	0.0358788	0.0626531	0.0243746	0.0398579	0.0365835	0.257478	0.2132	0.216607	0.336391	0.215557	0.030835	0.0361876	0.0937032	0.0839452	0.148433	0.0362588	0.0305217
ACRC	0.13361	0.127267	0.11512	0.0974482	0.117531	0.146099	0.133469	0.00231204	0.00976449	0.00700599	0.00239946	0.00699454	0.00993277	0.00990235	0.0228071	0.0136234	0.00639367	0.00271285	0.00591223	0.0228336	0.0281311	0.037371	0.0475531	0.0209468	0.0427866	0.0402674	0.0252766	0.0109495	0.0105624	0.0121524	0.00872618	0.00856244	0.012368	0.0161362
ACRV1	0	0	0	0	0	0	0	0	0.00591284	0.00180129	0	0	0	0	0	0	0	0	0	0	0	0	0	0	0	0	0	0	0	0.00266374	0	0	0	0
ACSBG1	0	0	0	0	0.00153548	0	0	0	0.00124316	0.000573124	0	0	0	0	0	0	0.000835503	0	0	0.00107971	0	0.000856889	0.00244383	0	0	0.00337893	0	0.000451275	0.00112664	0	0	0	0.000747435	0.00198774
ACSBG2	0	0	0	0	0	0	0	0	0	0	0	0	0	0.00382636	0.00129067	0	0	0	0.00254766	0	0.00284171	0	0	0	0	0	0	0.00317416	0.0019179	0	0	0	0.00301036	0.00250499
ACSF2	0.144739	0.156861	0.147651	0.136513	0.188451	0.169409	0.166016	0.137751	0.266462	0.282969	0.528413	0.172978	0.289978	0.328212	0.42889	0.553565	0.312538	0.0904653	0.318249	0.464734	0.742096	0.848067	0.186585	0.1221	0.110749	0.276564	0.0857456	0.768347	0.673523	0.975884	0.819972	0.796183	0.882719	0.851921
ACSF3	0.104997	0.0789914	0.0982653	0.104765	0.117681	0.0976503	0.0620879	0.203223	0.170013	0.258009	0.178699	0.103522	0.193058	0.138325	0.179019	0.146668	0.1916	0.232801	0.278904	0.210254	0.206027	0.296753	0.139329	0.115506	0.0349922	0.212229	0.0703706	0.248597	0.250865	0.197109	0.182286	0.212302	0.448564	0.428914
ACSL1	13.2396	13.0156	15.5729	15.91	12.8996	14.0918	23.5657	6.10381	7.04023	3.99364	2.33672	14.7636	9.34803	9.61492	6.4478	17.7948	7.04129	1.31179	3.37133	6.69241	4.31948	5.26916	2.89644	8.03088	4.09368	2.89818	7.94064	10.4741	10.5193	2.83965	3.96934	2.63312	1.21127	1.28043
ACSL3	2.68899	2.70988	1.77455	1.82587	1.88865	2.11739	2.67205	0.572815	1.44371	0.670426	0.590422	1.15547	0.747063	0.801405	0.78548	0.462382	0.617434	0.393955	0.442346	1.02057	0.941492	0.92355	0.334378	1.2309	0.513833	0.266163	1.04987	1.42472	1.4608	1.42747	1.74155	1.60934	0.752027	0.829145
ACSL4	1.72124	1.61768	1.1995	1.16619	0.99905	1.01131	1.47869	1.84651	2.21107	1.30518	2.70284	2.57796	0.681295	1.93441	2.40847	1.9643	1.65497	0.526657	1.65192	1.99817	0.881804	1.59177	1.58069	1.20294	2.71583	1.20826	1.54356	2.64172	2.58885	0.753953	0.91599	0.614337	1.46583	1.55886
ACSL5	1.18118	1.10988	1.142	1.0636	1.09752	1.1843	1.15766	1.18452	0.69603	0.641829	0.604547	1.02131	3.8462	2.91658	1.30662	3.21972	3.77253	1.01674	0.870783	0.90805	1.0808	0.771446	0.814003	1.11267	0.930303	0.728811	0.889082	0.928074	0.879457	0.597268	1.40965	0.797936	0.164976	0.155151
ACSL6	0.00290492	0.00270812	0.00108725	0.00190917	0	0.00057198	0.00175921	0	0	0	0	0	0	0	0.00245258	0	0	0	0	0	0.000301428	0.000585841	0	0	0	0	0	0.000240139	0.000416055	0	0	0.000291288	0	0
ACSM1	0	0	0	0	0	0	0	0	0	0	0	0.000804402	0	0	0.00255138	0	0	0	0	0	0	0	0.0176444	0	0.0124958	0.00891979	0	0	0	0	0	0	0	0
ACSM3	0	0	0	0	0.00117215	0	0	0	0.00195476	0	0.00532701	0	0.00589681	0.00966506	0.0206931	0.0149258	0.000912513	0	0.00569779	0.00119431	0.00931055	0.0126069	0.0324156	0.00511904	0.0539989	0.0247956	0.025145	0.00476209	0.00491531	0.00698261	0.00147762	0.00294189	0.00225031	0.00221608
ACSM4	0.00412236	0	0.0142467	0.0128032	0.01228	0.00613254	0.0153934	0	0.00556696	0.00488486	0	0.00294492	0	0	0	0	0	0	0.00218077	0	0	0.000566188	0	0	0	0	0	0	0.00131911	0.00820073	0.00586532	0.0154416	0.00109099	0.00225487
ACSM5	0.12484	0.13016	0.19298	0.234192	0.30027	0.264933	0.160186	0	0.00859184	0.00712127	0.00734008	0	0.00425642	0.0111867	0.0463207	0.0141635	0.0249677	0.0453353	0.0367497	0.384176	0.344685	0.387902	0	0	0	0	0	0.337625	0.31389	0.439029	0.589016	0.339785	0.469165	0.498895
ACSS1	0.232134	0.253319	0.315838	0.269223	0.321204	0.284497	0.156729	0.0547455	0.0986823	0.0688371	0.0526534	0.0480997	0.223307	0.182066	0.268882	0.142313	0.275958	0.07331	0.156854	0.381933	0.359074	0.247086	0.752294	0.2744	0.106036	0.970359	0.231586	0.329186	0.357803	0.635409	0.614405	0.74115	0.307904	0.222223
ACSS2	0.219531	0.232302	0.252988	0.224813	0.286674	0.252634	0.233414	0.439302	0.927956	0.369176	0.852471	0.355336	0.813492	0.833723	1.24892	0.640095	0.766483	0.332969	0.569795	0.576952	0.601854	0.967799	0.905202	0.436305	0.599449	0.867517	0.468458	0.465759	0.486507	1.21675	1.60845	1.2869	1.04692	1.0412
ACSS3	0.00247374	0.00333587	0.00572372	0.0104681	0.00206576	0.000852324	0.000970408	0	0.000388226	0	0	0	0.0110201	0.0206626	0.0178206	0.160985	0.0450123	0	0	0.000707208	0.000974638	0.00212164	0	0	0	0	0	0.00154775	0.00239163	0.000551767	0.000371332	0.000938682	0.0124702	0.0141812
ACTA1	0.00198449	0	0.00534404	0.0106681	0.00524916	0.0125186	0	0	0	0	0	0	0	0	0	0	0	0	0.00245399	0	0	0	0	0.00699905	0	0.00402402	0	0	0	0.00173956	0	0	0	0
ACTA2	0.160648	0.219158	0.223863	0.214455	0.21319	0.208308	0.1116	0.0110847	0.034877	0.0231712	0.0694017	0.00925328	0.0774253	0.0381653	0.282642	0.274142	0.146412	0.10496	0.0807384	0.146585	0.318034	0.561696	0.175922	0.0709261	0.119311	0.161439	0.068748	0.205606	0.274729	0.0603833	0.0440302	0.0258846	0.527488	0.416946
ACTA2-AS1	0	0.00732374	0	0	0	0.00488456	0	0	0.00122994	0	0	0	0	0	0.00100496	0	0.000967327	0	0	0.00107479	0	0.000929131	0	0	0	0	0	0	0.00220122	0	0	0	0.00460865	0.0076031
ACTB	62.1405	62.2431	64.2835	64.1227	74.3063	70.2296	60.9883	227.932	144.669	127.428	204.655	128.047	31.0334	46.1669	111.409	54.9432	84.6937	638.57	116.284	106.42	57.0035	90.0344	122.673	109.553	93.7635	169.803	88.8366	90.6384	92.7505	138.937	82.1359	85.7217	84.4118	82.9855
ACTBL2	0.000673552	0	0	0.00113936	0.000560605	0	0	0	0	0	0	0	0	0	0	0	0	0	0	0	0.000705334	0	0	0	0	0	0	0	0	0	0	0	0	0
ACTC1	0	0	0	0	0	0	0	0	0	0	0	0	0	0	0	0	0	0	0	0.00403966	0	0.00483325	0	0	0	0	0	0	0	0.000468522	0	0.00206011	0	0
ACTG1	27.4226	27.4901	29.6583	30.046	26.3233	24.8988	21.2375	64.3062	45.8415	35.4504	49.5199	57.4028	9.13508	18.3647	34.9508	19.0777	37.9204	64.651	23.0123	37.5362	22.6804	29.6073	27.0018	37.7615	22.9089	27.4328	30.1357	40.9125	44.1226	45.8811	37.5208	31.8372	34.645	28.8385
ACTG1P17	0	0	0	0	0	0	0	0	0.00254081	0.00280373	0	0	0	0.00228264	0.00435795	0	0	0	0.00443261	0	0.0011929	0	0.00116487	0	0	0.00194444	0	0.00347752	0.00109775	0	0	0.00172916	0.0047189	0.00286848
ACTG1P20	0.03366	0.045183	0.0388172	0.028003	0.0274642	0.0296505	0.0368274	0.0113233	0.0185815	0.0688644	0.090513	0.012579	0.0081669	0.00656436	0.0202299	0.0116636	0.0116762	0.0246303	0.0133458	0.00726729	0.00704083	0.00192577	0.0740633	0.083833	0.035356	0.155929	0.0766157	0.0435808	0.0357633	0.00978351	0.0123066	0.00502663	0.0218155	0.0171047
ACTG1P4	0.00284704	0.0051022	0.00314859	0.00158416	0.00315955	0.00480956	0.00441355	0	0.00496086	0.00351907	0	0.00373838	0.00454322	0.00390174	0.00361221	0.00244151	0.004407	0	0.00184638	0.00352093	0.00408449	0.000643868	0.00974997	0.00700757	0.00380698	0.00917422	0.00182649	0.00356279	0.0109558	0.00740371	0.00555999	0.0051955	0.0113893	0.00654775
ACTG2	0.00588337	0.0454592	0.0202377	0.00761055	0.0222667	0	0	0	0	0	0	0	0	0	0	0	0	0	0	0	0.00511551	0	0	0	0	0	0	0.00176345	0.0034062	0	0	0	0	0
ACTL10	0.00366299	0.00124724	0.00395242	0.00156967	0.00694108	0.00454193	0.00404822	0.0320776	0.0146212	0.0159949	0.00747042	0.000813504	0.0118914	0.00953796	0.0149888	0.0133818	0.0127434	0.025578	0.0123309	0.00993702	0.0105628	0.0130195	0.00232475	0.000903367	0.000731348	0.00746719	0.00094997	0.0177981	0.0284047	0.00851072	0.0099625	0.00933878	0.0196483	0.0219003
ACTL6A	0.312331	0.386163	0.433876	0.401574	0.360324	0.355565	0.319954	0.47687	0.401164	0.424153	0.440652	0.687802	0.439344	0.469026	0.440426	0.476375	0.507221	1.00505	0.522463	0.636828	0.628847	0.539298	0.451218	0.143059	0.685451	0.441605	0.123143	0.576355	0.573636	0.483549	0.496884	0.563373	0.447305	0.478167
ACTL6B	0	0	0	0	0	0	0	0	0	0	0	0	0	0	0	0	0	0	0	0	0	0	0	0	0	0	0	0.0154148	0.0221285	0	0	0	0	0
ACTL7A	0	0	0.00313366	0	0	0	0	0	0.000639542	0	0	0	0	0	0	0.00120186	0	0	0	0	0	0	0	0	0	0	0	0.0010172	0.00237364	0.000566208	0	0	0.00218649	0
ACTL7B	0	0.00179776	0.00113938	0	0.00221188	0	0	0	0	0	0	0	0	0	0	0	0	0	0	0	0	0	0	0	0	0	0	0.000557917	0.00064444	0	0	0	0	0
ACTL8	0	0	0	0	0	0	0	0	0	0	0	0	0	0	0	0	0	0	0	0	0	0	0	0	0	0	0	0	0	0	0	0	0.00119683	0
ACTL9	0	0	0	0	0	0	0	0	0	0	0	0	0	0	0.00125512	0	0	0	0	0	0	0	0	0	0	0	0	0	0	0	0	0	0	0
ACTN1	0.881158	0.882975	0.484658	0.481124	0.716076	0.68069	0.387463	2.79948	2.91417	2.25414	3.76754	1.75118	9.10202	7.50387	7.52721	6.13891	7.69755	1.85689	3.40668	1.87889	2.85239	1.55064	1.48684	1.8503	0.554602	1.98269	1.69492	2.11941	2.19404	1.86895	1.63631	1.52955	2.16009	1.82647
ACTN1-AS1	0	0	0	0	0	0	0	0	0	0	0	0	0	0	0	0	0	0	0	0	0	0	0	0	0	0	0	0	0	0	0	0	0.0051599	0
ACTN2	0.0286208	0.0335011	0.0238278	0.0172494	0.0246995	0.0298391	0.0398449	0	0.00139975	0	0.00150219	0	0.0118275	0.00643502	0.000704435	0.00107812	0.00304719	0	0.0020516	0.00270329	0.00135117	0.0163931	0	0	0	0	0	0.00382826	0.00572404	0.000673814	0.00220392	0	0.000435868	0
ACTN3	0	0	0	0	0	0	0	0	0	0	0	0	0	0	0.00174912	0	0	0	0	0	0	0	0	0	0	0	0	0	0	0	0	0	0	0
ACTN4	1.15639	1.21701	1.12036	1.14526	1.27663	1.18927	1.07263	1.78754	1.6242	1.40422	1.93593	1.11648	3.50257	2.1062	2.75963	3.08671	2.50539	0.140662	2.81698	1.29472	1.36652	1.36314	1.18326	1.16511	0.304769	1.9153	0.973366	1.40865	1.55012	1.26825	1.08944	1.10141	1.12294	1.00618
ACTR10	0.465027	0.429745	0.487518	0.452305	0.412788	0.455543	0.408318	0.454857	0.759981	0.561049	0.62881	0.830559	0.534916	0.799063	0.615777	0.778741	0.706917	1.40388	0.674467	1.0251	1.0581	0.952596	0.837722	0.601833	1.43286	0.67329	0.756364	0.816126	0.788941	0.951935	1.21172	1.07668	0.702654	0.730999
ACTR1A	1.34403	1.28332	1.22637	1.19016	1.20125	1.11621	1.14301	2.12437	1.97001	2.00453	1.60556	1.9904	1.84668	1.75027	1.5439	1.83267	1.79378	1.23378	1.75597	1.98725	1.67245	1.85092	1.34227	1.40329	0.773952	1.57287	1.55505	1.71997	1.79207	1.94992	1.90836	1.85235	1.71884	1.84286
ACTR1B	0.443799	0.486285	0.445238	0.400812	0.449944	0.44848	0.440947	0.734132	0.68291	0.437405	0.579633	0.474424	0.501116	0.678529	0.805465	0.734494	0.607167	0.175039	0.656029	0.673975	0.776743	0.990999	0.545524	0.487314	0.160415	0.811177	0.431162	0.564149	0.570696	0.628652	0.79218	0.86189	0.99414	1.06115
ACTR2	6.07223	6.08629	5.86932	6.37511	6.09724	6.51728	6.57241	5.73997	9.39963	6.60642	6.49345	11.3796	3.11257	5.51626	5.71625	4.82224	5.0004	2.37677	6.47112	9.06381	5.6984	5.12663	12.0945	9.67279	20.3484	9.16779	10.9987	2.71152	2.49023	8.15222	7.7951	5.63046	2.4426	2.1686
ACTR3	2.37503	2.41679	2.20489	2.17377	2.16743	2.18462	2.22693	2.99445	6.34129	3.47329	4.3868	6.81649	2.10448	3.69068	3.49113	2.91786	3.5098	4.98419	3.42792	4.94548	3.29878	4.41079	4.14113	3.99836	6.59653	3.01317	4.54804	3.78341	3.93683	4.08999	3.69942	2.97962	2.992	2.96563
ACTR3B	0.017705	0.00342277	0.0110765	0.0107691	0.0172881	0.0161217	0.0144719	0.0195563	0.0203189	0.0205461	0.0189745	0.0247155	0.0332925	0.0420467	0.0527155	0.0474914	0.0491013	0.0719398	0.043181	0.0297272	0.0241981	0.0353947	0.0650917	0.0415231	0.0505156	0.0614576	0.0191091	0.0283149	0.0285454	0.0192384	0.0324597	0.0220524	0.0115201	0.0120268
ACTR3BP2	0	0	0	0	0	0	0	0	0	0	0	0	0	0	0	0	0	0	0	0	0	0	0	0	0	0	0.000479929	0	0	0	0	0	0	0.000442689
ACTR3BP5	0	0	0	0	0	0	0	0	0	0	0	0	0	0	0	0	0	0	0	0	0	0	0	0	0.00180323	0	0	0	0	0	0	0	0	0
ACTR3C	0.00861155	0	0	0.00621262	0.00549435	0.00297809	0	0	0	0	0	0.0112264	0.0415129	0.0513808	0.0760303	0.0523694	0.0410476	0.0204659	0.0100037	0.0144898	0.0153552	0.036798	0.024173	0.0209089	0.0373278	0.0225207	0.0179721	0.0466281	0.0384742	0.0176099	0.0366544	0.0343376	0	0
ACTR5	0.0822364	0.0789007	0.110045	0.0976001	0.0769357	0.0827869	0.0732488	0.141291	0.119642	0.118798	0.0811994	0.10407	0.104994	0.130558	0.148243	0.133178	0.131354	0.11941	0.17261	0.0826245	0.0609809	0.0841565	0.130734	0.0574072	0.0963125	0.147398	0.0783832	0.0991184	0.100414	0.0632198	0.0665178	0.0866842	0.055135	0.0533993
ACTR6	0.144728	0.152048	0.139216	0.108462	0.12947	0.1194	0.130936	0.134329	0.164019	0.138127	0.150701	0.212985	0.115367	0.227439	0.221456	0.244211	0.304322	0.373552	0.277553	0.5497	0.328454	0.382774	0.305169	0.118083	0.610413	0.257239	0.0911572	0.337421	0.320546	0.394113	0.418546	0.381236	0.15391	0.237271
ACTR8	0.241359	0.260594	0.237424	0.225652	0.159618	0.155515	0.242794	0.294147	0.436398	0.364168	0.277041	0.27645	0.225768	0.305114	0.343309	0.320129	0.300021	0.201687	0.232131	0.335207	0.320979	0.192652	0.215302	0.191374	0.27418	0.191686	0.204709	0.394406	0.423082	0.307148	0.298572	0.213399	0.398242	0.418524
ACTRT1	0	0	0	0	0	0	0	0	0	0	0	0	0	0	0	0	0	0	0	0	0	0	0	0	0	0	0	0	0	0	0	0	0.000772302	0
ACTRT3	0.0186919	0.0198727	0.0156423	0.0142827	0.0304157	0.0341202	0.0156308	0.0286812	0.0443367	0.0355122	0.040743	0.0106968	0.0192766	0.0183288	0.0242343	0.0302556	0.0140853	0.00289773	0.00913966	0.0201627	0.028424	0.0216407	0.00238577	0	0	0	0.00384731	0.0210811	0.0214735	0.0185642	0.0382052	0.0313277	0.00347498	0.00113441
ACVR1	0.420651	0.44408	0.382068	0.371868	0.241868	0.256557	0.410988	1.393	0.771683	2.14088	0.875217	0.918701	0.504672	0.604051	0.426423	0.708279	0.442644	0.269106	0.608349	0.490835	0.434766	0.373247	0.260895	0.174997	0.308652	0.19915	0.268819	0.249693	0.245739	0.519408	0.411372	0.413035	0.240524	0.204657
ACVR1B	0.136934	0.134002	0.12186	0.124572	0.147715	0.143303	0.135189	0.382012	0.160145	0.290071	0.23621	0.225029	0.398192	0.469205	0.536937	0.564329	0.509854	0.0449598	0.493178	0.442278	0.175332	0.154898	0.301802	0.932485	0.263457	0.307283	1.01529	0.455949	0.430354	0.21678	0.26844	0.123266	0.317837	0.311292
ACVR1C	0.000424029	0.00113612	0.000720061	0.00142987	0	0	0.000654476	0.00172519	0.000788495	0	0	0	0	0.000651552	0.00524761	0.00144828	0.000765299	0.00153118	0.000824987	0.000594503	0.000222014	0.000999738	0	0.0024727	0	0	0.00260025	0.000619093	0.000306455	0.000292428	0.000376832	0	0.00062735	0.00120123
ACVR2A	0.211414	0.208028	0.184836	0.19545	0.107538	0.107003	0.182736	0.284538	0.340081	0.199729	0.191483	0.287199	0.0362729	0.0536198	0.0354848	0.0542085	0.0440854	0.0580954	0.0709228	0.0999692	0.0768773	0.132368	0.105526	0.18727	0.109765	0.0906425	0.167243	0.0518286	0.0667717	0.0624716	0.0719968	0.0650031	0.0897354	0.0905347
ACVR2B	0.0143687	0.0111144	0.00956465	0.0120138	0.00917501	0.00582018	0.0117917	0.0298813	0.0504461	0.0571835	0.022557	0.0149901	0.0181397	0.0171538	0.0187797	0.0268317	0.0122202	0.002261	0.0328479	0.0326262	0.0333274	0.0132875	0.0100788	0.00498918	0.0102841	0.0104585	0.00643708	0.0604115	0.0654031	0.0452559	0.0382122	0.0271518	0.161223	0.161432
ACVR2B-AS1	0.00353102	0	0.00254764	0.00252945	0.00186693	0	0	0	0.00358311	0.00487229	0	0	0.00101751	0	0	0.00218884	0.00113651	0	0	0.00544984	0.00312008	0.0020189	0	0	0	0	0	0.0109639	0.00964312	0.00581921	0.00714107	0.0036998	0.00869425	0.015071
ACVRL1	0.107497	0.145698	0.0763405	0.0612564	0.0812061	0.0764568	0.0212025	0.0770433	0.0532721	0.0142155	0.0804746	0.169517	0.326926	0.568658	0.621902	0.87892	1.01707	0.0359616	0.432619	0.0571705	0.0578731	0.0470418	0.0190188	0.00343804	0.0048708	0.0354568	0.00637209	0.578844	0.574014	0.0344949	0.0427414	0.0775275	0.307283	0.341463
ACY1	0.17813	0.206652	0.243693	0.240159	0.210281	0.205692	0.17662	0.338999	0.199239	0.182309	0.266719	0.265077	0.170242	0.168387	0.356754	0.209867	0.208304	0.730924	0.307021	0.373723	0.259939	0.616886	0	0	0	0.0173229	0	0.333806	0.405782	0.371291	0.298893	0.329704	0.6125	0.636602
ACY3	0.00723807	0.0116742	0.0172642	0.0097949	0	0.0101938	0	0	0	0	0	0	0	0	0.00276898	0	0	0	0	0	0	0	0	0	0	0.0117429	0	0	0	0	0	0	0	0
ACYP1	0.0365288	0.049985	0.0729708	0	0.0600989	0.0712188	0.023959	0	0.0648529	0.0177692	0.0480967	0.0639291	0.102199	0.1592	0.122926	0.130221	0.161999	0.310187	0.0918805	0.123078	0.0761344	0.212933	0.156741	0.0205389	0.140766	0.111878	0.0181998	0.164385	0.130553	0.0928868	0.118699	0.119373	0.0505825	0.0507954
ACYP2	0.138176	0.117467	0.14056	0.116129	0.187985	0.155232	0.114688	0.0575579	0.138583	0.0980711	0.0708324	0.0698769	0.321111	0.435567	0.143761	0.274747	0.486485	0.115488	0.0662957	0.183255	0.269567	0.306706	0.198679	0.0990977	0.257695	0.123285	0.0982194	0.0881429	0.076924	0.386925	0.41719	0.297672	0.18627	0.172846
ADA	0.459128	0.497206	0.733838	0.663288	0.609385	0.608396	0.67444	1.26303	0.454051	2.24017	0.274289	1.04336	0.0904043	0.0577478	0.210164	0.231987	0.101806	0.647551	1.46024	0.197033	0.0916782	0.256425	0.136097	0.22831	0.0433136	0.18158	0.321628	0.25959	0.263527	1.18819	0.424125	0.636339	0.148698	0.140291
ADAD2	0	0.0032935	0	0	0.00202162	0	0	0	0	0	0	0	0	0	0	0	0	0	0	0	0	0	0	0	0	0	0	0	0	0	0	0	0	0
ADAL	0.0301012	0.021581	0.0490551	0.0416701	0.0292797	0.0270859	0.00764738	0.0617089	0.042727	0.0448893	0.0299418	0.0482083	0.0419217	0.0495218	0.0607479	0.0591237	0.078816	0.0789115	0.0390442	0.0699324	0.0678786	0.0745347	0.0256135	0.0117644	0.0687716	0.0187853	0.00626969	0.0614822	0.0699082	0.0490999	0.0860829	0.0661223	0.0898232	0.0866721
ADAM10	4.25618	4.25434	3.25393	3.35518	2.7209	2.96617	4.20549	2.01957	3.34124	2.58846	2.44453	3.63103	0.919634	1.4081	1.45026	1.36077	1.551	0.740665	2.45687	2.88921	1.88813	1.49576	3.4065	1.67043	5.45375	2.64423	2.04834	2.00652	1.93491	1.90461	1.86358	1.40861	2.19066	2.2462
ADAM11	0.0025482	0.00287303	0.00581723	0	0.00249078	0.00213811	0.00199696	0	0	0.00052957	0	0	0	0	0	0	0	0	0	0	0.0011192	0	0.000714028	0.00124853	0	0	0.00175063	0.00302983	0.0037543	0	0	0.000432629	0.0014851	0.000807369
ADAM12	0.202253	0.301019	0.193907	0.154592	0.1429	0.102273	0.0503927	0.0145555	0.0164285	0.0044463	0.0490983	0.00486643	0.00828517	0.0256302	0.0707006	0.0239234	0.056414	0.00671514	0.00375902	0.034562	0.0572667	0.0724306	0	0	0	0.0007613	0.00095885	0.0217862	0.0259833	0.000753519	0.00252229	0.00118358	0.0607496	0.047044
ADAM15	0.506336	0.546058	0.53204	0.547906	0.645728	0.591207	0.554557	0.866366	0.753027	0.527178	1.10561	0.978599	0.579781	0.738804	1.33072	0.506028	0.901601	0.558442	0.777792	0.512196	0.340642	0.875494	1.0606	1.15036	0.0740374	1.6868	1.41165	1.0835	1.11673	0.326457	0.146339	0.222274	0.516306	0.516929
ADAM17	1.19359	1.18161	1.15727	1.21322	0.843927	0.916841	1.21996	0.900856	1.86465	1.28536	0.891917	2.28362	1.35524	1.65512	1.10166	1.30152	1.4512	0.436065	0.968846	0.817098	0.721938	0.459622	0.959227	2.8062	1.35961	0.967406	2.34007	0.981347	0.941649	0.574345	0.82155	0.487776	1.14315	1.18591
ADAM19	0.0624432	0.0994324	0.0321674	0.0282213	0.0347548	0.0163376	0.00841659	0.0231103	0.000650004	0.0319704	0.0349378	0.00592311	0.000788502	0.0215404	0.250445	0.0285046	0.0370622	0.00236129	0.0179226	0.00425615	0.000603686	0.00720027	0.427778	1.44161	0.351829	0.549977	1.19604	0.00975376	0.0113975	0.000265018	0	0.000583367	0.00648684	0.00499668
ADAM1A	0.0191206	0.0219378	0.0157013	0.0221819	0.0134359	0.0143255	0.0133495	0.023391	0.0329772	0.0276713	0.0161102	0.0163472	0.0346661	0.0571634	0.0650694	0.0426122	0.0538552	0.00415631	0.0478338	0.0377263	0.039386	0.0616131	0.0609031	0.0129017	0.0840804	0.0635016	0.0127397	0.0879538	0.0693172	0.0336129	0.0317754	0.0446423	0.0573418	0.0578953
ADAM2	0	0	0	0	0	0	0	0	0	0	0	0	0	0	0	0	0	0.00191037	0	0	0	0	0	0	0	0	0	0	0	0	0	0	0	0
ADAM20	0	0	0	0	0	0	0	0	0.00300674	0.00496477	0	0.00117394	0.000889352	0.0020784	0	0	0.0020914	0	0	0	0.00105876	0.00228647	0	0	0	0	0	0.0136734	0.0131615	0	0	0	0.0039513	0.00297021
ADAM20P1	0.00123156	0	0	0	0	0	0	0	0.001134	0	0	0	0.00740684	0.00252983	0.00237134	0.00393174	0.0065713	0.00193324	0.00180094	0.00202937	0.0012982	0.00252325	0	0	0	0.00125961	0	0.00976184	0.00627252	0.00142481	0	0.00215045	0.00491538	0.00273148
ADAM21	0	0	0	0	0	0	0	0	0.00184812	0.00128959	0	0.00123861	0	0	0.00135122	0.00171643	0	0	0.00240516	0.00479486	0.00684636	0.00567452	0	0	0	0	0	0.00672745	0.0103709	0.000974268	0	0	0.00104093	0.00131948
ADAM21P1	0	0	0	0	0.000382214	0	0	0.000752345	0.000340661	0.000568844	0	0	0	0	0.000878403	0.000448126	0	0	0.00134019	0.000523418	0.000932923	0.00124623	0	0	0	0	0	0.000574685	0.00110632	0	0	0	0.000271768	0.000578177
ADAM22	0.00422599	0.00351927	0.00120226	0.000682099	0.000335629	0.000408734	0	0.00132563	0.00364834	0.00210813	0.00240285	0.0019747	0.000275778	0	0.00423827	0.00157397	0.00217558	0	0.00136766	0.00298515	0.00326248	0.00109157	0.00171805	0.00157021	0.000632428	0.000819389	0.000619185	0.00586975	0.00681151	0.00119568	0.00108469	0.00102012	0.00238147	0.00237973
ADAM23	0	0	0.00124937	0.00306829	0	0	0	0	0	0	0	0	0	0	0	0	0	0	0	0.0135505	0.000308663	0.00409592	0	0	0	0	0	0.000756647	0.00218491	0	0	0.000305926	0	0
ADAM28	0.0482596	0.0886669	0.0488087	0.0463296	0.117876	0.0956175	0.12411	0.180268	0.269561	0.202245	0.255063	0.341586	0.00438032	0.00819854	0.0372975	0.0336495	0.0162871	0.630731	0.834696	1.44907	0.837012	0.871896	0.130193	0.0852645	0.142665	0.141186	0.169686	0.421326	0.35036	1.03084	1.21929	1.0645	0.781772	0.885027
ADAM30	0	0	0.000535814	0	0	0	0	0	0	0	0	0.00165425	0	0	0	0	0	0	0	0	0	0	0	0	0	0	0	0.000524721	0	0	0	0	0	0
ADAM32	0.0118593	0.0109475	0.0110988	0	0.00935934	0.0248974	0.0167002	0	0.00470877	0.00787361	0	0.00778397	0	0.00141861	0	0	0	0	0	0	0.000501373	0.00140459	0	0	0	0	0	0.00512397	0.00338506	0	0	0.00310763	0.0152024	0.0137199
ADAM33	0.0196086	0.0170595	0.0372243	0.0240796	0.0171149	0.0210592	0.00164305	0	0	0	0	0	0	0	0	0	0	0	0	0	0	0.0021166	0	0	0	0	0	0	0	0.00314334	0	0.000535099	0.0004492	0
ADAM7	0	0	0	0	0	0	0	0	0	0	0	0	0	0	0	0	0	0.000280371	0	0	0	0	0	0	0	0	0	0	0.000189555	0	0	0	0	0
ADAM8	0.070006	0.0686386	0.122971	0.107754	0.233085	0.240428	0.097732	0.166279	2.35857	1.22695	2.22661	1.38401	0.0158143	0.044075	0.39384	0.109028	0.0702322	0.268784	1.47442	0.123716	0.391068	0.351625	0.530685	3.16151	0.149937	1.9568	1.65761	0.127045	0.125822	0.0367722	0.0307239	0.0704899	0.0236983	0.020505
ADAM9	8.71672	8.64654	6.56942	7.24044	6.68613	7.07788	9.60005	6.58282	8.85322	6.40311	5.9945	10.638	2.44708	2.66138	2.3251	2.55387	2.62975	1.39075	3.74335	5.76246	3.57514	3.1666	0.717036	0.818782	1.14099	0.616746	0.982926	6.91017	6.5536	5.62229	4.31975	3.93188	7.04245	7.65208
ADAMDEC1	0.0262345	0.0134192	0.0852094	0.0547715	0.0678334	0.0649608	0.0801836	0.74792	1.3857	0.73248	1.96791	0.828882	0.20286	0.113552	1.12068	0.418988	0.231604	9.31954	5.83409	3.70525	3.13791	3.25524	0.0261655	0.0755958	0.054086	0.0269663	0.096075	3.30488	3.6255	6.27627	4.33958	4.12602	2.79757	3.02197
ADAMTS1	0.359544	0.552423	0.572037	0.601067	0.253695	0.257572	0.146528	0	0	0	0	0	0	0.0024869	0	0	0.00103566	0	0.00118082	0.00160957	0.0317234	0.0585842	0	0	0	0	0	0.00489856	0.00584475	0	0	0.000409451	0	0
ADAMTS10	0.0492939	0.0339478	0.0616658	0.0480548	0.027944	0.0347165	0.022886	0.00181431	0	0.0250069	0.0105095	0.00327055	0	0	0.00168564	0	0	0	0.0768624	0.0180473	0.00825929	0.0282261	0.00280881	0.00917946	0	0.0164831	0.0173943	0.0197072	0.021543	0.00391793	0.000524726	0.00200647	0.0516016	0.0559391
ADAMTS12	0.0181374	0.0147443	0.0022652	0	0	0	0	0	0	0	0	0	0	0	0	0	0	0	0	0.00795392	0.000733642	0	0	0	0	0	0	0.0207285	0.0220009	0.000698559	0	0.000510207	0.0319264	0.0345591
ADAMTS13	0.00330306	0	0.00386421	0.00577828	0.000632731	0	0.00118111	0.00126206	0.000845917	0.00214218	0.00127622	0.000312338	0.000779858	0	0.00804075	0.000741849	0	0	0.00110929	0.00479906	0.00455172	0.00765091	0.000647778	0.000698947	0	0.000926878	0	0.0140039	0.00571781	0.0118755	0.00668061	0.00759478	0.00550907	0.00129526
ADAMTS14	0.00902652	0.00621783	0.006624	0.00592465	0.00368606	0.00181078	0.00387477	0	0.00437272	0.00474129	0	0.0014075	0.028232	0.0216864	0.00995822	0.0410185	0.0138019	0.0086787	0.0551308	0.0082428	0.00240834	0.0111072	0	0	0	0	0.000731539	0.0335911	0.0428009	0.000492777	0.0035751	0.00162343	0.000843666	0.000674776
ADAMTS15	0.0170594	0.0271074	0.043067	0.056444	0.0131626	0.011709	0.0238022	0.00848452	0.0118763	0.0103678	0.0536217	0	0.0458334	0.0163404	0.00697294	0.0377206	0.043791	0	0	0.0225837	0.0027691	0.0324935	0	0	0	0	0	0.243309	0.25935	0.00152421	0.000787718	0.00201307	0.164102	0.154729
ADAMTS16	0	0	0	0	0	0	0	0	0	0	0	0	0	0	0	0	0	0	0	0	0	0.00229992	0	0	0	0	0	0.00814143	0.00691042	0	0	0	0.000447794	0
ADAMTS17	0.726454	0.690157	0.081822	0.0841262	0.0634381	0.0653846	0.0785963	0	0	0.0014729	0.00121245	0	0.000406581	0	0	0.000580151	0.000459594	0	0.000578331	0.0032119	0.00259614	0.00200662	0	0.000607698	0	0.00026576	0	0.00673648	0.00623688	0.000683277	0.00124342	0	0.00624468	0.00363209
ADAMTS18	0	0	0.000813347	0	0	0	0.00149325	0	0	0	0	0	0	0	0	0	0	0	0	0.000360936	0	0.00213335	0	0	0	0	0	0	0	0	0	0	0	0
ADAMTS19	0	0	0.000625903	0	0	0	0	0	0	0	0	0	0	0	0	0	0	0	0	0	0	0	0	0	0	0	0	0.00149567	0.00204717	0	0	0	0	0
ADAMTS2	0.80584	0.74862	0.46324	0.496776	0.428504	0.47305	1.58898	0.00598606	0.000825397	0.00467853	0	0	0	0	0	0	0	0.01988	0.250769	0.00107028	0.00102123	0.0143084	0	0.0114836	0.000658784	0	0.00333169	0.00202701	0.00152772	0.000253626	0	0	0.00115092	0.000350795
ADAMTS3	0	0.00173783	0.000826061	0	0.00208022	0	0	0	0.000242974	0	0	0	0	0	0	0	0	0	0	0	0	0	0	0.000629329	0	0	0	0	0.00109021	0	0	0	0	0
ADAMTS4	0.227309	0.217269	0.120874	0.136623	0.262569	0.254749	0.0891176	0	0	0	0	0	0	0	0	0	0.000449302	0	0	0.0422934	0.0244539	0.0398	0	0	0	0	0	0.0126465	0.00994395	0.00324818	0.0114023	0.00718272	0.0332916	0.0296271
ADAMTS5	0.0100964	0.0146227	0.0422682	0.0511797	0.0104958	0.0165244	0.00668471	0	0	0	0	0	0	0	0	0	0	0.000404928	0.000373837	0	0.00110742	0.00184849	0.0410999	0.00277252	0.0412637	0.030444	0.00179435	0.000893621	0.00196869	0	0	0	0	0
ADAMTS6	0.00103571	0.000696049	0.00218826	0	0.00107757	0.000524922	0	0.00169992	0.00872041	0.00851888	0.0255791	0.00486684	0.000531252	0	0.000742915	0.00151604	0.000669513	0.00134594	0	0	0.000809372	0.00332896	0	0	0	0.000420942	0.00106031	0.000648063	0.000748556	0.000714227	0.000760828	0	0.00226675	0.0046874
ADAMTS7	0.00151997	0.00227031	0.00714002	0.00317389	0.000570641	0.00249764	0.000710082	0	0	0	0	0	0.0035165	0.00211398	0.00147528	0.00701443	0.000886338	0	0.00100036	0	0.000717912	0.00139538	0	0	0	0	0	0.00999134	0.0113017	0	0	0	0	0
ADAMTS7P1	0	0	0.000563712	0	0	0	0	0	0	0	0	0	0	0	0	0	0	0	0	0	0	0.00145194	0	0	0	0	0	0	0.000211694	0	0	0	0	0
ADAMTS8	0	0	0.00938444	0.015643	0	0	0	0	0.00248995	0	0.00834083	0	0	0	0	0	0	0	0	0.00321194	0.00303751	0.00831313	0.00115776	0	0	0	0	0.000428611	0.00148275	0	0	0	0.000608071	0.000915582
ADAMTS9	0.519277	0.535485	0.180319	0.195797	0.0933307	0.10988	0.251265	0.000424469	0	0	0	0	0	0	0	0	0	0.000535114	0.000751085	0.00146677	0.000269503	0.000694955	0	0	0.00503853	0	0.00524845	0.00716427	0.00482713	0.000236627	0.00162229	0.000390659	0	0
ADAMTS9-AS1	0.0147633	0.0159457	0.00362039	0.00324007	0.00235404	0.00339116	0.0109093	0	0	0	0	0	0	0	0	0	0	0	0	0	0	0	0	0	0	0	0	0.000348724	0	0	0	0	0	0
ADAMTS9-AS2	0.0147815	0.015421	0.0198247	0.0171455	0.00355073	0.00414551	0.00384128	0	0	0	0	0	0	0	0	0	0	0	0	0	0	0	0	0	0	0	0	0	0	0	0	0	0	0
ADAMTSL1	0.000956747	0.000946442	0.00142828	0.00117507	0.000399481	0	0.000370389	0	0.000331276	0	0	0	0.010323	0.00566567	0	0.00374684	0.0110374	0	0	0.0148293	0.0230819	0.016229	0	0	0	0	0	0.061254	0.0785198	0.047046	0.0966515	0.0258435	0.000707211	0.000755352
ADAMTSL2	0.00779157	0.00683959	0.0066993	0.00547773	0.0120376	0.00982834	0.00106637	0	0	0	0	0	0.00126551	0	0.00219094	0.00174643	0	0	0	0.000527273	0.0072194	0.00251084	0	0	0	0	0	0.00421651	0.00399204	0.00167798	0	0	0	0
ADAMTSL3	0.000513126	0.000685149	0.00152414	0.000867996	0.00106211	0	0	0	0	0	0	0	0	0	0	0	0	0	0	0	0.00187667	0.00139251	0	0	0	0	0	0	0	0	0	0	0	0
ADAMTSL4	0.678673	0.680988	0.733312	0.865182	1.01666	1.11145	0.491573	0.484589	0.0775493	0.538206	0.362052	0.135092	0.861979	0.734621	0.854056	1.15209	2.1788	0.0495025	0.694796	0.226422	0.0849076	0.044899	0.948159	0.731313	0.0484528	1.77041	0.586003	0.438122	0.439482	0.250129	0.128748	0.201237	0.316326	0.266621
ADAMTSL4-AS1	0.190098	0.175826	0.316259	0.341904	0.340988	0.399725	0.292723	0.0274517	0.0238871	0.0592983	0.00933009	0.00598788	0.0095996	0.0293033	0.0417947	0.0469963	0.0349855	0.00208945	0.0201823	0	0.0020639	0	0.20167	0.0535404	0.0937713	0.0412643	0.0525122	0.117834	0.111938	0.00222382	0	0	0.0539415	0.0737784
ADAMTSL5	0.00130874	0.00441504	0.0112309	0.0120952	0.00217857	0.0019151	0	0	0.00147244	0	0	0.000569756	0	0.00135405	0.00716764	0	0	0	0	0	0.0044801	0.0143363	0	0	0	0	0	0.00772669	0.00491555	0	0	0.00199968	0.00653896	0.00757184
ADAP1	0.546371	0.495394	0.797775	0.823875	1.04244	0.959335	0.736777	2.19056	1.5202	1.42977	0.498099	1.79426	0.572956	0.582432	0.341331	0.737888	1.52239	0.511637	0.95061	0.724252	0.507205	0.49422	0.518431	0.869658	0.0492116	1.26045	0.914287	0.547068	0.534019	0.514641	0.451902	0.538389	0.592323	0.568731
ADAP2	1.22368	1.1661	1.70579	1.82786	2.05999	2.02245	1.55853	5.50873	2.90513	8.75538	3.433	3.98859	0.848863	0.630105	0.666951	0.651438	0.66571	1.06967	1.39285	1.71212	0.936028	0.928125	1.15707	0.625823	0.890379	0.92888	0.657642	2.53138	2.65011	2.89808	1.45752	1.30429	1.70979	1.7065
ADAR	0.91944	0.948907	1.32417	1.30247	1.0843	1.05988	0.943291	1.85523	1.34218	1.96089	1.32316	1.29567	1.50286	1.82822	2.35178	2.0939	1.75872	0.277752	1.51259	1.42574	1.86604	0.938583	2.61738	1.67484	1.16212	3.46121	1.65889	1.86455	2.08295	1.33723	1.63673	1.17688	1.46077	1.43185
ADARB1	0.0475946	0.0415228	0.0450668	0.0352826	0.0436483	0.046265	0.0325265	0.332215	0.465601	0.327664	0.289139	0.147847	0.0117087	0.0163732	0.0708262	0.0221396	0.0152068	0.0153176	0.0809107	0.203774	0.166688	0.0463563	0.0160201	0.0444743	0.0468023	0.046505	0.054368	0.171464	0.170851	0.0668419	0.0684896	0.0693581	0.192114	0.201366
ADARB2	0	0	0.000380518	0	0	0	0	0	0	0	0	0	0	0	0.00303699	0	0	0	0	0	0.00438297	0.000601558	0	0.000282652	0	0	0	0.00165671	0.000858739	0	0	0	0	0
ADAT1	0.0645728	0.0569829	0.0862422	0.100137	0.0829014	0.0818754	0.0654735	0.250537	0.195488	0.193036	0.212499	0.129697	0.149219	0.192626	0.225455	0.197798	0.171696	0.137926	0.171666	0.223224	0.238664	0.0946369	0.16739	0.113927	0.14597	0.163237	0.12955	0.225873	0.239288	0.19514	0.23686	0.147263	0.175667	0.191599
ADAT2	0.0712565	0.0584004	0.0794155	0.0740276	0.0695999	0.084065	0.0892533	0.0119837	0.0130685	0.0171868	0.00877278	0.0254748	0.0161832	0.0233525	0.037188	0.0224571	0.0282876	0.00828051	0.017685	0.0537373	0.0308276	0.0441964	0.0326833	0.0148835	0.0357402	0.0204881	0.0184405	0.0553116	0.0593126	0.0501127	0.0695308	0.0522139	0.0148274	0.0124801
ADAT3	0.203416	0.215491	0.170472	0.144587	0.140475	0.137772	0.16015	0.115114	0.0959851	0.147179	0.113511	0.0821821	0.0786647	0.0458013	0.0714865	0.0654161	0.067415	0.0903569	0.15934	0.0315539	0.0316168	0.0413061	0.000621346	0.00329	0.000291893	0.00310178	0.0023043	0.0688597	0.0673979	0.0469626	0.0582318	0.0920741	0.0631887	0.0658081
ADCK1	0.0929444	0.0612091	0.075725	0.0945749	0.126906	0.0979666	0.0951271	0.0802575	0.155162	0.100981	0.10664	0.0526999	0.244609	0.180524	0.212277	0.172993	0.183741	0.10721	0.145547	0.215495	0.286254	0.207796	0.119834	0.0418729	0.0440432	0.187085	0.0560413	0.17118	0.140998	0.240895	0.226699	0.315823	0.25242	0.239602
ADCK2	0.516552	0.458952	0.402391	0.41491	0.487226	0.438939	0.3609	0.353652	0.616426	0.786817	0.449716	0.478543	0.63198	0.599035	0.848118	0.786949	0.914909	0.189883	0.226217	1.56313	0.983258	1.06591	0.163128	0.146346	0.102278	0.282492	0.134076	1.14097	1.07976	1.54431	1.69952	1.54797	0.796645	0.812272
ADCK3	0.295041	0.286571	0.236761	0.242263	0.210144	0.215928	0.266101	0.379409	0.267201	0.331006	0.325781	0.151212	0.293037	0.310953	0.406391	0.367265	0.277304	0.237487	0.484592	0.312725	0.373658	0.38377	0.330176	0.317144	0.139165	0.518853	0.350304	0.429679	0.481398	0.537108	0.378285	0.418827	1.16073	1.18358
ADCK4	0.0615295	0.0518573	0.0702097	0.0532363	0.0778592	0.0671583	0.0360785	0.163534	0.143913	0.109152	0.102261	0.0695728	0.276891	0.218304	0.255024	0.258334	0.222351	0.113381	0.336451	0.154471	0.167059	0.238436	0.142466	0.12597	0.0350906	0.286092	0.0694214	0.237685	0.213599	0.172277	0.189813	0.233224	0.204154	0.225237
ADCK5	0.107891	0.0963128	0.114019	0.116725	0.108593	0.0998535	0.0848928	0.0971323	0.106224	0.0818459	0.00861142	0.0687759	0.11475	0.126724	0.101074	0.152466	0.101813	0.122682	0.285369	0.0797955	0.0825053	0.139494	0.0128579	0.0285495	0	0.0922247	0.0271345	0.299715	0.281963	0.124931	0.106535	0.122604	0.200857	0.215961
ADCY1	0.0002972	0	0.00397127	0.00534551	0.000375991	0	0.00070648	0.0030836	0.0363392	0.0459996	0.0149141	0.00150527	0.00490591	0.00568682	0.000720035	0.000293888	0.00341205	0	0	0	0	0.000306485	0	0.00017591	0	0.00022447	0	0.00260411	0.00166576	0.000137083	0.000180217	0.000228579	0.000980188	0.00104268
ADCY10	0.00137642	0	0	0	0.0005728	0	0.000905949	0	0.00130546	0.000589522	0	0	0	0	0	0	0	0	0	0.0122847	0.00768225	0.000691718	0.000784478	0	0	0	0	0.0385876	0.0346736	0.0447099	0.0753323	0.0274894	0.0139927	0.0138744
ADCY10P1	0.00659555	0.00894507	0.0141026	0.0124468	0.00423116	0.00898537	0.00513632	0.00134956	0.00239973	0.00367276	0	0.00514403	0.00606621	0.0158801	0.0239604	0.0198264	0.0200314	0	0.0246504	0.0222545	0.0254648	0.00738176	0.0392665	0.019832	0.0485985	0.0463077	0.0155338	0.0158029	0.0151703	0.025943	0.0206769	0.017004	0.00544928	0.00452507
ADCY2	0	0	0	0	0.000956129	0	0.0044736	0	0	0.000709161	0	0	0.000585262	0	0.000823986	0.000840736	0	0	0	0.00049099	0	0.00136385	0	0.000306533	0	0	0	0.000358198	0.000415095	0	0	0	0	0
ADCY3	0.196926	0.198512	0.194835	0.201506	0.258	0.260235	0.168075	0.312517	1.02022	0.557876	1.40591	0.383029	1.35918	1.36534	1.72678	0.501314	1.10065	0.0671898	0.275444	0.882561	2.06921	0.849265	0.0221293	0.0936623	0.00267884	0.0543312	0.0531434	1.75995	1.81264	1.46078	2.14743	1.15937	1.12907	1.0889
ADCY4	0.0173982	0.0103137	0.0132572	0.0112485	0.0276349	0.0117643	0.00962962	0.00531529	0.00793218	0.00726924	0	0.00406653	0.0163248	0.0114931	0.0117381	0.0107597	0.0054052	0.0102588	0.0212507	0.0101273	0.010865	0.00630321	0.00896235	0.0249393	0.00951021	0.0206787	0.0148945	0.0439989	0.0354455	0.00628367	0.00563099	0.0160237	0.023452	0.0197664
ADCY5	0	0	0.0015273	0	0	0	0	0	0.000689866	0.00132546	0	0	0	0.0012688	0.00118062	0	0.000319187	0	0.000900626	0.00500343	0.00558277	0.0146438	0	0	0.00048643	0.000752515	0	0.00474631	0.00262533	0.00169964	0.00273146	0.000898129	0.00146102	0.000582816
ADCY6	0.119267	0.120888	0.104202	0.105978	0.0642816	0.0651743	0.0761175	0.134147	0.0358701	0.0845166	0.045071	0.0602176	0.00166248	0.00190195	0.00265465	0.00928097	0.0038116	0.0035269	0.0373155	0.0993618	0.0869539	0.0498613	0.00602336	0.0209084	0.00387927	0.00650259	0.00408548	0.0696496	0.0684478	0.0837999	0.0651959	0.090981	0.124903	0.135449
ADCY7	0.630295	0.604799	0.720326	0.846591	0.936161	0.838644	0.661572	1.03934	1.33338	2.14657	0.827165	0.915469	0.958723	1.19538	1.63411	1.67882	1.34415	0.308693	1.76327	1.57662	0.952651	0.602243	2.4502	1.12199	1.81085	3.01396	1.06027	1.35443	1.37407	1.6926	1.50193	1.19895	1.90902	1.98117
ADCY8	0	0	0	0	0	0	0	0	0.0006899	0	0	0	0	0	0	0	0	0	0	0.00738537	0.0200852	0.00154731	0	0	0	0	0	0.0581302	0.0577491	0.0479936	0.271992	0.0322331	0.00839389	0.00837743
ADCY9	0.0415435	0.0479412	0.0419517	0.0400848	0.0302866	0.0349058	0.0315941	0.0898742	0.162053	0.099842	0.0596759	0.0598794	0.0955687	0.0876102	0.0779512	0.10432	0.089904	0.00860702	0.131687	0.0371634	0.0519209	0.0354709	0.0713663	0.0602221	0.0367382	0.0874866	0.0374938	0.0260102	0.030131	0.0142797	0.020275	0.0163291	0.0485344	0.0434487
ADCYAP1	0.00402694	0.00610693	0.00541088	0.00871395	0.00240311	0.00696964	0.00175867	0	0	0	0	0	0	0	0	0	0	0	0	0	0	0	0	0	0	0	0	0.00168612	0.00277389	0	0	0	0	0
ADCYAP1R1	0	0	0	0	0	0	0	0	0	0	0	0	0	0	0	0	0	0	0	0	0	0	0	0	0	0	0	0.00083575	0.00110327	0	0	0	0	0
ADD1	0.956612	0.975923	1.09605	1.07094	1.1135	1.06016	1.01346	1.60536	1.31437	1.59635	0.92639	1.15017	1.56252	1.17922	1.15493	1.39715	1.17076	0.309388	1.41496	1.26013	1.27252	1.03056	1.94136	1.09385	1.24939	2.59624	0.901916	1.20843	1.21422	1.61344	1.58947	1.518	1.54584	1.50095
ADD2	0.000907729	0	0	0	0	0.00137098	0	0	0	0	0.0157054	0.00120163	0	0	0.00652513	0.00133755	0.00236031	0	0	0.0810201	0.110205	0.185091	0.000778638	0.00561713	0.000777314	0.00111411	0	0.0308161	0.0454222	0.000420082	0.00252945	0.0030768	0	0
ADD3	0.359411	0.381451	0.189373	0.192729	0.151167	0.158304	0.261713	0.134576	0.134732	0.228681	0.225823	0.235036	0.11703	0.162203	0.227878	0.2056	0.112261	0.1028	0.442775	0.0590362	0.141777	0.192784	1.78399	0.934173	3.52834	1.51529	0.888746	0.0815064	0.0798492	0.221659	0.199535	0.154612	0.369905	0.390938
ADD3-AS1	0.00139013	0	0	0	0	0	0	0	0	0	0	0.00271215	0	0	0	0	0	0	0	0	0	0	0.00245554	0	0	0	0.00752559	0.00200622	0	0	0	0.00148779	0	0
ADGB	0	0	0.000893337	0	0	0	0	0	0	0	0	0	0	0	0	0	0	0	0	0	0	0	0	0	0	0	0	0	0	0.00506755	0.000425859	0	0	0.000895972
ADGRA1	0	0	0	0	0	0	0	0	0	0	0	0	0	0	0	0	0	0	0	0.00102532	0.000706496	0.00454375	0	0	0	0	0	0.000750478	0.00043343	0	0	0.000910328	0	0
ADGRA2	0.0642559	0.0817482	0.126019	0.131262	0.0863762	0.0814482	0.105109	0.0143953	0.00591775	0.0117724	0.00315521	0.00982713	0.00255524	0.003523	0.00855002	0.00973293	0.0142435	0	0.0236464	0.00692484	0.00179247	0.00626414	0.163126	0.104605	0.0981497	0.160991	0.103428	0.00866144	0.0119255	0.00214209	0.000929569	0.00263999	0.0152254	0.0105904
ADGRA3	0.0155717	0.0138024	0.00942672	0.00829104	0.00746007	0.00417115	0.0118355	0.0228898	0.0482523	0.0189735	0.0274781	0.0190226	0	0	0	0	0	0.000856777	0.000777645	0.00281334	0.0117755	0.00502375	0.00802683	0.00936277	0.00193557	0.0045082	0	0.0133777	0.0148846	0	0	0.00104039	0.00877859	0.00990317
ADGRB1	0	0	0	0	0	0	0	0.00405651	0.00648857	0.000843419	0.00206458	0.00296431	0.026355	0.0768874	0.00940979	0.0154972	0.00842898	0	0.0185341	0	0.00249366	0.0011248	0	0	0	0	0	0.000888952	0.00196173	0	0.000375304	0.000516735	0.000402897	0
ADGRB2	0	0.00325474	0.00117875	0.00464291	0.00115171	0.00210384	0	0	0	0	0	0	0	0	0	0	0	0	0	0.000589477	0.000360433	0.00530657	0	0	0	0	0	0.0075377	0.0132068	0	0	0	0	0
ADGRB3	0	0	0	0	0	0	0	0	0	0	0	0	0	0	0	0	0	0	0	0	0	0.000906007	0.00680473	0.00876853	0.00765127	0.00966725	0.00477792	0.00514722	0.00450391	0	0	0	0	0
ADGRD1	0.0136181	0.0193005	0.0624569	0.0789255	0.0304782	0.0293761	0.0243152	0.000572619	0.000384761	0.0019399	0.00852612	0.000612881	0	0.00215196	0.0192945	0.0034109	0.00682311	0.0102794	0.0488999	0.0508123	0.0320219	0.00953069	0.115489	0.109905	0.0643013	0.17169	0.0803381	0.00719222	0.00767961	0.0210994	0.0126791	0.0129901	0.158586	0.131297
ADGRE1	0.0707499	0.0778268	0.156906	0.138109	0.152041	0.141224	0.0999857	0.160137	0.029843	0.206827	0.049149	0.212298	0.330148	0.175554	0.116884	0.535999	0.0351825	0	0.160986	0.501972	0.167482	0.0605705	2.5336	1.15761	1.75545	0.937934	0.968837	0.016721	0.0153891	0.0953429	0.0250389	0.0199485	0.0329467	0.0327054
ADGRE2	0.14939	0.146181	0.301983	0.277515	0.362991	0.307994	0.190007	1.06807	0.764962	0.727352	1.12751	0.778008	0.394483	0.664809	0.940628	0.739079	0.449488	0.386035	0.737785	0.767637	0.380499	0.527399	1.35399	1.91414	1.26872	1.26986	1.94502	0.282791	0.301468	0.022293	0.0352555	0.0405472	0.299833	0.246659
ADGRE3	0	0	0	0	0	0	0	0	0.00837736	0	0.0393288	0.00164238	0.391316	0.625227	0.212606	0.484652	0.874252	0.00731155	0.406819	0.121405	0.271608	0.0345001	0.655682	0.398213	0.877673	0.745196	0.473286	0.171402	0.189588	0	0.00844947	0.000682507	0.0196967	0.0200012
ADGRE4P	0.000826604	0	0.021739	0.027873	0.00797387	0.00983537	0.00215458	0	0.00091962	0.0888982	0.0520095	0.109163	0.167537	0.227377	0.353589	0.145391	0.175336	0.0488708	0.59198	0.182494	0.0860806	0.165491	0.111161	0.0730936	0.0680489	0.0297492	0.0655577	0.10698	0.111868	0.0148924	0.00356692	0.022877	0.240886	0.239643
ADGRE5	3.11739	3.24141	1.52042	1.68617	2.14408	2.04655	1.57019	1.23365	0.722899	1.07997	1.55328	0.683333	2.33948	3.41253	2.84815	2.78871	3.31928	0.97653	1.09416	0.461898	0.505727	1.23139	3.03348	8.55818	0.69963	5.20275	6.0745	0.885154	0.9291	0.319695	0.280965	0.384793	1.8516	1.47516
ADGRF1	0	0	0	0	0	0	0	0	0	0	0	0	0	0.00105766	0	0	0	0	0	0	0	0	0	0	0	0	0	0	0	0	0	0	0	0
ADGRF3	0.00771071	0.00750602	0.00644106	0.00439105	0.00668042	0.00608297	0.00415139	0	0.00690694	0.0040158	0	0.0034079	0.00179341	0.00220007	0.00674863	0.00374403	0.000659682	0.00320982	0.00222278	0.000975887	0.00294695	0.00232351	0.00182395	0.00167556	0.000674778	0.00372801	0.00142196	0.00899064	0.00793705	0.00216091	0.00129499	0.000433222	0.00271154	0.00486333
ADGRF4	0	0.00479965	0.00405591	0.00402703	0.00396945	0.00180973	0	0	0	0	0	0	0	0	0	0	0.000923331	0	0	0	0	0	0	0	0	0	0	0.00222938	0.00229406	0	0	0	0	0
ADGRF5	0.0047685	0.00516648	0.00655614	0.00560932	0.00214705	0	0.00101191	0	0	0	0	0	0	0	0	0	0	0.00199192	0.00055136	0	0.000492214	0	0	0	0	0	0	0.00372874	0.00353465	0	0	0	0	0
ADGRG1	0.00570756	0.0109554	0.0417134	0.0345853	0.0230348	0.0221799	0.00735946	0.0043059	0	0.00812818	0	0.00288792	0	0.0009045	0.0536617	0.00214686	0.00793407	0	0	0.0829654	0.0597563	0.0754575	0	0.0119851	0	0	0.00475574	0.0124317	0.0164807	0.000809109	0.000526628	0.00311683	0.00859008	0.00875083
ADGRG2	0.00116332	0.00104242	0.00192094	0.00131191	0.000964043	0.00117914	0.00120494	0	0.00155146	0.0034634	0.00235279	0.000998991	0.145403	0.0956048	0.00568932	0.0841903	0.0705388	0.00765762	0.0154964	0.000442005	0.000677358	0.00182069	0	0	0	0	0.00158796	0.00355669	0.00557089	0	0.000438964	0.000392406	0.00160636	0.00190592
ADGRG3	0.00278223	0	0.00301785	0	0.0035199	0	0	0.00119919	0	0	0	0	0	0	0	0	0.000725314	0	0.00274259	0.000799361	0	0	0.003418	0.304556	0.00277745	0.00904035	0.102227	0	0	0	0	0	0	0
ADGRG4	0	0.000509416	0	0	0	0	0	0	0	0	0	0	0	0	0	0	0	0	0	0	0	0	0	0	0	0	0	0	0	0	0	0	0	0
ADGRG5	0	0	0.000852725	0	0	0	0	0	0	0	0	0.00043878	0	0	0.0400312	0.00146522	0.00207062	0	0.00438517	0.000849999	0	0.0183266	0.00504966	0.0141008	0.00552239	0.0299338	0.0102476	0	0	0	0	0.000997533	0.0147852	0.0121662
ADGRG6	0.0503435	0.0563754	0.125793	0.157237	0.176323	0.150045	0.162559	0.0013435	0.0530216	0.000330513	0.00438913	0.0103004	0	0.000555758	0.00180732	0	0.000508391	0.00972094	0.0565541	0.0456459	0.0663344	0.0153975	0.000921485	0	0.00106531	0.0010987	0	0.0742677	0.073688	0.0485304	0.0277599	0.00367689	0.0245195	0.0251366
ADGRG7	0	0	0	0	0	0	0	0.329669	0	0	0	0	0	0	0	0	0	0	0	0	0	0	0	0	0	0	0	0	0	0	0	0	0	0
ADGRL1	0.0610992	0.0557994	0.041735	0.0426596	0.0342023	0.0365593	0.037025	0.0504866	0.0249681	0.0753633	0.0284319	0.00991948	0.0181816	0.0218176	0.0320365	0.0282332	0.0227833	0.0033918	0.0500741	0.0411125	0.0485158	0.0135032	0.00600461	0.0146365	0	0.0188502	0.0133318	0.0346224	0.040753	0.0316842	0.036231	0.0402386	0.035373	0.0323359
ADGRL2	0.00890327	0.00949511	0.0081007	0.00466238	0.00153389	0.000622644	0.00282527	0	0	0	0	0	0	0	0	0	0	0	0	0	0.00453765	0.00541589	0	0	0	0	0	0.00522445	0.00764328	0	0.00036393	0	0	0
ADGRL3	0	0	0.000778292	0	0	0	0	0	0	0.0124198	0	0	0	0	0	0	0	0	0	0.000523555	0	0.00248892	0	0	0.000726446	0.000494478	0	0.0122916	0.0148371	0	0	0	0.00109093	0
ADGRL4	0.0103454	0.0118633	0.077129	0.066799	0.011197	0.00579778	0	0	0	0	0	0	0	0	0	0	0	0.00162183	0	0	0	0.001764	0	0	0	0	0	0	0	0	0	0	0	0
ADGRV1	0.000194694	0.000521618	0.000414629	0	0.000312354	0.0010788	0.000454699	0	0	0	0	0	0	0	0	0	0.000100685	0.000272485	0	0	0	0	0.000165897	0.000284291	0	0	0	0.00297874	0.00400208	0	0	0	0.00408184	0.00401921
ADH1A	0	0	0	0.00106112	0	0	0.000968147	0	0.00047155	0	0	0	0	0	0	0	0	0	0	0	0	0	0	0	0	0	0	0	0	0	0	0	0	0
ADH4	0	0	0	0	0	0	0	0	0.000653031	0	0	0	0	0	0	0	0	0	0	0	0	0	0	0	0	0	0.00179045	0	0	0	0	0	0	0
ADH5	0.44376	0.447138	0.573836	0.584083	0.679309	0.630185	0.532227	0.747383	1.36195	0.839274	1.0539	1.48453	0.641831	1.10355	1.02137	1.38098	1.0341	0.897164	0.584796	1.42586	1.32942	1.30743	0.69255	0.355068	0.861374	0.573476	0.315169	1.63827	1.58792	1.71505	1.66159	1.36941	1.29277	1.43042
ADH6	0	0.000463065	0	0	0	0	0	0	0.000634194	0.000590886	0	0	0.00038497	0	0	0	0	0	0.000426705	0	0.000298806	0.000774337	0.000572103	0	0	9.82199e-05	0	0.00173915	0.000575794	0.000308656	0.000401787	0.000234382	0	0.000490265
ADHFE1	0.0661186	0.082616	0.087573	0.0621518	0.0705139	0.0845396	0.0866651	0.0106838	0.00371784	0.0030674	0	0.00959136	0.00339588	0	0.0141412	0.00290726	0.00511485	0.0105955	0.021045	0.0233007	0.0308343	0.0251244	0.23145	0.160852	0.137343	0.17295	0.0917064	0.0182039	0.0206294	0.0800321	0.0547468	0.0690501	0.0315646	0.024769
ADI1	3.9535	3.96965	1.75294	1.86642	2.56752	2.64736	2.02657	3.64357	2.39235	2.4202	1.81575	2.17124	0.95554	0.976276	0.673746	1.27154	1.11586	3.15883	1.94023	1.77874	1.89186	1.95145	1.71279	1.02437	1.97827	1.75639	0.939942	1.62411	1.83129	3.36374	2.05112	2.79221	1.94977	1.97385
ADIPOQ	0.00121428	0	0	0.00137538	0	0	0	0	0	0	0	0	0	0	0	0	0	0	0	0	0	0	0	0	0	0	0	0	0	0	0	0	0	0.00153558
ADIPOR1	2.05378	2.03373	2.00189	2.06945	2.32539	2.2982	2.51865	1.81679	2.31435	1.82731	1.91198	2.28523	2.45755	2.69361	2.04515	2.74957	2.70777	3.17765	2.71538	2.91153	4.17017	2.80585	2.64434	3.04378	2.50245	2.36194	3.60109	2.16829	2.20684	2.98083	3.2988	3.8105	3.35359	3.4954
ADIPOR2	0.723045	0.694065	0.762036	0.714895	0.794303	0.806121	0.753341	0.633198	0.913713	0.658243	0.626328	0.80816	0.779863	1.09902	0.883267	1.00713	0.781518	0.0452477	0.672216	0.737428	0.655467	0.574027	0.933545	1.06709	1.1146	0.728201	1.11086	0.411793	0.425563	0.763695	0.701079	0.783043	0.360062	0.417174
ADIRF	0.00560088	0	0.033609	0.0188238	0.0208909	0.0121598	0.0130815	0.0601327	0.203508	0.305498	0.248518	0.273497	0.0197723	0.0242691	0.0113546	0.00361884	0.0169043	0	0.0422836	0.0360773	0.0615108	0.260806	0.00954527	0.029026	0	0.00812068	0.0320413	0.157886	0.176702	0.071067	0.0219342	0.0477654	0.0511631	0.0405094
ADK	0.102509	0.118205	0.114111	0.117295	0.146261	0.156288	0.0920537	0.321835	0.565218	0.480568	0.941122	0.433245	0.14477	0.199791	0.398292	0.15989	0.202419	4.30008	0.932602	0.57982	0.500326	0.578875	0.304805	0.189633	1.2291	0.246218	0.418689	0.274301	0.265554	0.601206	0.531906	0.624695	0.225538	0.188189
ADM	2.28383	2.39493	2.8881	3.0555	2.03253	2.40322	2.03515	7.15575	0.702407	7.3481	2.146	2.11199	0.233753	0.18715	0.145042	0.115207	0.231771	0.744766	0.968395	0.140754	0.191814	0.101692	0.2593	1.01522	0.138893	0.370904	0.915245	0.707275	0.74619	0.0936756	0.0768718	0.101992	0.0366878	0.0610225
ADM2	0.00528498	0.00292079	0.00225103	0.00221536	0.00218979	0.00356533	0.00203915	0	0.0042712	0	0	0.0011583	0.00142995	0.00135804	0.0100751	0.00298238	0.00340021	0	0.00257056	0.130208	0.123928	0.146979	0.00114837	0.00874642	0	0.000751742	0.0283234	0.00110227	0.00297082	0.0425873	0.0669023	0.0220454	0.00624984	0.00358208
ADM5	0.0124278	0.0143559	0.0218625	0.0198325	0.0140424	0.00798222	0.00530778	0	0.00133963	0.00773382	0	0.00546298	0.00975027	0	0.00593958	0	0.00675363	0	0.00346717	0.00152344	0.00258001	0.000862996	0.00378125	0.00173487	0	0.00427314	0.00182437	0.019469	0.0124375	0.00487481	0	0.00090169	0.00969754	0.00533813
ADNP	0.44832	0.448463	0.471816	0.427949	0.426637	0.432773	0.434925	0.425998	0.571558	0.649069	0.548478	0.240156	0.237517	0.309008	0.340166	0.293936	0.248024	0.0454178	0.390064	0.407125	0.409523	0.254832	0.576502	0.939949	0.317815	0.511358	1.02192	0.190349	0.202522	0.445099	0.394668	0.364584	0.138699	0.162803
ADNP-AS1	0.069145	0.0384486	0.0599451	0.0605972	0.0451946	0.0689501	0.0444007	0.0320798	0.0277497	0.041001	0.0148356	0.0284358	0.0147902	0.0248576	0.0300494	0.0362693	0.0304024	0.0467728	0.0412413	0.0304167	0.0245877	0.0185678	0.0328865	0.0360347	0.0606875	0.0377254	0.0208022	0.0436393	0.0536866	0.0288336	0.0252317	0.0246645	0.0253735	0.0391451
ADNP2	0.320522	0.318991	0.26714	0.282426	0.250708	0.283182	0.373678	0.159434	0.131172	0.192715	0.126367	0.462135	0.150051	0.14045	0.165483	0.140024	0.137974	0.0227109	0.148966	0.125192	0.13802	0.0852308	0.150388	0.633386	0.199878	0.169337	0.722877	0.196264	0.191022	0.08925	0.104922	0.0881575	0.223178	0.217939
ADO	0.760175	0.775955	0.705844	0.689794	0.390923	0.396161	0.623886	0.325878	0.577809	0.311821	0.45964	0.229969	0.677991	0.73114	1.08497	0.590634	0.924087	0.295721	0.658433	0.499717	0.686945	0.785332	0.266179	0.301803	0.407844	0.171021	0.240995	0.738221	0.775493	0.390271	0.845633	0.671583	1.17026	1.15689
ADORA1	0	0	0.00164035	0	0.00160275	0.00326736	0	0	0.0019194	0	0.00262968	0	0.00885438	0.0132197	0.0352701	0.00618165	0.00567878	0.00590603	0.01598	0.126587	0.192636	0.0712945	0.00329623	0	0	0.0558857	0	0.0126262	0.0197335	0.10026	0.123184	0.253948	0.0342075	0.0335641
ADORA2A	0.486873	0.107947	0.330684	0	0.132027	0.140052	0.335676	0.757857	0	0	0	0.566335	0	0	0	0	0.0531874	0.182989	0.210076	0	0	0	0	1.10283	0	0	0.752255	0	0	0	0	0	0	0
ADORA2A-AS1	0.0682972	0.0533912	0.0362261	0.0513872	0.0190539	0.0240402	0.0492694	0.0108264	0	0	0.00296944	0.0177366	0.00150353	0	0.00447952	0.00188076	0	0	0.00800527	0	0	0	0.00584165	0.0303741	0.00115512	0.0029306	0.0273817	0.0032489	0.00353088	0.0012546	0	0	0	0
ADORA2B	0.0439144	0.0627207	0.0557775	0.045597	0.037546	0.0386128	0.0278168	0.0438776	0.364089	0.102037	0.0804142	0.119931	0.621038	0.45784	0.31594	0.325275	0.410429	0.291071	0.104285	0.0554059	0.0519436	0.0579592	0.0854916	0.77585	0.0580268	0.0458324	0.732019	0.273523	0.255016	0.0125986	0.0113158	0.0454879	0.155139	0.146103
ADORA3	0.0264353	0.0176849	0.0583946	0.0845785	0.0995263	0.105137	0.00974969	0.831776	0.407386	2.99426	0.853335	0.287216	0	0	0.0232091	0.003051	0.00636171	0.0476289	0.125341	1.012	0.515624	0.366537	0.0268896	0.0292799	0.0358463	0.0576698	0.0292287	1.12242	1.00311	2.90929	1.30483	1.63159	0.962854	0.981098
ADPGK	1.19452	1.17595	1.84923	1.75672	1.62156	1.57639	1.83029	1.2482	1.25971	1.14235	1.2747	1.80326	3.03631	3.12256	2.62097	3.2291	3.55276	1.49207	2.45795	1.84288	1.68306	1.4985	2.85223	2.63694	3.20477	2.01288	2.66622	3.06272	3.09907	1.4841	1.58289	1.58309	2.28054	2.54835
ADPGK-AS1	0.0856676	0.0680499	0.0637126	0.0788815	0.0386008	0.0463773	0.0441313	0.031174	0.0150742	0.0459386	0.0524963	0.0511037	0.0680382	0.0351553	0.0590197	0.048509	0.059914	0.0203031	0.0392668	0.0186454	0.0131269	0.0152051	0.0338829	0.0298903	0.0210309	0.00878785	0.0351886	0.144609	0.131031	0.0166798	0.00933483	0.0166862	0.0622145	0.04943
ADPRH	0.464325	0.449685	0.667257	0.682522	0.742347	0.703593	0.56902	0.323072	0.467617	0.388958	0.246492	0.333232	0.441765	0.539636	0.405123	0.480137	0.533213	0.129724	0.208265	0.487086	0.526814	0.448502	0.293097	0.343387	0.435634	0.382145	0.361231	0.417883	0.475748	0.378747	0.459632	0.403585	0.232174	0.244119
ADPRHL1	0.00185043	0.00248715	0.00630524	0	0.00537032	0.00479248	0.00574983	0	0.00170216	0.00592465	0	0	0.00304874	0.00269925	0.00534802	0.00270859	0.00191384	0.00577126	0.00870036	0.00319996	0.0198591	0.00494009	0.00236518	0.0027021	0	0.00300813	0.00189434	0.00664994	0.00299313	0.0035091	0.00332212	0.00514483	0.00163711	0.00233107
ADPRHL2	0.530805	0.486414	0.573977	0.564509	0.441399	0.391525	0.517038	1.19815	0.521813	0.834018	0.674091	0.647595	0.671052	0.801696	0.77389	0.817983	0.881983	0.877598	0.411402	0.500828	0.734761	0.781728	0.402845	0.73641	0.0862118	0.570137	0.690983	0.906994	0.947625	0.539227	0.72287	0.738913	0.800114	0.84842
ADPRM	0.053047	0.0484098	0.0831094	0.0814269	0.0503706	0.0501384	0.0659205	0.0554877	0.0806781	0.0727949	0.0922176	0.0742458	0.0762208	0.080985	0.0924939	0.0901704	0.0940348	0.151361	0.0569141	0.0928935	0.108466	0.123105	0.149057	0.224599	0.218956	0.162154	0.181715	0.133916	0.141028	0.110133	0.105292	0.11807	0.119473	0.122425
ADRA1B	0	0	0	0	0	0.00170367	0	0	0	0	0	0	0	0	0	0	0	0	0	0.000951653	0	0.00169933	0	0	0	0	0	0	0.000804556	0	0	0	0	0
ADRA1D	0	0.00379507	0.004566	0.00355074	0.011291	0.0116762	0.00525834	0	0	0	0	0	0	0	0	0	0	0	0.00123154	0	0	0	0	0	0	0	0	0	0.000659348	0	0	0.000714323	0	0
ADRA2A	0.000971796	0.00390994	0.00247807	0.00738656	0.00276712	0.00294855	0.00150984	0.00080665	0	0	0	0	0	0	0	0	0	0	0	0.000276907	0.00228973	0.00197795	0	0.0028287	0	0	0	0.00161946	0.00163882	0.000223378	0.000872326	0	0	0.000305885
ADRA2B	0.0200702	0.0238674	0.0323429	0.0394816	0.0315891	0.0403723	0.0223347	0.000611348	0.18145	0.00136856	0.328671	0.00563685	0.00531306	0.0213632	0.0852394	0.00853001	0.00405256	0.0294303	0.0367603	0.062348	0.0239478	0.0854888	0.00563788	0.000544926	0	0.00090995	0.00114605	0.00336696	0.00161819	0.00077199	0.0113491	0.00225727	0.153192	0.130224
ADRA2C	0.00479301	0.0103347	0.13184	0.180252	0.0038525	0.00290976	0.00741683	0	0.00070349	0	0.00392031	0	0	0	0.000919242	0	0	0	0.0028049	0.000525862	0	0	0	0	0	0.000781221	0	0.00159567	0	0	0	0.000486304	0.0215793	0.019289
ADRB1	0.0900233	0.0830416	0.0655136	0.0741423	0.12412	0.119765	0.118004	0.0178178	0.00294946	0.00766849	0.00794028	0.00315515	0	0	0.00125775	0	0.000340034	0.000683615	0	0.00186244	0.000344304	0.00791398	0.00896494	0	0.02474	0.00855147	0.0100299	0.000548578	0.00113102	0.000302277	0.000389564	0.00365971	0.00077436	0
ADRB2	0.527323	0.50544	0.498386	0.507953	0.531536	0.596054	0.472743	0.0988545	0.0588403	0.292124	0.0823532	0.0989844	0.0274332	0.00939601	0.0404826	0.0215748	0.0222889	0.0407068	0.0258912	0.11194	0.0445287	0.0883233	0.280215	0.21168	0.300989	0.241872	0.141048	0.0612544	0.0756781	0.165586	0.0498847	0.0592857	0.463582	0.396191
ADRB3	0.00851597	0.00477968	0.00666447	0.00721848	0.0106009	0.00936205	0.00440531	0	0	0	0	0	0.00145924	0.00219307	0	0	0	0	0.00415118	0	0.00037238	0	0	0	0	0	0	0	0	0	0	0	0	0.000895446
ADRBK1	1.62328	1.70099	1.8788	1.94744	2.50993	2.37832	2.04999	1.86154	1.18483	2.66036	1.05513	0.968387	1.79923	1.66701	1.96511	1.87199	1.71265	0.618312	3.17344	1.3657	1.2729	1.02073	2.83959	3.22802	0.403355	5.27377	2.68231	1.21157	1.26047	1.2943	1.03692	1.26018	2.15396	1.95091
ADRBK2	0.460023	0.439785	0.281605	0.269022	0.283135	0.289883	0.388289	0.712872	0.32006	0.491737	0.600034	0.247133	0.977337	0.838528	0.859108	0.875932	0.740089	0.194144	0.750678	0.683103	0.768614	0.389647	1.19901	0.64545	1.30549	0.901815	0.669716	0.791253	0.838908	0.752779	0.623296	0.465773	0.508878	0.506244
ADRM1	2.52745	2.56718	2.11981	2.09847	2.05511	2.03394	2.16365	3.52665	1.99869	2.49109	2.74816	2.21553	3.69323	2.56321	2.17379	2.53699	2.8041	3.93172	2.2839	1.75948	2.27181	2.79571	0.299352	0.877941	0.0378004	0.766539	0.778562	1.97423	2.05928	1.46694	1.78656	2.11403	2.74872	2.77216
ADSL	0.516244	0.531405	0.559173	0.550589	0.544328	0.568835	0.524318	1.10484	0.9602	0.730168	0.935979	1.1667	0.770205	0.881766	0.894872	1.02587	1.01087	1.58072	0.464995	0.933317	0.895522	1.16078	1.37072	0.718368	1.11148	1.07541	0.910921	1.10667	1.06604	0.963477	1.04857	1.06097	1.36308	1.42609
ADSS	0.465223	0.502815	0.349824	0.332966	0.411174	0.468361	0.380506	0.783261	0.762006	0.564752	0.572138	0.604713	0.342362	0.474398	0.574271	0.540829	0.463089	0.654042	0.789102	0.801971	0.802158	0.749869	1.10609	0.978959	2.04461	0.807724	1.25002	0.517562	0.47425	0.573145	0.718434	0.547129	0.608795	0.645203
ADSSL1	0.0731811	0.0474573	0.0983132	0.107711	0.0716777	0.0742295	0.0465371	0.0574662	0.0173092	0.0497618	0.0282858	0.131505	0	0.00318091	0.00198658	0	0	0.00323918	0.0291934	0.0313378	0.0249471	0.00489708	0.0598962	0.0211917	0.0235897	0.0701661	0.0350649	0.0325288	0.030399	0.0210654	0.00991948	0.0166686	0.0017885	0.00326899
ADTRP	0.197137	0.197475	0.0441943	0.0416256	0.0534232	0.0571117	0.0561503	0.0344766	0.0297768	0.0758201	0.061382	0.0808214	6.02569	4.9373	2.92339	3.83569	4.10933	0.210408	0.0651484	0.0775482	0.041391	0.0210349	0	0.00591614	0	0	0	0.61485	0.583812	0.956185	0.869236	0.701493	0.010789	0.00821247
AEBP1	0.591638	0.604793	0.234199	0.268057	0.0617413	0.0613883	0.0694334	0.000764608	0	0.00132819	0.000271904	0.00142291	0.000404068	0	0.00220243	0	0.000714529	0	0.000448023	0.00340175	0.020475	0.108341	0.000392478	0.00134512	0.000362997	0.00148997	0.000122601	0.0108489	0.0123867	0.00105443	0.000267371	0.000699124	0.000272552	0
AEBP2	0.228164	0.247966	0.222809	0.222895	0.177679	0.220472	0.234358	0.19145	0.149027	0.219486	0.175827	0.273369	0.074911	0.0795687	0.0937341	0.0758082	0.0796745	0.0262096	0.123185	0.154958	0.153902	0.143498	0.264722	0.173817	0.43768	0.149737	0.20291	0.127764	0.141717	0.184044	0.188919	0.182397	0.102644	0.107464
AEN	0.389116	0.397918	0.378897	0.352456	0.250592	0.24934	0.202577	0.25738	0.2574	0.268278	0.231302	0.386523	0.162655	0.227111	0.175536	0.131497	0.160786	0.0839427	0.0991321	0.235929	0.300426	0.209503	0.0645456	0.3667	0.0401918	0.0651619	0.334426	0.832088	0.827045	0.203863	0.190199	0.203395	0.43857	0.454154
AES	2.63647	2.65128	2.93529	2.92531	3.36434	3.21307	2.11669	1.13403	4.15696	1.64539	2.0481	2.54973	4.75495	3.43735	4.59629	3.50157	3.14357	0.691461	1.64157	3.03305	2.36528	5.32294	2.14075	2.30211	1.22349	3.88626	2.0668	0.633358	0.663345	2.07066	2.56905	3.6046	2.47864	1.87942
AFAP1	0.347881	0.366581	0.216645	0.205174	0.21277	0.225334	0.269785	0.000399449	0.0679317	0.054424	0.0771205	0.0194511	0.00844439	0.0061608	0.0247797	0.00896454	0.00474687	0.00478412	0.00281472	0.288605	0.132597	0.0898371	0	0.0175753	0.0492973	0	0.0264231	0.0901412	0.104992	0.250807	0.273833	0.11906	0.169887	0.156364
AFAP1-AS1	0.00452617	0.00403292	0.00212851	0.00647717	0.0041073	0.00311245	0.00709308	0	0.00336382	0.00276651	0.00492251	0.000361019	0	0.000602712	0.00154796	0	0	0	0	0.00273561	0.0114789	0	0.000703373	0	0.00219759	0.000450292	0	0.0128297	0.0108708	0.00670953	0.0166302	0.00475734	0.00431535	0.00512348
AFAP1L1	0.0410242	0.0490964	0.0111535	0.00301318	0.00626321	0.0031641	0.00837961	0.00527649	0.210257	0.0142115	0.597906	0.0158444	0.00763601	0.035411	0.129347	0.0115125	0.021705	0.0279827	0.0283105	0.204576	0.944328	0.177807	0	0	0	0	0	0.105515	0.106279	0.163495	0.649958	0.278146	0.155684	0.176971
AFAP1L2	0.00181084	0.00304236	0.0099055	0.00217646	0.00261391	0.00137655	0.00281339	0	0	0	0	0	0	0	0.0052378	0	0	0	0	0.000516016	0	0.00153569	0.00115729	0.0047685	0	0	0	0	0	0	0	0	0	0
AFF1	0.640346	0.645961	0.624375	0.590835	0.665135	0.700257	0.855185	0.270731	0.684288	0.477725	0.498541	0.236028	0.302146	0.336479	0.434717	0.297642	0.333839	0.0501968	0.4887	0.465942	0.633237	0.205256	0.361645	0.287537	0.491694	0.373794	0.234757	0.308577	0.341516	0.669877	0.700782	0.470433	0.413212	0.399616
AFF2	0.000407119	0.000917649	0.00104961	0.000926368	0.00022789	0.000969532	0.000856475	0.00512951	0.0044584	0.00496053	0.0080493	0.00659882	0	0.000562849	0	0.000267186	0.000849576	0	0	0.00085826	0.000573453	0.000926028	0.00499536	0.0107608	0.0108804	0.0026707	0.00308337	0.00361136	0.00566825	0.000125867	0	0.000130231	0	0
AFF3	0.0741819	0.0810523	0.144392	0.140954	0.15408	0.169105	0.0780769	0.00171261	0.0452425	0.00439923	0.00374856	0.00354283	0	0	0.00596771	0	0	0	0.00180125	0	0	0	0.0155594	0.0218775	0.0385945	0.0223929	0.0277914	0.00344893	0.00588351	0.0015927	0.00027681	0	0.00561004	0.00378541
AFF4	1.52762	1.56629	1.31329	1.32563	1.53169	1.60047	1.65661	0.514715	0.876792	0.593326	0.748904	1.02744	0.51692	0.707727	0.692692	0.494716	0.577022	0.0873164	0.487492	0.627812	0.760623	0.257786	0.330654	1.06037	0.440584	0.281401	1.11481	0.611381	0.634136	0.525877	0.694501	0.414741	0.539828	0.551957
AFG3L1P	0.107658	0.121091	0.175987	0.146383	0.113981	0.112645	0.100497	0.0743044	0.0560444	0.0628781	0.0324711	0.0743199	0.274995	0.267238	0.336282	0.259057	0.242631	0.110482	0.259186	0.14818	0.099349	0.163443	0.192349	0.12597	0.106865	0.278113	0.164165	0.146148	0.158217	0.160559	0.128176	0.154988	0.0793641	0.0702293
AFG3L2	0.636747	0.644256	0.773046	0.710122	0.65182	0.625485	0.61391	1.27072	1.04224	1.0232	1.10922	1.13717	0.667715	0.705408	0.673632	0.658883	0.829514	0.532884	0.659398	0.863399	0.721917	0.712646	0.677386	0.876931	0.648452	0.575819	1.26294	1.11632	1.10854	0.876013	0.906072	0.836128	1.49513	1.58539
AFMID	0.129477	0.141765	0.177637	0.0984762	0.207717	0.166508	0.143926	0.13718	0.0639706	0.0915256	0.176637	0.139631	0.0853628	0.0794052	0.094239	0.152298	0.0564022	0.0260307	0.0858421	0.128803	0.0981659	0.237568	0.26806	0.0811029	0.100693	0.339485	0.0644736	0.204727	0.240753	0.151006	0.132523	0.131156	0.165642	0.13329
AFTPH	0.814901	0.815489	0.698561	0.702434	0.54215	0.565131	0.697738	0.38532	0.651846	0.39826	0.522725	0.604041	0.569334	0.744146	0.684585	0.50521	0.6252	0.272456	0.624509	0.848913	0.759766	0.662027	1.47659	1.60796	2.2771	1.09356	1.66419	0.587145	0.635866	0.636643	0.667395	0.530814	0.694081	0.69471
AGA	0.227774	0.228194	0.193508	0.218679	0.185036	0.166057	0.195043	0.232627	0.383017	0.173116	0.271848	0.392574	0.302226	0.334159	0.306	0.299372	0.352294	0.526229	0.375749	0.443916	0.783613	0.789104	0.561026	0.265749	0.675147	0.360894	0.371852	0.349468	0.341505	0.502474	0.436488	0.38397	0.409362	0.419995
AGAP1	0.0288698	0.0297572	0.0360518	0.0379655	0.0274195	0.0318293	0.028268	0.00127869	0.00876377	0.00386322	0.00246219	0.00205277	0.0144878	0.0153985	0.0107573	0.0191692	0.0145741	0.000360625	0.00387957	0.0441645	0.0258156	0.0198988	0	0.000506549	0	0	0	0.0101606	0.0102206	0.0021513	0.00475079	0.00393863	0.046648	0.0393077
AGAP1-IT1	0	0	0	0.00791162	0.00232793	0.0057076	0	0	0.00319576	0	0	0	0	0	0.00813179	0	0.00146566	0	0	0	0	0	0	0	0	0	0	0	0.0040967	0	0	0	0.0016772	0.00173065
AGAP11	0.00595462	0	0.0110031	0.0102744	0.0084431	0.00609878	0	0.00373128	0.0150275	0.0120115	0.0160566	0.00366549	0.0356438	0.0449629	0.0414778	0.0396821	0.0167307	0.00171269	0.00671271	0.010929	0.0114564	0.0085126	0.00878265	0	0.00156697	0	0	0.266739	0.258909	0.0509304	0.0459825	0.0446737	0.0495634	0.0471833
AGAP2	0.0157234	0.00705386	0.0116499	0.00384323	0.0153646	0.00970119	0.00791364	0.108718	0.129837	0.102427	0.0656901	0.0474085	0.208324	0.173933	0.290313	0.193804	0.158415	0.00348729	0.0822584	0.0355157	0.109088	0.0491121	0.0416511	0.0673667	0.0103525	0.0905651	0.0374259	0.0480956	0.0428421	0.025161	0.0451534	0.0260402	0.00897553	0.004888
AGAP2-AS1	0.176958	0.167303	0.134117	0.144846	0.116607	0.0864485	0.0949806	0.0323872	0.0378576	0.0430005	0.00501374	0.0138857	0.0117281	0.0300218	0.0158901	0.0100728	0.0116816	0	0.00478775	0.172297	0.0601226	0.21167	0	0.00735396	0	0.00497327	0.0057543	0.357062	0.339956	0.216878	0.223059	0.280513	0.265288	0.259643
AGAP3	5.19889	4.51066	3.33706	3.16476	4.2225	4.47772	4.08031	1.42915	1.73857	1.65003	1.46816	1.85642	2.19744	1.61659	1.32148	1.60962	1.30388	0.579101	2.22458	1.26398	1.51621	1.20357	0.286391	0.256596	0.0473657	0.793229	0.347149	1.6247	1.70336	1.24355	1.33355	1.48968	1.65904	1.60259
AGAP4	0.0458303	0.0542737	0.0639293	0.0540853	0.0467863	0.0535132	0.0522484	0.00955988	0.0153936	0.0376601	0	0.0207268	0.0648095	0.0706958	0.0790586	0.0623036	0.0596763	0.00662947	0.0997483	0.0474589	0.046145	0.0519899	0.0980743	0.0521382	0.0639952	0.101953	0.0558749	0.0701213	0.0623814	0.0945381	0.0568648	0.0725969	0.0266276	0.0294395
AGAP5	0.04929	0.0573708	0.0831944	0.060743	0.0432322	0.0506992	0.0593339	0.0290315	0.0360326	0.0547629	0.0381188	0.0193273	0.0788122	0.0846062	0.0929471	0.0819459	0.0583975	0.0170883	0.121578	0.0624717	0.0596613	0.0453798	0.0688672	0.0384396	0.0367994	0.0783036	0.0315579	0.0984494	0.0985037	0.0968285	0.0698594	0.075042	0.0547885	0.0596161
AGAP6	0.121114	0.127122	0.190038	0.141389	0.119407	0.129691	0.137793	0.0457867	0.0285563	0.0748347	0.0264445	0.0427688	0.12112	0.158509	0.129479	0.133831	0.125396	0.0398888	0.169434	0.108128	0.0836598	0.102007	0.137302	0.0660614	0.0822924	0.125513	0.074793	0.124305	0.102276	0.142075	0.116174	0.120293	0.0490681	0.0509032
AGAP7P	0.0242399	0	0	0.00742686	0.0267886	0.0298822	0	0.00661231	0.0107089	0.0159135	0.00888104	0.00802639	0.0310122	0	0.0380743	0.0334259	0.0362049	0	0.0411117	0.03039	0.0241812	0	0	0.0354609	0.0343933	0.0479597	0.0303311	0.0459353	0.0376932	0.0508731	0.0336176	0.0598376	0.0228547	0.0268352
AGAP9	0.0332986	0.0349397	0.0561363	0.0538458	0.0478043	0.0547445	0.047176	0.00188134	0.0326954	0.0327894	0	0.024712	0.0569457	0.0647581	0.0958279	0.0466176	0.0694796	0.0102874	0.027627	0.0636248	0.0553566	0.0447499	0.041332	0.0286007	0.0301631	0.0580783	0.0379466	0.084088	0.0801393	0.0465364	0.027035	0.100939	0.0342063	0.0466302
AGBL2	0	0	0	0	0	0	0	0	0	0	0	0.000918367	0	0	0.00107165	0	0	0.000956709	0.00256889	0	0	0.0010625	0	0	0.00589411	0.000808866	0	0.00359561	0.000645262	0.00120392	0.00125378	0.00106004	0	0
AGBL3	0.0122347	0.00898126	0.00872087	0.00457046	0.00483234	0.00343388	0.00972658	0.00261215	0.00460096	0.00127975	0	0.00108602	0	0.00273886	0	0	0.00431269	0	0.00312723	0.00283802	0.00521803	0.00258388	0	0	0	0	0	0.00290495	0.00565365	0.00277443	0.000806493	0.00288878	0.00132084	0
AGBL4	0.00117677	0	0	0	0	0.00510703	0	0	0	0	0	0	0	0	0	0	0	0	0	0	0	0	0	0	0	0	0	0.00156319	0	0	0	0	0	0
AGBL5	0.0785162	0.0690189	0.100948	0.0385858	0.0877941	0.0536091	0.0351451	0.104403	0.0969786	0.113289	0.113437	0.116134	0.0983567	0.0508601	0.0543459	0.0716461	0.0738721	0.0742045	0.103496	0.070806	0.0957962	0.0907718	0.140485	0.0548807	0.0588724	0.113305	0.044617	0.149463	0.136566	0.10156	0.111605	0.121183	0.132942	0.135406
AGER	0.0682331	0.0541532	0.0817327	0.0616594	0.0746366	0.0807404	0.0472391	0.0399916	0.0165285	0.0433198	0.0114704	0.0232967	0.0806718	0.061145	0.0924203	0.0757103	0.0492513	0.00919174	0.133782	0.0269478	0.0209471	0.0662292	0.420694	0.235008	0.121676	0.789229	0.300136	0.0412657	0.0359965	0.0371227	0.0169998	0.0232782	0.0166662	0.0220048
AGFG1	0.715735	0.709557	0.817693	0.795831	0.753195	0.778916	0.917457	0.739193	0.562544	0.627017	0.449576	1.11387	0.521248	0.53112	0.349441	0.525226	0.590225	0.17238	0.380355	0.312977	0.32912	0.341874	0.734736	1.17178	1.12077	0.512714	1.22856	0.412719	0.418005	0.249243	0.306096	0.265144	0.331756	0.336842
AGFG2	0.00651598	0.0182977	0.0192739	0.0144177	0.0113138	0.0201319	0.00849213	0.0258701	0.0378253	0.00930083	0.0391635	0.00855033	0.0474752	0.0432861	0.112837	0.052638	0.065759	0.0177603	0.0496424	0.0402383	0.0557475	0.0556805	0.0146328	0.00267323	0.00783736	0.0147718	0	0.0553517	0.065668	0.0285854	0.0340106	0.0399847	0.0800096	0.0815761
AGGF1	0.173629	0.207612	0.210338	0.21705	0.217021	0.22922	0.183398	0.398441	0.62385	0.434099	0.50341	0.310124	0.319932	0.351959	0.319511	0.291706	0.278771	0.288857	0.40993	0.432768	0.395221	0.315762	0.506313	0.169573	0.712882	0.361084	0.200164	0.503217	0.479475	0.419529	0.421197	0.368164	0.290113	0.301268
AGK	0.0895827	0.0852492	0.14614	0.121831	0.122024	0.109025	0.0804135	0.236329	0.189614	0.191125	0.223987	0.260338	0.247802	0.259352	0.190355	0.269454	0.299009	0.153348	0.222987	0.274465	0.166267	0.252155	0.215473	0.149068	0.222748	0.154329	0.132066	0.271997	0.281782	0.252513	0.194805	0.206316	0.224366	0.229009
AGL	0.0517197	0.0353768	0.0681427	0.0622636	0.0659606	0.0639468	0.0677782	0.0705037	0.238822	0.0875348	0.123053	0.135673	0.0936661	0.179857	0.186243	0.111301	0.123393	0.0587002	0.144325	0.216892	0.171938	0.121073	0.0853124	0.0320759	0.138056	0.0706195	0.0283428	0.232399	0.231109	0.240583	0.251535	0.130192	0.187197	0.186128
AGMAT	0.00889508	0.0112065	0.0126868	0.0154981	0.00943582	0.012955	0.0118854	0.00618446	0.00469239	0.00546128	0.0096549	0.00361555	0.00081611	0.00245314	0.0102372	0.00173501	0.0025534	0	0.00225979	0.0287473	0.0221812	0.0406307	0.00406749	0	0.00129931	0.00100878	0	0.0858503	0.08064	0.027518	0.0186835	0.0201925	0.0112884	0.0088776
AGO1	0.301794	0.285276	0.205465	0.222263	0.190113	0.203918	0.26209	0.381956	0.407096	0.341484	0.683602	0.285605	0.224107	0.233995	0.365722	0.245161	0.220143	0.0638731	0.368846	0.434611	0.494682	0.272347	0.591609	0.291018	0.54348	0.582143	0.264431	0.462861	0.457189	0.259374	0.265698	0.194535	0.589877	0.554079
AGO2	0.554186	0.560691	0.402735	0.424187	0.57393	0.61819	0.55443	0.608334	0.435782	0.705091	0.450071	0.807187	0.225852	0.188976	0.249692	0.185932	0.189659	0.0593421	0.227321	0.113867	0.0956593	0.0472808	0.152305	0.861059	0.0900038	0.175382	0.823524	0.297699	0.342783	0.0771269	0.0958779	0.0395783	0.253335	0.248139
AGO3	0.387267	0.368922	0.250039	0.270404	0.255945	0.294968	0.291039	0.145664	0.202738	0.213021	0.207016	0.187056	0.140933	0.136351	0.158675	0.0946216	0.112986	0.112822	0.123487	0.129824	0.159487	0.112713	0.152385	0.100844	0.185234	0.127793	0.0851849	0.260248	0.308655	0.133601	0.121972	0.0639362	0.22238	0.241994
AGO4	0.459845	0.447715	0.346665	0.323615	0.301791	0.323922	0.431551	0.236003	0.361171	0.438261	0.23592	0.406857	0.262278	0.265373	0.315816	0.293454	0.2062	0.054645	0.520947	0.591404	0.394915	0.243175	2.06351	0.873081	2.57579	1.62706	0.929755	0.348736	0.334636	0.485479	0.516757	0.331875	0.426916	0.446475
AGPAT1	0.282207	0.286599	0.326075	0.306934	0.441885	0.362506	0.3109	0.642459	0.526538	0.655484	0.63742	0.306649	0.644731	0.523888	0.603765	0.631273	0.52574	0.229854	0.829809	0.634405	0.593797	0.80041	0.82379	0.480174	0.267419	0.972805	0.358825	0.332076	0.380592	0.610686	0.57747	0.719095	0.649218	0.511155
AGPAT2	1.58173	1.43996	1.12542	1.19025	1.83453	1.80948	1.47337	1.03856	1.24109	0.979728	0.948306	0.653325	1.78193	1.54683	1.46706	2.04755	1.92817	1.7376	1.86219	0.921352	0.984077	1.33808	0.198764	0.335122	0.0162823	0.440958	0.237464	0.998765	1.00959	1.06061	0.859997	1.38398	0.849748	0.850808
AGPAT3	0.515384	0.475378	0.525773	0.526053	0.491796	0.447576	0.547035	0.916777	0.771943	0.940378	0.689433	0.572553	0.949152	0.800012	0.86209	0.847374	0.828511	0.103317	0.813285	0.481024	0.515122	0.412972	0.422241	0.2554	0.339988	0.849136	0.619435	0.577547	0.60788	0.4773	0.508277	0.457966	0.614469	0.582765
AGPAT4	0.74116	0.764424	0.624165	0.566996	0.954483	1.03481	0.705004	0.0758977	0.172679	0.18635	0.0979942	0.0872823	0.553015	0.360483	0.242454	0.200822	0.431388	0.0432561	0.18551	0.114444	0.153209	0.0511469	0.141611	0.178985	0.105533	0.129679	0.267888	0.537617	0.558803	0.258772	0.275491	0.249171	0.16408	0.174745
AGPAT4-IT1	0.292031	0.268448	0.215436	0.171482	0.34215	0.283661	0.22543	0.0133251	0.0489278	0.0561526	0.0509912	0.0371501	0.110085	0.101587	0.0923547	0.0369091	0.159562	0.0298066	0.0693434	0.0314913	0.0297733	0.00782893	0.0237898	0.0616616	0.00950308	0.0381294	0.119298	0.323383	0.325224	0.106127	0.152593	0.0431597	0.0434635	0.0413648
AGPAT5	0.0356958	0.028373	0.0764166	0.0686465	0.0604553	0.072148	0.0533839	0.237259	0.236613	0.179794	0.212917	0.183844	0.0542769	0.0805784	0.117218	0.0720144	0.0763023	0.147399	0.0989693	0.208353	0.214532	0.249087	0.142619	0.0366406	0.249543	0.117848	0.0331483	0.190819	0.195868	0.157832	0.186577	0.156975	0.298993	0.31896
AGPAT6	1.21324	1.14777	1.02275	0.981065	0.861541	0.892175	1.10091	0.605731	0.545096	0.458525	0.436782	0.610553	0.904437	0.692943	0.517847	0.599659	0.695065	0.212616	0.505058	0.719562	0.587736	0.447371	0.562304	0.595808	0.442352	0.50976	0.626395	0.502681	0.488555	0.502857	0.555601	0.487142	0.458147	0.448487
AGPAT9	0.125541	0.133825	0.101742	0.103482	0.282015	0.25983	0.263999	0.44549	1.64951	0.108783	1.34866	0.161677	0.842496	1.103	1.41346	0.455107	0.392386	1.39832	0.900094	1.80618	1.71405	1.41932	0.798085	2.22752	1.58835	0.880719	2.22791	0.395807	0.385261	0.06781	0.353269	0.233581	0.314327	0.327314
AGPS	0.424058	0.418688	0.311335	0.328078	0.353988	0.349718	0.359185	0.377546	0.750059	0.362956	0.457867	0.632635	0.57669	0.764596	0.582086	0.536435	0.586845	0.185672	0.371009	0.790821	1.31228	0.479644	0.448637	0.177362	0.716122	0.329744	0.250057	0.613522	0.609085	0.7401	1.06358	0.642786	0.60554	0.64714
AGR2	0.270201	0.246515	0.0874639	0.0900786	0.208195	0.158428	0	0	0	0	0	0	0	0.00391563	0	0	0	0	0	0	0	0	0	0	0	0	0	0	0.00346148	0	0	0.00677093	0.0289291	0.0409518
AGRN	0.430948	0.425511	0.477811	0.56531	0.341562	0.310518	0.352975	0.598838	0.349294	0.325074	0.407668	0.252583	0.366374	0.367701	0.406663	0.799237	0.450378	0.0116597	0.580121	0.15208	0.311414	0.145479	0.00128391	0.00789898	0	0.0167611	0.002345	1.11132	1.17578	0.206227	0.142922	0.138535	0.840597	0.746754
AGRP	0	0	0	0	0	0	0	0.0080006	0.0108505	0.0127347	0	0	0.0642361	0.027057	0.0619737	0.04104	0.0351006	0	0.0264597	0.00839472	0.00919247	0	0	0	0	0.00398721	0	0.069772	0.0440701	0	0.00585463	0.00248018	0.0374184	0.022942
AGT	0	0	0.00186336	0	0	0	0	0	0	0	0	0	0	0	0	0	0	0	0	0.0012466	0.00152708	0.0143309	0	0	0	0	0	0.045318	0.0501321	0.0534275	0.00382672	0	0	0
AGTPBP1	0.295152	0.308025	0.296245	0.353212	0.328398	0.363003	0.312605	0.262406	0.406188	0.301465	0.217225	0.54587	0.122739	0.153842	0.188866	0.140963	0.152057	0.0668349	0.318357	0.240191	0.279719	0.175081	2.19463	1.60982	3.92556	1.35126	1.59482	0.23013	0.242603	0.247526	0.245393	0.203683	0.295928	0.317776
AGTR1	0.0171404	0.0295636	0.0192498	0.0183577	0.0123732	0.00551041	0.00972156	0	0	0	0	0	0.00106632	0	0	0.00152149	0	0	0	0	0	0	0	0	0	0	0	0	0	0	0	0	0	0
AGTRAP	0.725396	0.724191	0.858973	0.952296	0.997784	0.879408	0.893336	1.01104	0.727451	0.663534	0.994217	1.18727	2.12283	1.80413	1.90793	3.34651	2.53673	5.44842	2.98606	1.59881	1.5276	2.06125	1.36936	2.31451	0.133374	3.92257	1.46076	1.303	1.29413	0.876848	1.07983	1.06233	1.57472	1.61918
AGXT2	0	0	0.00106353	0	0	0.00136909	0	0	0	0	0	0	0	0	0	0	0	0	0	0	0	0	0	0	0.00369864	0	0	0	0	0	0	0	0	0
AHCTF1	0.306423	0.323129	0.273373	0.28694	0.542479	0.584368	0.479388	0.336374	0.236336	0.3501	0.250549	0.351625	0.144415	0.214028	0.201001	0.0993694	0.162468	0.0378891	0.204641	0.216336	0.238185	0.0928907	0.149798	0.905712	0.240378	0.141563	0.738162	0.30451	0.341878	0.146975	0.16691	0.109154	0.216477	0.234255
AHCTF1P1	0.0623809	0.0688932	0.0580309	0.0576716	0.109854	0.116896	0.101971	0.0226569	0.0184647	0.0261783	0.017183	0.0269538	0.0187649	0.033825	0.0262982	0.0107917	0.0237557	0.00210346	0.00703386	0.0305983	0.0286214	0.0133233	0.0502914	0.281023	0.0748192	0.045981	0.227259	0.0392351	0.0446922	0.0209081	0.0215903	0.0141789	0.0305892	0.0296922
AHCY	0.84605	0.817326	0.641769	0.697773	0.893797	0.823127	0.608154	1.53265	1.50474	1.85002	2.09906	1.53896	1.30575	1.01123	1.187	1.10103	1.1681	0.632762	0.901428	1.41303	2.04374	1.48341	0.840261	0.502568	0.42269	0.756843	0.546933	1.61658	1.59197	2.04506	2.31771	2.37643	2.00571	2.10366
AHCYL1	1.15559	1.18498	0.987337	0.985689	0.980431	0.959333	0.968222	1.06316	1.34228	1.28537	1.71001	0.910457	1.64867	1.86333	1.91769	1.49343	1.57302	1.31841	1.38737	2.2052	2.20232	1.8033	1.56401	0.828159	1.86876	1.35343	0.896437	1.0352	0.988945	1.5464	1.58548	1.12612	0.856807	0.777836
AHCYL2	0.133044	0.128663	0.11651	0.119115	0.127146	0.127374	0.110715	0.0805407	0.195008	0.116096	0.144813	0.103371	0.140897	0.145344	0.163588	0.156221	0.143415	0.0350963	0.132612	0.20666	0.308153	0.131443	0.374975	0.107477	0.477849	0.287232	0.127313	0.109494	0.120372	0.289693	0.300215	0.239619	0.213055	0.219251
AHDC1	0.125168	0.132674	0.077537	0.094067	0.0989746	0.102361	0.0593386	0.0891018	0.0978264	0.0626528	0.0738483	0.0330549	0.0348963	0.0218369	0.0638488	0.025406	0.0193703	0.00241455	0.0670458	0.0743345	0.0544542	0.0623966	0.00975581	0.00574563	0.00302324	0.0208539	0.00363613	0.0545403	0.0660519	0.0884078	0.073106	0.0698971	0.0716141	0.0469272
AHI1	0.272748	0.275763	0.200577	0.219798	0.167317	0.186178	0.305879	0.0300153	0.146483	0.0300921	0.10553	0.0469396	0.208384	0.283617	0.124581	0.0857165	0.105656	0.139517	0.0616617	0.112862	0.230436	0.0756627	0.00822247	0.00841411	0.00680132	0.00296825	0.00681526	0.150015	0.152192	0.0587012	0.0910413	0.0695479	0.044295	0.0406722
AHNAK	1.06177	1.11737	1.18103	1.17472	1.93817	1.99614	0.818421	8.85187	12.1136	14.3469	5.7176	6.91751	5.072	6.00294	6.9094	4.13918	6.4912	0.696023	5.32941	7.55271	6.38253	1.65888	10.6688	9.7947	9.18892	11.4199	10.3352	3.93478	4.35173	4.80505	5.14081	2.64339	3.05291	2.81868
AHNAK2	0.00357698	0.00784395	0.0144443	0.0222797	0.00541435	0.00426548	0.00254547	0.00559492	0.0448586	0.00561414	0.0206086	0.00745364	0.00209231	0.00179309	0.0106916	0.00240213	0.00137977	0.00149537	0.00379452	0.00280404	0.0245188	0.00999447	0.00294708	0.00179603	0.00184822	0.0033284	0.00251938	0.178249	0.18759	0.0371475	0.0422177	0.0108615	0.0618442	0.0641508
AHR	0.425894	0.456051	1.95302	2.09781	0.801069	0.921102	0.859195	1.82097	0.879847	1.25713	0.924329	2.24408	0.658794	0.70014	0.581086	1.08038	0.779442	0.180109	1.05986	0.22912	0.285483	0.296765	1.59118	4.73473	2.0176	0.880838	3.43522	0.737192	0.781807	0.528061	0.541986	0.36926	0.68184	0.713779
AHRR	0.00229912	0.00266958	0.00792681	0.00450314	0.00349749	0.00299761	0	0.696768	0.358341	0.973723	0.329321	0.43156	0.00590184	0.0210779	0.0392561	0.0120049	0.0164978	0.145561	1.95639	0.101666	0.0715411	0.0301654	0.0018737	0.0200164	0.000524086	0.00402138	0.00301236	0.0855061	0.112394	0.129168	0.0697628	0.11091	0.145413	0.137182
AHSA1	1.60146	1.52088	1.05596	1.03204	1.25189	1.15656	1.00103	1.3625	1.26645	1.13212	0.932917	1.15157	2.89077	2.07034	1.48079	1.79542	2.24835	2.29726	1.68405	2.16142	2.11808	2.70756	1.41969	0.648775	1.25981	1.44374	0.588919	1.46939	1.48569	2.15979	1.97066	2.25555	0.910538	0.960764
AHSA2	1.49556	1.38983	1.11388	1.0792	1.34644	1.47948	1.09733	0.076513	0.0809555	0.173842	0.0826115	0.0869293	0.376723	0.477539	0.646227	0.574161	0.395522	0.107563	0.597094	0.407256	0.264598	0.423473	0.575481	0.338901	0.502583	0.712311	0.318028	0.709876	0.699703	0.828322	0.531397	0.401428	0.196627	0.214369
AHSP	0.0111086	0.0198638	0	0	0	0.0150788	0	0	0	0	0	0	0	0	0	0	0	0	0	0	0	0	0.0347342	0.100508	0	0	0	0	0	0	0	0	0	0
AICDA	0	0.0018106	0	0	0.00112121	0.0012576	0	0	0	0	0	0.0059049	0.0402946	0.0102657	0.0810627	0.0144601	0.00934119	0.00701633	0	0.00150089	0.00175978	0	0.00172181	0	0.00106166	0.00169716	0.00422454	0	0	0	0.0011931	0	0	0
AIDA	0.475737	0.463551	0.464033	0.441461	0.561133	0.593874	0.51443	0.46197	0.937671	0.59291	0.611293	0.573901	0.522178	0.66239	0.564678	0.547642	0.583809	0.126087	0.503746	1.1486	1.08795	0.827536	0.532193	0.244228	0.79626	0.413951	0.218237	0.321969	0.340694	0.952351	0.887674	0.759843	0.198081	0.190207
AIF1	9.4231	9.17986	10.9563	9.97052	11.2915	11.6225	11.6071	17.72	9.08823	12.6778	10.0911	13.417	0.649885	1.14379	1.58964	2.31046	2.18334	16.0506	10.3029	11.6554	6.22761	12.9529	38.4406	19.5135	46.8811	26.2713	23.3012	6.42733	6.49531	16.139	9.74157	10.2243	5.77603	6.0058
AIF1L	0.0320389	0.0565703	0.0284151	0.023511	0.0412314	0.0145592	0.00997066	0	0	0	0	0	0	0	0	0	0	0	0	0.016919	0.00951425	0.157857	0	0	0	0	0	0.00111219	0.00490126	0.000738412	0	0.00323987	0.000950485	0
AIFM1	0.379056	0.359113	0.371125	0.36245	0.432332	0.401809	0.326203	0.449107	0.685098	0.467634	0.59918	0.440242	0.69003	0.62362	0.677737	0.547669	0.697017	0.67264	0.517501	0.87855	0.779442	0.797675	0.662562	0.231757	0.60142	0.54505	0.218002	0.77589	0.727402	1.68578	1.13558	1.09085	0.419801	0.411748
AIFM2	0.0153409	0.0127681	0.04049	0.040738	0.045585	0.0372728	0.00718509	0.508269	0.501118	0.287872	0.441172	0.269973	0.946939	0.986831	0.712949	1.00637	0.978028	0.658993	0.460701	0.420833	0.429659	0.472342	0.0118632	0.0140249	0.00318537	0.0161499	0.0218856	0.442841	0.446786	0.285203	0.345172	0.277172	0.0686442	0.0643628
AIFM3	0.0300959	0.0170771	0.0403855	0.0270214	0.0492133	0.0358621	0.0444405	0.0669588	0.0335	0.040575	0.0125366	0.0215024	0.0617427	0.0436068	0.0571064	0.0364135	0.0565003	0.00252183	0.0566199	0.0221102	0.0260261	0.0346919	0.044887	0.0766057	0	0.204487	0.062405	0.0611077	0.0605409	0.0622971	0.0492264	0.0556119	0.0126608	0.00602432
AIG1	0.294099	0.291046	0.402955	0.372623	0.478542	0.447696	0.449457	0.180463	0.135656	0.278267	0.12694	0.35485	0.100198	0.149754	0.0735583	0.151627	0.129988	0.0351775	0.0672578	0.442496	0.325579	0.487829	0.119194	0.0940547	0.122116	0.103499	0.0489755	0.22004	0.190564	0.462278	0.50614	0.515213	0.021703	0.0324082
AIM1	0.323841	0.317328	0.222344	0.2185	0.269466	0.265562	0.385661	0.597023	0.357208	0.377282	0.540342	0.263043	1.00937	0.941712	1.22006	1.14388	1.07055	0.145709	0.690238	0.0820444	0.225535	0.233084	0.700695	0.616148	0.954429	0.735828	0.630015	0.233141	0.258809	0.130374	0.13997	0.0864394	0.200103	0.197916
AIM1L	0	0.00373112	0.00213548	0	0.000597261	0.000722551	0.00112228	0	0.000629888	0	0	0	0	0.00110637	0.0106472	0	0.00193472	0	0	0.000613436	0.000751463	0.00258518	0	0	0	0.0022223	0	0.000315801	0	0	0	0	0.00120441	0.00126786
AIM2	0	0.00511336	0.0194305	0	0.00851656	0.00514145	0	0	0	0	0	0.00333522	0.0805164	0.0845783	0.328536	0.127023	0.0861007	0.00659184	0.0110942	0.00794979	0.0355694	0.522047	0.137429	0.060467	0.221274	0.180691	0.0634567	0.00208542	0.00193119	0	0	0	0	0.00200455
AIMP1	0.23754	0.241015	0.349102	0.341518	0.258201	0.256859	0.21443	0.466363	0.321062	0.362286	0.418302	0.53352	0.298293	0.52282	0.385188	0.404876	0.462829	0.856849	0.422605	0.522029	0.518336	0.549865	0.872113	0.64158	1.32716	0.569424	0.603404	0.542897	0.547699	0.375054	0.396665	0.464048	0.374564	0.402397
AIMP2	0.124636	0.163508	0.162354	0.147008	0.167362	0.138398	0.0877302	0.807486	0.449288	0.474823	0.504162	0.42144	0.467956	0.340357	0.340389	0.355912	0.468988	1.90009	0.319698	0.286592	0.265173	0.334207	0.151579	0.148597	0.0718666	0.23419	0.144188	0.697178	0.61937	0.295604	0.38646	0.335615	0.540458	0.60662
AIP	0.670289	0.627417	0.567459	0.523002	0.625648	0.585808	0.548556	0.974069	0.885182	0.758773	0.643489	0.431291	1.59261	1.22194	1.08939	1.19118	1.1713	1.82663	1.56274	1.42736	1.63443	2.17298	0.75644	0.623453	0.0557082	1.3252	0.630066	0.988232	0.927404	1.37793	1.16758	1.64786	1.53124	1.58504
AIRE	0	0	0.00207787	0.00288327	0.00136263	0.00248912	0	0	0	0	0	0	0	0	0	0	0	0	0.00238887	0	0	0	0	0	0	0	0	0.000682894	0	0	0	0	0	0
AIRN	0	0.000578274	0	0	0.000716225	0	0.000672871	0.00213341	0.0118879	0.0105647	0.00695037	0.00865775	0.000588479	0	0.00201586	0.00083968	0.00244071	0	0.00336223	0	0	0	0.00109254	0.00083767	0	0.000349691	0	0.0229148	0.0243952	0	0	0.000435398	0.00624556	0.00706098
AJAP1	0	0	0.00163091	0.0032672	0	0	0	0	0.000483962	0	0	0	0	0	0	0	0	0	0	0	0.0116901	0.00215344	0	0	0	0	0	0.000570322	0.00124083	0	0	0	0	0
AJUBA	0.00271693	0.0129082	0.0089729	0.00829016	0.00697795	0.00446963	0.00274406	0	0	0	0	0	0.00120792	0.000903095	0	0	0	0	0.00552127	0.00244848	0.0203141	0.0312541	0	0	0.000381251	0	0	0.00533405	0.00340185	0.0010109	0	0.00222968	0.00052259	0.000555936
AK1	0.157094	0.137996	0.154375	0.156842	0.14577	0.146254	0.105684	0.13893	0.102041	0.107041	0.126228	0.092733	0.317771	0.391074	0.795156	0.261002	0.264807	0.257186	0.225169	0.415311	0.433023	0.471346	0.00646538	0.0266315	0.00129594	0.0121237	0.0280396	0.343339	0.308643	0.330448	0.292429	0.496279	0.213178	0.231061
AK2	0.494371	0.528936	0.600707	0.622679	0.647965	0.640007	0.534578	0.82308	0.524548	0.600446	0.696538	0.800724	0.845587	0.771264	0.822038	0.74534	0.825337	0.914508	0.629746	0.998278	0.771266	0.951455	1.68122	0.792753	2.10259	1.40192	0.707427	0.758273	0.643842	0.701109	0.667619	0.648866	0.368312	0.612505
AK3	0.398579	0.372316	0.3794	0.376399	0.397698	0.408899	0.278527	0.171596	0.304873	0.172839	0.345222	0.28215	0.335255	0.283232	0.240373	0.305322	0.192823	0.236562	0.185564	0.372139	0.157245	0.374257	0.163894	0.070877	0.309807	0.114992	0.0682606	0.150454	0.423585	0.487775	0.146877	0.135271	0.3729	0.388492
AK4	0.00553171	0.00493346	0.00697891	0.006578	0.00394888	0.00511613	0.00209089	0.159115	0.0613407	0.0791091	0.263737	0.185581	0.122284	0.107156	0.0831319	0.0814429	0.0478672	0.248538	0.0443637	0.016466	0.0472073	0.0079024	0.0315617	0.0116181	0.0344106	0.0242803	0.0114433	0.0110862	0.0112227	0.00740175	0.0099076	0.0115775	0.00363369	0.00186163
AK5	0.00139661	0	0	0	0.00276471	0.000962867	0	0	0.00964188	0.00481548	0.0264271	0.0010292	0	0	0	0	0	0	0	0.014486	0.144973	0.0298015	0.000814871	0	0	0.00268151	0	0.00517353	0.00409485	0	0	0	0.00975629	0.00814545
AK6	0.662899	0.714756	0.754783	0.63916	0.525539	0.631921	0.543768	0.263449	0.707575	0.3649	0.430997	0.692152	0.526341	0.846031	0.5618	0.664252	0.804084	2.18201	0.392291	0.944214	0.981425	1.14944	0.433708	0.349458	0.659574	0.316146	0.43189	0.73098	0.659659	0.884121	0.929777	1.10961	0.442134	0.484227
AK7	0	0	0	0	0	0	0	0	0	0	0	0	0	0	0	0	0	0	0	0.00106925	0	0.00154761	0	0	0	0	0	0	0	0.000786501	0	0.00114263	0	0
AK8	0	0	0.00152244	0	0	0	0	0.00265543	0.010668	0.00217017	0.0145553	0.00271576	0.0309762	0.0362786	0.0160954	0.0336497	0.0267484	0.556231	0.0573309	0.0272428	0.0981127	0.144465	0	0	0	0	0	0.0176789	0.0188236	0.00366023	0.00401899	0.00135186	0.00528805	0.0021995
AK9	0.0182238	0.000915194	0.0033344	0.0110877	0.00487338	0.00743035	0.00762231	0.00986129	0.0263555	0.00903076	0.0029936	0.00622188	0.0302678	0.0405594	0.0420364	0.0194601	0.00629673	0.0530872	0.0179621	0.0182184	0.0531664	0.0078651	0.0181998	0.0033916	0.0698647	0.0398487	0.0063352	0.030525	0.0253078	0.0256348	0.0457527	0.0347264	0.0334481	0.0441944
AKAP1	0.148337	0.173962	0.133135	0.15163	0.145421	0.154959	0.136179	0.34478	0.291269	0.226016	0.246366	0.269148	0.435306	0.332147	0.287116	0.392067	0.403929	0.111932	0.244825	0.373992	0.350011	0.279179	0.129306	0.0818624	0.095888	0.172088	0.118642	0.247206	0.285911	0.317951	0.405234	0.343706	0.322671	0.302847
AKAP10	0.229435	0.228969	0.194013	0.201784	0.178157	0.193638	0.234654	0.465863	0.488485	0.673041	0.487439	0.332192	0.254558	0.327412	0.323167	0.31383	0.298796	0.166369	0.452007	0.509473	0.358158	0.288224	0.607173	0.315309	0.771575	0.713555	0.332788	0.468468	0.514368	0.45619	0.381371	0.347015	0.563182	0.559143
AKAP11	0.109857	0.111833	0.144898	0.156533	0.12376	0.13416	0.115099	0.36927	0.620489	0.603122	0.369129	0.320634	0.101524	0.158817	0.192552	0.128485	0.131643	0.0245267	0.315846	0.589784	0.434886	0.185869	0.275635	0.107676	0.421317	0.198799	0.111623	0.285644	0.283248	0.519314	0.482015	0.301645	0.307164	0.313647
AKAP12	1.05637	1.05128	1.09783	1.11005	0.886171	0.996248	0.571937	0	0.00225004	0.00354444	0	0.000885435	0.0146085	0.0077815	0.00149381	0.00087097	0.00515872	0.0030372	0.00238764	0.0236393	0.0200134	0.0161829	0.000812514	0.0160221	0.000720987	0.0007436	0.00299238	0.0178399	0.0187948	0.0406377	0.0391596	0.0230908	0.00513784	0.00491209
AKAP13	1.78485	1.77021	2.43218	2.37974	2.39689	2.38735	2.31357	0.711602	0.733129	0.939557	0.881531	0.467169	1.22426	0.968226	0.967854	0.823714	0.747067	0.248107	0.885891	0.773707	0.730896	0.235318	0.674749	1.9417	0.640749	1.31686	1.23661	0.65097	0.648277	0.557112	0.760004	0.475207	0.939174	0.974542
AKAP17A	1.29522	1.19401	1.4031	1.41717	1.44242	1.52057	1.44111	0.227352	0.100709	0.232684	0	0.16888	0.378909	0.293841	0.346941	0.286621	0.271771	0.0980928	0.413457	0.135879	0.118718	0	0	0	0	0.554922	0	0.287468	0.301966	0.203678	0.144159	0.160683	0.195679	0.166697
AKAP2	0.125568	0.194162	0.182395	0.15465	0.201851	0.195106	0.108453	0.304725	1.45397	0.308693	0.294638	1.16808	1.68579	1.08524	0.451747	0.463902	0.966321	0.0478208	0.0787832	0.109561	0.919078	0	0	0	0	0	0	0.457646	0.469858	0.0503869	0.201405	0.273043	0.0220429	0.0302782
AKAP3	0	0.00376665	0.00191356	0.00285926	0.00263665	0.00341909	0	0	0.00513063	0.00282623	0	0.000740925	0.0183904	0.0161864	0.0172059	0.00603701	0.0101276	0.00526407	0.00802671	0.0582357	0.0779885	0.025364	0.00192049	0.00164554	0.000888126	0	0	0.0246192	0.0337306	0.0136908	0.0207748	0.0256413	0.00543826	0.00779426
AKAP5	0.0071762	0.00736232	0.00345976	0.00294436	0.00360918	0.00541276	0.00538358	0.00213366	0.00627466	0.00862927	0.01346	0.00406415	0.0504924	0.047245	0.0351778	0.092653	0.107675	0.000603181	0.00282018	0.00244576	0.00211438	0.00312708	0.000494379	0.00152058	0.000682184	0	0	0.0199379	0.02204	0.00253395	0.00242878	0.00349641	0.0204758	0.022738
AKAP6	0.0143492	0.015034	0.0164207	0.0180255	0.0167066	0.0133816	0.00929089	0.0434885	0.243051	0.0407558	0.140138	0.00750566	0	0	0.000866408	0	0.000623676	0.00151061	0.000352488	0.0275699	0.0325065	0.0374401	0	0	0	0	0	0.104943	0.107794	0.100637	0.076224	0.0129938	0.192302	0.18851
AKAP7	0.0704056	0.0670399	0.0938782	0.121161	0.106344	0.102463	0.133189	0.0355457	0.0544826	0.044449	0.0221002	0.0479531	0.0724882	0.0698026	0.0845436	0.0673519	0.0786766	0.00466777	0.012712	0.119622	0.15459	0.0608027	0.119609	0.0400803	0.120584	0.0930714	0.0216294	0.0612891	0.0704898	0.108931	0.161133	0.138719	0.0159382	0.0153436
AKAP8	0.607209	0.5963	0.64082	0.58244	0.481631	0.513679	0.595243	0.383873	0.222079	0.355336	0.266497	0.421653	0.324286	0.333448	0.297821	0.281178	0.293037	0.183587	0.423402	0.247461	0.217918	0.190919	0.446179	0.617759	0.36771	0.461085	0.66129	0.427128	0.435082	0.255865	0.228083	0.232839	0.435687	0.43483
AKAP8L	0.947617	0.900169	0.853455	0.799252	0.702579	0.808459	0.731349	0.343998	0.247223	0.472656	0.221009	0.458455	0.788107	0.574085	0.574919	0.581508	0.488103	0.431896	0.640063	0.484103	0.485915	0.552059	0.950486	0.704238	0.509555	0.961662	0.74739	0.578003	0.613963	0.660918	0.476628	0.636007	0.559926	0.547343
AKAP9	0.238196	0.254215	0.162475	0.269597	0.334163	0.356581	0.25823	0.091353	0.248275	0.0931052	0.136749	0.110372	0.144048	0.34029	0.254793	0.104914	0.174741	0.166218	0.162571	0.217655	0.228383	0.0853231	0.321376	0.264675	0.393169	0.222477	0.284005	0.290001	0.30494	0.193086	0.272319	0.129761	0.334138	0.364679
AKIP1	0.232948	0.343046	0.281837	0.283097	0.296969	0.319103	0.215145	0.258287	0.376773	0.200669	0.253241	0.339622	0.482652	0.475566	0.579158	0.505153	0.567264	0.994227	0.581187	0.794968	0.554416	0.998675	0.172388	0.0532433	0.188572	0.165304	0.0573497	0.861913	0.821589	0.710224	0.647505	0.655708	1.40022	1.36915
AKIRIN1	2.02563	2.03245	1.81899	1.77874	1.70905	1.76394	1.91069	0.803034	0.929786	0.8009	1.08134	1.68207	1.15978	1.15982	0.933375	0.837836	1.14329	0.698174	0.881548	1.26775	0.968159	0.967866	1.46967	1.86333	2.03104	1.26719	2.00752	1.1359	1.10089	1.01122	1.06856	1.04569	1.22035	1.27917
AKIRIN2	1.89837	1.92101	2.03848	2.02906	1.47312	1.52815	1.70378	0.963533	2.19396	1.4077	1.51011	0.796626	1.32634	1.07254	1.04505	0.976849	0.998018	1.1884	0.893851	1.14145	1.26237	1.53759	1.61452	2.96889	2.38896	1.25187	2.52277	0.362929	0.377637	1.07925	1.15085	1.30984	0.2447	0.205186
AKNA	0.183772	0.192241	0.227111	0.211249	0.329247	0.317898	0.199404	0.403371	0.358964	0.922633	0.174155	0.186858	0.277529	0.180315	0.540184	0.225763	0.169298	0.0105486	0.541223	0.402635	0.383272	0.198663	0.875372	1.35248	0.196475	1.65904	1.30936	0.210023	0.222271	0.335859	0.289273	0.310259	0.434637	0.400801
AKNAD1	0	0	0	0	0	0.00124551	0	0	0.000285392	0	0	0	0	0	0	0	0	0	0	0	0	0	0	0	0	0	0	0	0.00342375	0	0	0	0	0
AKR1A1	2.60659	2.49466	2.26274	2.2831	3.05099	2.89555	2.62908	2.38792	3.64383	2.08591	2.98486	3.2687	3.76855	4.296	4.92875	5.25612	4.67149	8.49344	3.6639	6.28068	6.47567	9.95132	2.01557	1.11227	0.853564	2.43579	1.32786	4.24147	3.98994	9.12178	10.591	7.85522	6.46314	6.91538
AKR1B1	5.18328	5.26199	4.47111	4.69156	5.45639	5.0363	5.57831	2.13665	1.45348	2.68835	1.02171	1.19915	21.0397	18.5999	9.79024	23.9117	20.9262	12.3463	13.331	8.1654	31.5081	7.97918	1.31509	0.474476	0.588779	0.875943	0.577423	8.89695	8.61739	10.4677	10.2837	11.8028	3.66817	3.85665
AKR1B10	0	0	0	0	0	0	0	0	0.00175524	0	0	0	0	0	0	0	0	0	0	0	0.00678507	0	0	0	0	0	0	0	0	0	0	0	0	0
AKR1C1	0.00606923	0	0.00398467	0.0107727	0.00282472	0	0	0.0336481	0.0532643	0.0153647	0.00648189	0.028197	3.22625	0.619065	0.237854	0.723024	1.15825	0.100088	0.273934	0.0112772	0.105214	0.0399048	0.00329479	0.262315	0	0	0.0228699	0.0253414	0.0239407	0.00250949	0	0.00770589	0	0
AKR1C2	0.00156605	0.00103401	0.00194553	0.00309062	0	0	0.00121924	0	0.00817351	0	0	0.00334695	1.33908	0.432121	0.105459	0.604055	0.333363	0.00892029	0.00693337	0.0014875	0.0157794	0.00725039	0	0.0434821	0	0.000848611	0.00221244	0.0163441	0.0222297	0.000453555	0	0.00132064	0	0
AKR1C3	0	0	0	0	0	0	0	0.0605229	0.0436491	0.0462788	0.0490561	0.210848	2.54346	1.23664	0.370341	2.62145	0.456118	0.465075	0.272907	0.00201598	0.0785601	0.0145214	0	0.0431191	0	0	0	0.00520556	0	0	0	0	0	0
AKR1C4	0	0	0	0	0	0	0	0	0	0.00103104	0	0.00197211	0	0	0	0.00501649	0.00120687	0	0	0	0	0	0	0	0	0	0	0	0	0	0	0	0	0
AKR1C6P	0	0	0	0	0	0	0	0	0	0	0	0	0	0	0	0	0.000912249	0	0	0	0	0	0	0	0	0	0	0	0	0	0	0	0	0
AKR1C8P	0	0	0	0	0	0	0	0.00214969	0.00141946	0	0	0	0.00177251	0	0	0	0	0	0	0	0	0	0	0	0	0	0	0	0	0	0	0	0	0
AKR1D1	0	0	0	0	0	0	0	0	0.00414172	0	0	0.00121758	0	0	0	0	0	0	0	0.00156323	0	0	0	0	0	0	0	0	0.00100378	0	0	0	0	0
AKR1E2	0.0141738	0.0071479	0.0144026	0.00931347	0.0256571	0.0290174	0.0068206	0.0181963	0.0475376	0.0259895	0.00443244	0.0259415	0.0196681	0.0539172	0.0377066	0.0567199	0.0764815	0.0331549	0.0239257	0.0225853	0.0226156	0.0127446	0	0	0	0	0	0.0321254	0.0430566	0.0131379	0.0149966	0.0402305	0	0.00182856
AKR7A2	0.202598	0.194216	0.152797	0.198209	0.257881	0.211732	0.186753	0.34366	0.29273	0.302636	0.557281	0.318145	0.382592	0.348796	0.661433	0.365414	0.443992	1.15267	0.462878	0.299847	0.31205	0.459801	0.234557	0.175345	0.130262	0.30064	0.14474	0.392943	0.366452	0.506299	0.462375	0.555022	0.730826	0.749642
AKR7A2P1	0.00568547	0.00573129	0.00363242	0.021639	0.00947992	0.00720344	0.00157943	0.00706349	0.00377479	0.0153369	0.00575945	0.00435303	0.00291623	0	0	0	0.000735048	0	0.00186202	0.00243013	0.00324479	0.00289297	0.004336	0	0	0	0	0.0296274	0.0336532	0.00130686	0	0	0.0100011	0.0138064
AKR7A3	0	0	0.0112309	0.00413098	0.0113152	0	0.00670912	0.0178569	0.00788949	0.00722152	0	0.00706357	0.00553118	0.00311731	0.0183707	0	0.00914107	0.0349597	0.00949761	0.00460917	0.00382969	0.00527444	0	0.00294268	0	0	0	0.0165525	0.0203019	0.00720378	0.0100611	0.0049873	0.00959883	0.00730603
AKR7L	0.00508649	0.00311628	0.00565165	0.00221441	0.00403766	0.00603777	0.00481981	0	0	0	0.00714365	0.00426596	0.00393407	0.00236843	0.00556643	0.00357128	0.0028038	0.000849285	0.00553792	0.00154495	0.0029055	0.00229758	0.00391313	0.00236988	0.00256379	0.00308485	0	0.0069865	0.00730923	0.00236788	0	0.00265822	0.00439854	0.00497799
AKT1	1.39591	1.45539	1.50324	1.5223	1.58787	1.51363	1.43434	2.22714	1.79428	2.38445	1.5012	1.59093	1.37017	1.57543	1.67071	1.49829	1.4563	1.0072	1.97834	1.21555	1.08356	1.52223	0.724473	0.841636	0.160182	1.64578	1.1787	1.47045	1.44847	0.985417	0.834801	1.0737	1.45048	1.39714
AKT1S1	0.382952	0.337892	0.429288	0.406013	0.398992	0.386559	0.259252	0.317658	0.394348	0.323013	0.446868	0.225739	0.905368	0.628885	0.444008	0.5633	0.510742	0.191181	0.870027	0.495809	0.468086	0.65762	0.141831	0.141512	0.0289116	0.276186	0.171838	0.239667	0.265063	0.509205	0.488894	0.545519	0.235145	0.181951
AKT2	0.308374	0.319658	0.345112	0.35241	0.306378	0.319233	0.345611	0.498461	0.562986	0.533431	0.61201	0.438871	0.495542	0.543363	0.3819	0.600944	0.518999	0.0352562	0.587916	0.288179	0.371343	0.24191	0.393348	0.50897	0.0591063	0.672489	0.459937	0.589108	0.564323	0.326546	0.457995	0.324355	0.50292	0.485221
AKT3	0.0130944	0.0127848	0.0246173	0.0183466	0.0164028	0.0135226	0.00584544	0.110906	0.0544537	0.139332	0.0983476	0.0860738	0.21426	0.298977	0.24763	0.339954	0.249886	0.0126674	0.136852	0.379985	0.273024	0.265628	0.0579437	0.060769	0.131928	0.0223398	0.049396	0.138633	0.121537	0.178072	0.155436	0.2002	0.0546945	0.0546493
AKTIP	0.072961	0.0664572	0.109299	0.0775982	0.082067	0.0854931	0.0689602	0.0698139	0.114791	0.0627238	0.0661465	0.110071	0.0996723	0.130688	0.138544	0.140441	0.161558	0.131463	0.132447	0.225913	0.249568	0.261652	0.140546	0.171467	0.273329	0.186644	0.239001	0.113963	0.122094	0.218561	0.225216	0.251277	0.0827495	0.0997429
ALAD	0.172457	0.196031	0.238191	0.212418	0.269291	0.235442	0.204062	0.274557	0.332808	0.318315	0.323642	0.258744	0.427946	0.404937	0.48374	0.520996	0.417039	0.170412	0.502521	0.395142	0.453053	0.365526	0.803404	0.362113	0.675812	0.879002	0.333233	0.233519	0.222356	0.569617	0.454302	0.391283	0.235421	0.239144
ALAS1	0.763773	0.827367	0.593686	0.610209	0.5054	0.515512	0.524235	1.16571	1.58755	0.620357	1.58791	0.673655	13.0912	12.2931	18.0065	8.78345	15.2354	7.74712	2.59562	5.09521	2.59358	9.94895	0.674084	0.752428	0.494736	0.814124	0.725315	3.6414	3.83274	1.93976	2.99952	2.1923	4.09398	4.32505
ALAS2	0.0249817	0.0411137	0.0102814	0.00938149	0.0138687	0.0112924	0	0	0	0	0	0	0	0	0	0	0	0	0	0	0	0	0.0252255	0.0514359	0.00793162	0	0.00855399	0.00239635	0.000940236	0	0	0	0	0.00149807
ALB	0	0	0	0	0	0	0	0	0	0	0	0	0	0	0	0	0	0.0017414	0.00325889	0	0	0	0	0	0	0	0	0	0	0	0	0	0	0
ALCAM	0.582327	0.596902	0.414196	0.3934	0.655223	0.675048	0.766131	2.93643	5.89854	2.6552	5.25381	2.64216	2.13813	3.66157	4.4483	2.89197	4.36338	2.04104	1.92922	4.50688	1.89266	2.96059	0.428463	0.264642	0.771951	0.292011	0.320723	3.9117	3.79801	0.959848	0.647092	0.554078	5.07801	5.44453
ALDH16A1	0.663908	0.623054	0.556607	0.595226	0.689979	0.638433	0.529368	0.913717	0.343219	0.600769	0.31352	0.630837	0.361921	0.473149	0.562207	0.656094	0.599615	0.307698	0.786314	0.481311	0.482154	0.491943	0.0639067	0.0994229	0.00477515	0.176692	0.0358237	1.06963	1.04475	0.743228	0.659178	0.90056	1.11645	1.04867
ALDH18A1	0.0906813	0.107742	0.159825	0.1523	0.119951	0.101357	0.0839459	0.315064	0.16414	0.138387	0.256817	0.144644	0.13398	0.166507	0.196173	0.192442	0.180203	0.0333838	0.0438417	0.30673	0.293464	0.217342	0.082778	0.0163894	0.0728516	0.0700042	0.0100027	0.313688	0.307466	0.134707	0.121855	0.106835	0.1443	0.14056
ALDH1A1	5.3502	5.28278	1.408	1.43529	2.57194	2.5426	2.63561	5.81048	1.26181	3.19739	0.60792	3.66979	0.914009	1.10831	2.8517	1.32091	0.935489	0.191764	0.250862	0.0171627	2.16761	0.175279	4.07478	1.43687	2.81182	2.35483	0.908268	0.00890049	0.00994957	0.273276	0.626446	0.646627	1.10068	1.19086
ALDH1A2	0.0255891	0.0241879	0.121038	0.172358	0.0316389	0.0324606	0.0158055	0.341508	0.118406	0.0106115	0.30558	0.00933036	0.669281	1.04639	0.665102	0.768519	5.09297	1.0502	0.318623	1.02788	0.669082	0.0910612	0.00302518	0.00246579	0.00356759	0.0016206	0.0145585	2.62898	2.81403	0.119716	0.277587	0.113993	2.54423	2.69265
ALDH1A3	0.00521734	0.00279576	0.0136374	0.0237475	0.00344547	0.00474553	0.00534667	0	0.00211232	0.00127562	0	0	0.00214089	0.00975561	0.00596768	0.00196212	0.00345299	0.00548193	0.00473804	0.0223704	0.0138787	0.0474993	0.00396548	0.00203166	0.00282898	0.00296005	0	0.0165308	0.0133676	0.00750953	0.00675626	0.00842192	0.0136447	0.00885401
ALDH1B1	0.0440309	0.0411306	0.0843396	0.0952193	0.0498262	0.0471145	0.028319	0.334575	0.132176	0.179282	0.121727	0.174871	0.0815254	0.0616953	0.100015	0.105202	0.143537	0.0967905	0.0292112	0.138779	0.0780958	0.0968347	0.0610693	0.00693824	0.0576869	0.0662429	0.0103168	0.157221	0.17741	0.0411186	0.0540794	0.0636944	0.0691813	0.0590182
ALDH1L2	0.000998502	0.00402612	0.00339666	0.00502809	0.00394208	0.00681142	0.00114037	0.00205838	0.0358826	0.00276469	0.0264457	0.00666877	0.00289183	0.00280933	0.00691923	0.00380394	0.00378645	0.00213665	0.00184657	0.559967	0.454225	0.227162	0.00704203	0.00048601	0.00474768	0.00243477	0.00204433	0.0355484	0.0393213	0.25169	0.268242	0.0811193	0.0236066	0.0191662
ALDH2	0.354959	0.394566	0.259102	0.24479	0.700725	0.629005	0.487663	1.76073	0.822883	2.54914	1.17778	1.61654	11.1763	10.1386	9.98126	17.7005	5.40972	6.65094	8.00945	6.00919	5.73851	5.68645	11.4748	7.41084	6.12177	8.70919	5.74981	0.750747	0.746327	4.44672	2.39373	2.58305	0.637931	0.65554
ALDH3A1	0	0	0	0	0	0	0	0	0.0065071	0.0012012	0	0.00353697	0.0013351	0.00370903	0	0.0221269	0	0	0.00379806	0	0.00357751	0.126533	0	0	0	0	0	0.00162863	0	0	0	0.00196068	0	0
ALDH3A2	0.0980883	0.104041	0.164417	0.1595	0.220315	0.201561	0.147224	0.84992	1.82176	0.726478	0.997959	0.723795	1.44579	1.69723	1.30009	1.79702	1.48842	0.76074	1.11612	0.836596	1.44109	0.973162	0.783348	0.19925	0.899879	0.589441	0.189079	0.499946	0.483298	0.570401	0.580014	0.543976	0.437566	0.469281
ALDH3B1	0.370734	0.390643	0.494386	0.539852	0.74795	0.686535	0.385351	0.845986	0.856831	0.968499	1.00615	0.760279	1.22116	0.995307	1.1163	1.16213	1.37424	0.827462	1.42377	0.702694	0.632997	0.872608	0.879672	0.872953	0.255844	1.55264	0.712003	0.953894	0.942835	0.925424	0.747613	0.743379	1.22824	1.20405
ALDH3B2	0	0.00661869	0	0	0	0	0	0	0	0	0	0	0	0	0	0	0	0	0	0	0	0	0	0	0	0.00688627	0	0	0	0	0	0	0	0
ALDH4A1	0.123077	0.116147	0.101365	0.103595	0.131258	0.124104	0.0766617	0.256449	0.276247	0.221984	0.305379	0.195521	0.0939327	0.101625	0.147254	0.121278	0.0887976	0.071591	0.151032	0.239099	0.161651	0.173673	0.0520488	0.0517605	0.00742673	0.0870974	0.0461641	0.421883	0.444856	0.353598	0.294444	0.390996	0.272562	0.242832
ALDH5A1	0.0149697	0.0141689	0.0139046	0.0178401	0.015648	0.00840818	0.0073032	0.00934026	0.0249275	0.0113974	0.0664511	0.00890757	0.018643	0.0226683	0.097834	0.018112	0.0284602	0.00708662	0.013059	0.0665577	0.0943815	0.139704	0.00369728	0.00247341	0.00483102	0.00147343	0.00149056	0.0364627	0.0362924	0.0260297	0.0413727	0.0280942	0.208955	0.198555
ALDH6A1	0.139335	0.132479	0.138264	0.119138	0.0952069	0.101195	0.145669	0.241509	0.185948	0.307112	0.192203	0.288986	0.0724495	0.057715	0.0565734	0.0882443	0.0757442	0.0645721	0.100353	0.140601	0.147446	0.0682724	0.163532	0.0288971	0.205857	0.157976	0.0256536	0.134005	0.136429	0.21047	0.152594	0.166445	0.269239	0.294207
ALDH7A1	0.173052	0.16147	0.179566	0.193489	0.199245	0.200835	0.219311	0.146972	0.0680359	0.107293	0.128516	0.104583	0.0429399	0.0252522	0.0485647	0.0491121	0.020237	0.0358772	0.0311875	0.159828	0.210046	0.236906	0.00366466	0.00111348	0.00193508	0.00790229	0	0.0707793	0.0586872	0.381672	0.29516	0.367064	0.0560836	0.0565678
ALDH8A1	0	0.00283765	0.00486435	0.00247254	0	0.00222724	0.0033609	0	0	0	0	0.00064496	0.00251062	0.00529323	0.00334514	0.00287165	0.00341254	0.00458902	0.0092273	0.00206007	0	0.00149739	0.0151925	0	0.0091494	0.00885752	0.00150631	0.00446074	0.00853947	0.00101465	0	0.00074449	0	0.00231564
ALDH9A1	1.10231	1.11779	1.2532	1.23018	1.08848	1.03449	0.921627	0.959436	1.10826	0.946731	0.962592	1.29413	1.14097	1.24779	1.44093	1.51176	1.505	0.991094	0.800175	1.4778	2.04576	1.3972	0.930258	0.356645	0.825062	0.697467	0.279427	0.837953	0.817759	1.77961	1.64494	1.35451	1.63239	1.75819
ALDOA	10.2833	10.2767	9.84413	9.84487	10.6119	10.6261	8.93704	29.8791	20.7284	23.5999	35.8085	19.7073	25.2619	23.115	25.1742	22.2183	26.9711	69.5399	24.1819	18.8736	16.9996	28.3564	10.9006	16.0667	1.40046	19.2435	11.6285	21.0819	21.7491	18.7157	14.7754	17.7947	20.231	17.6076
ALDOB	0	0	0.00132163	0	0	0.00157254	0	0	0	0.00175872	0	0	0	0	0	0	0	0	0.00133712	0.00221044	0.00160862	0.00157884	0.00132202	0	0	0	0	0	0	0.00105559	0.000928448	0	0	0
ALDOC	0.0756127	0.080483	0.101571	0.0833663	0.0801302	0.0851078	0.0205674	0.240647	0.216933	0.106615	0.246964	0.484166	0.0226069	0.0234081	0.0546838	0.0226956	0.0174694	0.0352976	0.120666	0.156617	0.126901	0.277591	0.179398	0.095319	0.0855757	0.174329	0.140915	0.0360931	0.0532616	0.235068	0.123657	0.23634	0.00538954	0.0107275
ALG1	0.11524	0.137636	0.138423	0.176272	0.170635	0.146251	0.166866	0.265312	0.288033	0.208362	0.237015	0.204156	0.186575	0.181907	0.182595	0.192352	0.205942	0.331077	0.206899	0.269156	0.261984	0.251886	0.145303	0.0511857	0.0665478	0.118221	0.0490995	0.32641	0.334537	0.232269	0.244769	0.246257	0.328384	0.316764
ALG10	0.0458301	0.0373475	0.0556815	0.0423635	0.0549321	0.0497672	0.0678847	0.0528146	0.101809	0.0493534	0.0716263	0.0885025	0.0357915	0.0430693	0.0584156	0.0475549	0.0430509	0.0451439	0.0570844	0.0906738	0.0777074	0.0593879	0.0335439	0.0320298	0.0432378	0.0306906	0.0174911	0.107187	0.118645	0.086663	0.0744363	0.053966	0.121707	0.111717
ALG10B	0.021958	0.0177791	0.024742	0.0191053	0.0167289	0.015849	0.0233057	0.0266771	0.0369347	0.026695	0.0412053	0.0376628	0.00928438	0.0284309	0.0309825	0.0182432	0.0238984	0.0064024	0.030994	0.0479549	0.0378874	0.0308362	0.0160981	0.0211318	0.0273679	0.0174029	0.0126429	0.046988	0.0451024	0.0578887	0.0452258	0.0320088	0.0342925	0.0291391
ALG11	0.150763	0.146279	0.19284	0.231117	0.0969934	0.0840441	0.146043	0.109239	0.179217	0.150589	0.131085	0.175229	0.0669566	0.116406	0.100272	0.089909	0.11483	0.287508	0.113351	0.178744	0.171044	0.0419974	0.131589	0.0956018	0.118708	0.109869	0.108742	0.143568	0.139811	0.125457	0.146156	0.129898	0.105633	0.100076
ALG12	0.391525	0.38781	0.421247	0.41459	0.387505	0.370086	0.479903	0.25511	0.319368	0.242683	0.179676	0.177275	0.290059	0.285994	0.382489	0.342534	0.300133	0.2722	0.489758	0.21041	0.28903	0.266943	0.0793761	0.11755	0.0163629	0.211197	0.103334	0.448402	0.459763	0.405545	0.396577	0.402349	0.708531	0.710749
ALG13	1.52056	1.60251	1.70168	1.55155	1.45786	1.623	1.56332	0.200033	0.221696	0.247048	0.219195	0.245919	0.270944	0.291653	0.345949	0.251684	0.250629	0.398262	0.349117	0.233059	0.252439	0.240234	0.443329	0.405043	0.559572	0.313478	0.435177	0.215866	0.219099	0.256645	0.22349	0.219214	0.17095	0.19445
ALG14	0.0568093	0.071507	0.0831566	0.060194	0.0873335	0.0989686	0.0399647	0.157276	0.191244	0.151126	0.240317	0.238683	0.229456	0.254054	0.19871	0.247114	0.239395	0.826414	0.15646	0.188971	0.155306	0.281913	0.144701	0.0249853	0.147025	0.0837612	0.0280706	0.238463	0.283078	0.142148	0.132672	0.124613	0.179698	0.166943
ALG1L	0	0	0	0	0	0	0	0	0	0	0	0	0	0	0	0	0	0	0	0	0	0	0	0	0	0	0	0	0.00103839	0	0	0	0	0
ALG1L2	0	0	0	0	0	0	0	0	0	0	0	0	0	0	0	0	0	0	0	0	0	0	0	0	0	0	0	0	0	0.00300959	0	0	0	0
ALG1L9P	0	0.00375418	0	0	0.00152087	0	0	0	0	0	0	0	0	0	0.00149408	0	0	0	0	0	0.00229122	0	0.00131895	0.000965432	0	0	0.00446405	0.00699921	0.00464494	0	0	0.00179886	0.00837239	0.00986247
ALG2	1.27436	1.26529	1.33697	1.36045	0.962234	1.00668	1.32971	0.724554	0.376407	0.50067	0.495117	0.484278	0.433512	0.5371	0.570384	0.550892	0.621272	0.644647	0.441033	0.523768	0.499186	0.614737	0.226887	0.503085	0.33053	0.197726	0.456669	0.469347	0.461913	0.494663	0.46393	0.495659	0.486803	0.437468
ALG3	0.324504	0.323725	0.329116	0.339199	0.41464	0.381679	0.385262	0.534784	0.642304	0.453062	0.699915	0.353247	1.01168	0.8066	0.90247	0.783956	0.883906	2.61301	0.708437	0.518451	0.588902	0.772573	0.354501	0.248659	0.118388	0.472755	0.17672	0.538102	0.567122	0.630933	0.620889	0.774566	0.656826	0.484989
ALG5	0.49175	0.541201	0.691772	0.685742	0.604077	0.62816	0.760564	0.531089	0.596997	0.516339	0.604235	0.878356	0.467142	0.69552	0.634925	0.637963	0.645896	1.64884	0.635831	0.544967	0.710322	0.86066	0.482205	0.299441	0.974474	0.370189	0.34065	0.772221	0.708863	0.594333	0.613939	0.691891	0.645224	0.799127
ALG6	0.0490094	0.0588034	0.0960626	0.0883697	0.0880764	0.0830456	0.0979164	0.0403154	0.0914234	0.041766	0.0582751	0.068184	0.0765772	0.102592	0.117611	0.11224	0.110137	0.178155	0.132685	0.0838704	0.0587743	0.0860627	0.167972	0.0810964	0.314706	0.125339	0.076742	0.106228	0.130262	0.176239	0.14481	0.174496	0.0847569	0.0788812
ALG8	0.334796	0.300995	0.346465	0.368589	0.431319	0.3564	0.345189	0.156088	0.383645	0.168639	0.436396	0.377834	0.537227	0.447185	0.609541	0.565631	0.659487	1.4824	0.414598	0.618475	0.822462	0.583533	0.366676	0.153258	0.534406	0.264161	0.15983	0.54997	0.509863	0.423753	0.467966	0.541184	0.563548	0.569427
ALG9	0.0786508	0.0825234	0.0904992	0.101093	0.0944196	0.0863458	0.0829542	0.0909652	0.110798	0.0730232	0.109313	0.113291	0.253797	0.200961	0.151393	0.197226	0.206095	0.0700651	0.05778	0.0972851	0.105714	0.0751546	0.0514552	0.0308284	0.063473	0.0401923	0.0274298	0.1166	0.138896	0.0934971	0.105193	0.0992603	0.0942676	0.0919863
ALK	0.000592873	0.00121123	0	0	0.00300019	0.00206665	0.00186057	0.00668128	0.0992064	0.132431	0.0102048	0.0312332	0.00390847	0.00218991	0.00173531	0.000586258	0.00624823	0	0	0.00220624	0.0451786	0.00437027	0	0	0	0	0	0.0106792	0.00890227	0.0139296	0.0188466	0.00363056	0.0243809	0.0248696
ALKBH1	0.0914415	0.104969	0.144994	0.14716	0.0774882	0.0947037	0.0728224	0.10824	0.129461	0.148042	0.150836	0.128838	0.11907	0.153208	0.149704	0.144265	0.154185	0.190878	0.173261	0.149652	0.166887	0.18223	0.0951989	0.178526	0.115072	0.100962	0.17134	0.247582	0.231215	0.157658	0.172689	0.173372	0.216115	0.226685
ALKBH2	0.025038	0.0265569	0.0459757	0.0455967	0.0346322	0.0446399	0.0363235	0.0471764	0.0575177	0.0325489	0.0250013	0.0546123	0.1466	0.0938262	0.109243	0.10937	0.118944	0.23829	0.0984755	0.0850265	0.0904006	0.149959	0.104432	0.0746956	0.0204296	0.11036	0.0837588	0.204261	0.212614	0.043662	0.0442019	0.0711079	0.0719563	0.0741227
ALKBH3	0.0793567	0.0942983	0.0792115	0.074135	0.117892	0.110471	0.0888545	0.352614	0.287639	0.268968	0.323439	0.138541	0.359001	0.363421	0.276174	0.356388	0.378903	0.546195	0.176249	0.361547	0.345248	0.511883	0.223769	0.132051	0.266609	0.188188	0.1124	0.439378	0.427965	0.288262	0.320858	0.302027	0.324254	0.375003
ALKBH3-AS1	0	0	0	0	0	0	0	0.00403188	0.00527286	0.00392071	0.011473	0.00214041	0.00200369	0.000705629	0	0.000676629	0.00302509	0	0	0	0.00102266	0.000733795	0	0.00190142	0	0	0	0.00657057	0.00629103	0.00133792	0.00175328	0	0	0.00633689
ALKBH4	0.0627743	0.0761667	0.0620472	0.0733057	0.0537449	0.0349081	0.0534419	0.192661	0.153794	0.121672	0.0772144	0.0813244	0.149495	0.122797	0.117867	0.095014	0.114992	0.163133	0.143117	0.106249	0.123059	0.126876	0.100853	0.01883	0.00752791	0.156323	0.0126983	0.13266	0.154065	0.117497	0.119504	0.155614	0.209758	0.228754
ALKBH5	0.864817	0.835486	0.767488	0.826583	0.842656	0.79169	0.783145	1.9125	1.36238	1.74874	1.19797	0.858192	0.903105	0.70865	0.891402	0.82926	0.822889	0.373735	1.20112	0.574136	0.79489	0.638008	0.661925	0.599149	0.370906	0.926424	0.520578	0.80485	0.904247	0.644538	0.57367	0.685265	1.3057	1.29944
ALKBH6	0.115894	0.15641	0.160163	0.146702	0.127124	0.114997	0.128242	0.153981	0.174827	0.0961327	0.124487	0.157049	0.329243	0.207193	0.277546	0.213552	0.261819	0.538994	0.356761	0.184399	0.124916	0.38441	0.126725	0.107852	0.0137475	0.150418	0.082517	0.227693	0.209748	0.193777	0.187343	0.212566	0.128984	0.121788
ALKBH7	0.432932	0.29811	0.356164	0.391734	0.480282	0.395294	0.441549	0.49291	0.528241	0.499275	0.357333	0.433649	0.77505	0.687218	0.606613	0.590443	0.722246	1.0837	0.737257	0.341669	0.490163	0.983102	0.0442648	0.158923	0.0055493	0.128439	0.0985421	0.583888	0.589983	0.412471	0.470836	0.66536	1.04438	1.03856
ALKBH8	0.0120125	0.00865803	0.0305433	0.0181368	0.0207474	0.0149683	0.00863641	0.0761091	0.0783663	0.087436	0.0725031	0.0808077	0.0472306	0.0837464	0.0574897	0.0539148	0.0533641	0.0353705	0.0529153	0.0945309	0.0932715	0.0653453	0.117058	0.0853437	0.144031	0.0825004	0.116062	0.0712309	0.0737085	0.0750368	0.0768003	0.0586625	0.0667951	0.0672511
ALMS1	0.0401167	0.0365688	0.0454336	0.0471665	0.0483778	0.0440803	0.0373923	0.0804043	0.0933455	0.0788912	0.0836405	0.110344	0.0395242	0.0483892	0.0644847	0.0224329	0.0366702	0.00594403	0.0401094	0.0570852	0.0575184	0.0220109	0.0609176	0.0519979	0.0740385	0.0492452	0.047211	0.0940518	0.0990471	0.0483532	0.0544029	0.0284625	0.0558894	0.0620567
ALMS1-IT1	0.0233135	0.0319357	0.0302005	0.0235	0.032939	0.0345579	0.0505955	0.00944203	0.0113575	0.0123893	0	0.0176353	0.00613832	0.0131809	0.00306617	0.00356739	0.00437086	0.00206644	0.00415825	0.00304515	0.00614371	0.00353086	0.0160319	0.0374105	0.0155806	0.00605459	0.0436947	0.018329	0.0113908	0.00147384	0.00250052	0.00215744	0.00906545	0.00580974
ALMS1P	0	0	0.00151045	0	0	0	0	0	0	0.001763	0	0.00187096	0	0	0	0	0.0018339	0	0	0	0.00749538	0.0015719	0	0	0	0	0	0.00294871	0.00406538	0.00266827	0	0	0	0
ALOX12	0.014047	0.0119569	0.0179522	0.0127325	0.0159779	0.0294688	0.0128266	0.0243027	0.0134465	0.0448352	0.024547	0.0134507	0.0330433	0.0278131	0.033488	0.0277391	0.0177617	0.016143	0.0544741	0.020734	0.0121043	0.0148161	0.00605262	0.101313	0.0144158	0.0231012	0.02473	0.0406762	0.0416349	0.0158044	0.0169511	0.0140771	0.0226444	0.0183707
ALOX12-AS1	0.0214324	0	0.0287091	0.0494784	0.0189317	0.0117536	0.0138944	0.0315414	0.0436895	0.0678265	0	0.0691525	0.058232	0.021282	0.0326575	0.0457618	0.0374032	0.14726	0.0635721	0.0468621	0.0440454	0.0421275	0.0597595	0.0683391	0.0314402	0.0846317	0.0691036	0.0785186	0.03369	0.0525735	0.0496663	0.0253478	0.0670079	0.0729192
ALOX12P2	0.00314293	0.00205764	0.0013541	0.0023001	0	0.00169704	0	0	0	0	0	0	0.000981289	0	0.00220634	0	0	0	0	0	0.000571893	0	0	0	0	0	0	0.00373477	0.00397507	0.000494249	0	0	0	0
ALOX15	0.00137463	0.00282724	0.00179183	0.00355815	0.00174308	0	0	0	0.00147332	0	0	0	0	0	0	0	0	0	0.00136412	0	0	0	0.0012487	0.00204773	0	0.00622344	0	0	0	0	0.000750405	0	0.00290449	0.00132415
ALOX15B	0.00138629	0	0	0.00350209	0.00801621	0.00700719	0.00530609	0	0.0120387	0.00511797	0.0842784	0.0162554	0.00993582	0.0169975	0.198453	0.026141	0.030947	0.106356	0.0728234	0.0125619	0.202708	0.0484581	0.036372	0.0208103	0.04	0.0849612	0.00780553	0	0	0.00413296	0.00746235	0.0585507	0.0181451	0.0129508
ALOX15P1	0	0	0	0	0	0	0	0	0	0	0	0	0	0	0	0	0	0	0	0	0	0	0	0	0	0	0	0	0	0	0	0	0	0.0029584
ALOX5	3.23585	3.13877	3.04798	3.08822	2.43417	2.40436	3.83909	0.156105	0.500106	0.838339	0.567348	0.453387	2.13319	2.44814	4.18783	3.38549	3.21616	1.14328	3.42408	2.64394	0.971342	2.83701	4.45155	3.42107	1.71713	5.60355	2.64379	1.57919	1.63746	1.397	0.821922	0.770168	0.728815	0.68253
ALOX5AP	4.02894	4.36737	4.14139	3.82938	5.79166	4.93054	3.16231	1.03604	1.89593	0.487636	1.26466	3.20594	4.54418	3.76273	6.31857	6.2251	15.1792	12.6817	8.33661	6.01339	2.82706	2.63622	2.00359	3.36483	1.93583	1.73393	2.70351	1.76284	1.86552	1.63786	1.15031	1.51754	0.896006	0.957791
ALPK1	0.131299	0.128287	0.200595	0.172153	0.141192	0.146041	0.121126	0.0629747	0.176298	0.088482	0.110761	0.0958329	0.207648	0.288981	0.476218	0.230486	0.307152	0.115213	0.284132	0.631516	0.536262	0.404598	0.274057	0.177488	0.320098	0.285798	0.177639	0.232683	0.230918	0.36625	0.387672	0.308676	0.337584	0.353269
ALPK2	0.00435874	0.00485091	0.0117459	0.0104047	0.00450027	0.00517382	0.00512187	0.000833433	0	0	0	0.000902515	0	0.00158985	0.00523811	0	0	0	0	0.0258517	0.0251654	0.00955191	0.0017398	0.0184057	0.000405416	0	0.0298395	0.0144935	0.0104562	0.00224703	0.00229868	0.00114916	0.00315995	0.00323112
ALPK3	3.83319	3.74465	2.63662	2.62018	2.34552	2.61662	3.00552	0.00198628	0.00178858	0.00281926	0.0384128	0.00166035	0.550413	0.526217	0.358383	0.366542	0.314551	0.00179212	0.0079049	0.174831	0.0876426	0.0698276	0.000878388	0.00283944	0.000271726	0.00125826	0.0022871	0.553268	0.544715	0.0524632	0.0969522	0.0228401	0.0683468	0.0639825
ALPL	0	0	0.00123506	0	0	0.00146954	0	0	0	0	0.00874769	0	0	0	0	0	0	0	0	0	0.00569345	0.00639367	0.0178398	0.0569793	0.00912976	0.00707077	0.0155697	0.000907151	0.000698554	0	0	0	0.0109693	0.0063889
ALPP	0	0.00254288	0.00778136	0.0042577	0.00315635	0.0038522	0.00344763	0	0	0	0	0	0	0	0	0	0	0	0	0	0	0	0	0	0	0	0	0	0	0	0	0	0	0
ALS2	0.136424	0.148686	0.14708	0.136743	0.12696	0.124658	0.121916	0.160419	0.265892	0.177147	0.128432	0.19742	0.159088	0.153406	0.151233	0.127207	0.146882	0.052614	0.15782	0.213617	0.211201	0.0997892	0.0615589	0.0837423	0.0737191	0.122488	0.0999141	0.214047	0.238338	0.235711	0.260269	0.187183	0.165223	0.175802
ALS2CL	0.210999	0.242927	0.191377	0.184876	0.208033	0.215537	0.130554	0	0.00336375	0.033425	0.00834495	0.015298	0	0	0.00485786	0	0.00186106	0.00112353	0.010597	0.011751	0.0301293	0.0146203	0.0215185	0.0192433	0.00141955	0.0226013	0.0171151	0.0902659	0.0840046	0.042557	0.0450262	0.0317149	0.000852718	0
ALS2CR11	0	0	0	0	0	0	0	0	0.00104203	0	0	0.000289122	0	0	0.000627677	0	0	0	0.00128334	0	0.000345366	0	0.000562063	0	0	0	0	0.00123543	0.00103157	0	0.000394759	0	0	0
ALS2CR12	0.00329725	0.00446091	0.00548818	0	0	0	0	0.00351656	0.0130163	0.00833663	0.00497704	0.00788949	0.00835744	0.0158676	0.0111213	0.00476135	0.00550089	0	0.00320748	0.0150398	0.00611687	0.00220816	0.0126709	0	0.0124448	0.00750133	0.00337548	0.00709072	0.0133747	0.0119801	0.00828161	0.0089984	0.0130688	0.0137283
ALX3	0.0239665	0.0139675	0.0127677	0.027574	0.0123586	0.030012	0.017555	0.026247	0.017665	0.0320726	0.0206716	0.0179568	0.0232304	0.0469835	0.0295173	0.0381079	0.0259714	0	0.0301738	0.0390609	0.0339418	0.0144954	0.00632117	0.0172295	0.00262342	0.0145415	0.0231513	0.0448485	0.0366804	0.0430387	0.0325771	0.0276554	0.0326856	0.0396263
ALX4	0	0	0.00087986	0	0	0	0	0	0.000645328	0.00170316	0	0.00271048	0	0	0	0	0.000356081	0	0	0	0.0010798	0	0	0	0	0	0	0.00365907	0.00232076	0	0	0	0.00081233	0.00108368
ALYREF	1.41346	1.49415	1.5316	1.576	1.78192	1.68627	1.59831	2.70787	1.36135	1.75365	1.95827	1.63163	1.41015	1.00177	0.961703	1.00558	1.38271	2.46039	1.45782	0.624846	0.577785	0.901262	1.13283	1.64342	0.254449	1.43574	1.60761	1.59252	1.59607	0.530699	0.507163	0.651633	1.08055	1.10328
AMACR	0.0779912	0.0829595	0.0647529	0.0539946	0.0465456	0.0369362	0.0601335	0.0723612	0.195802	0.108699	0.00450462	0.0398917	0.104148	0.104919	0.151581	0.146457	0.0768366	0.0557814	0.0454916	0.288387	0.28551	0.171131	0.014687	0	0.0521967	0.0519065	0.0017319	0.197407	0.185071	0.198297	0.213683	0.177043	0.193535	0.182534
AMBRA1	0.18287	0.209365	0.138222	0.134616	0.121688	0.103509	0.150607	0.344832	0.296952	0.399192	0.273467	0.24413	0.277121	0.292381	0.329179	0.422526	0.265894	0.0237522	0.236768	0.252339	0.312747	0.160189	0.103005	0.112169	0.0378185	0.158513	0.114501	0.43224	0.438628	0.31558	0.342654	0.272095	0.548585	0.542641
AMD1	2.02628	1.96602	2.237	2.17975	1.75099	1.90914	2.54307	1.04573	1.33308	1.41897	1.46052	1.38099	1.01087	1.89671	1.38776	1.27219	1.51358	1.04616	1.31971	1.66552	1.92553	1.03474	1.08432	1.63637	1.72115	0.745365	1.15015	1.52306	1.53534	1.10064	1.6639	1.65822	1.23385	1.32765
AMDHD1	0.0327133	0.0279841	0.0217354	0.0327873	0.0240159	0.0160625	0.0131698	0.00940133	0.0476368	0.00931276	0.0357709	0.0344435	0	0.00271669	0.00252786	0.0017195	0	0.0296156	0.038099	0.0565648	0.116673	0.119577	0.0639062	0.0135344	0.00486054	0.0421797	0	0.0237981	0.0213262	0.157967	0.183286	0.0892678	0.122591	0.132018
AMDHD2	1.18897	1.08825	0.800437	0.811188	0.999523	0.954017	1.06567	0.49129	1.25379	0.971125	0.449991	0.702829	0.7095	0.609625	0.64535	0.497892	0.532263	0.464385	0.982883	0.633953	0.871025	0.420269	0.00474054	0.0470387	0	0.0415136	0.0195832	1.93899	1.89782	1.99561	1.76981	1.86656	1.78367	1.75432
AMELX	0	0	0	0	0	0	0	0	0.00170509	0	0	0	0	0	0	0	0	0	0	0	0	0	0	0	0	0	0	0.00436583	0.00840523	0	0	0	0	0
AMER1	0.00952579	0.0083845	0.0103681	0.0116535	0.00852174	0.00879911	0.0093386	0.0300751	0.0262947	0.0326852	0.0212276	0.0155141	0.0156842	0.0173816	0.0238606	0.0232097	0.0192483	0.000463462	0.0163285	0.0312617	0.0251185	0.0115851	0.0392971	0.00931751	0.0290553	0.0371802	0.00741366	0.0184745	0.0206928	0.0194477	0.0360255	0.0187765	0.0469524	0.0437926
AMER2	0	0.000232239	0	0	0.00014382	0.000269818	0	0	0	0	0	0	0	0	0	0	0	0	0	0.00317452	0.000928211	0.0142611	0.000105214	4.31981e-05	8.39343e-05	0.000581274	9.08203e-05	0.00940248	0.0116982	0.000407078	0.000106201	8.97766e-05	0.00021001	0
AMER3	0	0	0	0	0	0	0	0	0	0	0	0	0	0	0	0	0	0	0	0	0	0	0	0	0	0	0	0.00614618	0.00662357	0	0	0	0	0
AMFR	0.594338	0.632936	0.740622	0.717766	0.67438	0.645895	0.851999	1.58198	2.07153	2.17702	1.47549	1.56125	1.59391	1.61783	1.3457	2.02787	1.26702	0.38731	0.946701	1.20722	1.53126	0.856218	1.27545	1.01081	1.07222	1.23365	0.869431	1.87602	1.89371	0.907897	0.902675	0.936379	2.05721	2.01044
AMH	0.00597202	0.00487818	0.00873634	0.0103401	0.00273302	0.00459463	0.00128573	0	0	0.00269099	0	0	0.000637764	0	0.00167004	0	0.00289488	0	0.00181436	0	0	0.00063269	0	0	0	0	0	0.00941097	0.0101468	0.000428704	0	0.000943693	0.0018694	0
AMICA1	0.148104	0.151221	0.369766	0.354801	0.404122	0.387386	0.698868	0.460935	0.0802214	0.511353	0.152481	0.60369	0.06574	0.102285	1.29492	0.396101	0.103493	2.88097	2.26197	0.0186989	0.465866	0.318626	11.8483	5.62467	12.1477	10.8361	5.59722	0.0149181	0.0154848	0.178225	0.140081	0.232522	0.422495	0.440939
AMIGO1	0	0.00305747	0.00129754	0.00515312	0.0012678	0.00308776	0	0.00311926	0	0	0.00617201	0	0.0173777	0.00233259	0.00791143	0.00148641	0.00314281	0	0.00222259	0.010913	0.00653249	0.0231275	0.00259589	0.0022094	0	0.00309518	0.0015593	0.017387	0.0201749	0.00140048	0.00226972	0	0.0121597	0.00815041
AMIGO2	0.288373	0.321406	0.132455	0.117664	0.0815015	0.080471	0.167525	0	0.0107351	0.00359019	0	0.00645843	1.14991	0.824453	0.492203	1.17705	0.864505	0.0010166	0.0109393	0.0228053	0.122708	0.0203059	0.014482	0.0188868	0.0103578	0.0058976	0.0114822	0.108857	0.110972	0.0833531	0.115642	0.148212	0.0434053	0.0329535
AMIGO3	0.147913	0.146352	0.339384	0.330946	0.18216	0.200525	0.202151	0.0299527	0.0366889	0.0455516	0.0281387	0.0202176	0.0331833	0.0351717	0.0465944	0.029772	0.036053	0.00197489	0.0525138	0.0238065	0.0315761	0.0212394	0.00317267	0.00982592	0	0.0179522	0.00907529	0.0857536	0.0786131	0.0256168	0.021065	0.0160225	0.0636533	0.0675136
AMMECR1	0.0175648	0.0171126	0.0203574	0.0183944	0.0195791	0.0198243	0.0176069	0.046238	0.0957039	0.067251	0.0524646	0.0625921	0.0326533	0.0404309	0.0469897	0.0393368	0.0508298	0.0325583	0.056744	0.0589625	0.0432628	0.0388765	0.071622	0.0263356	0.101885	0.0422971	0.0346463	0.0857724	0.0887211	0.0564684	0.060214	0.0384013	0.062156	0.0620927
AMMECR1L	0.254615	0.253178	0.277756	0.230357	0.182033	0.196583	0.203177	0.175161	0.156767	0.19694	0.130838	0.172267	0.205835	0.248021	0.21463	0.243068	0.217923	0.032169	0.160986	0.217202	0.197186	0.120335	0.327591	0.341347	0.29891	0.235744	0.37598	0.225185	0.234105	0.175464	0.200692	0.132178	0.16364	0.160049
AMN	0	0	0	0	0.00156292	0	0.00447698	0	0.00120464	0	0	0.00312106	0	0.00145566	0	0	0	0	0.00352731	0	0	0	0	0	0	0	0	0.00115383	0.00369699	0	0	0	0	0
AMN1	0.0356852	0.0438473	0.0546441	0.0504837	0.0564348	0.0517869	0.0260494	0.00839434	0.0636073	0.0228183	0.0482911	0.0445783	0.0426688	0.0343667	0.0446413	0.0508243	0.0453982	0.108515	0.0777561	0.0464864	0.0636917	0.0807597	0.078814	0.0897609	0.103201	0.0555454	0.116399	0.0772403	0.0711804	0.0952484	0.0736488	0.0987063	0.0387412	0.043085
AMOT	0.0205863	0.018517	0.0212456	0.0136844	0.0157964	0.012656	0.0192946	0.00049125	0.00536042	0.00200436	0.00109797	0.0025224	0.00202238	0.001411	0.00913383	0.00715695	0.00281185	0.000284314	0.00105086	0.046121	0.0217644	0.0331707	0.00645138	0.00184656	0.00530476	0.00792157	0.00251496	0.00695089	0.0114885	0.0365764	0.0445507	0.025334	0.0122719	0.011849
AMOTL1	0.0234913	0.024281	0.0350689	0.0274395	0.0275489	0.0284405	0.020297	0.0195688	0.0100144	0.0291933	0.0265002	0.0315754	0.17629	0.162307	0.146232	0.267024	0.206522	0	0.00604595	0.0263165	0.0244568	0.0198631	0.00476147	0.010741	0.015209	0.00848195	0.0175929	0.0388944	0.0413673	0.00952799	0.0156224	0.00833683	0.00349478	0.00226777
AMOTL2	0.0270016	0.034704	0.0565425	0.0584452	0.0304991	0.0266579	0.0144448	0.00122717	0.000278765	0	0	0	0	0	0	0	0.00135833	0	0.00255884	0.00406686	0.0112192	0.0363082	0	0.000731635	0	0	0	0.0136572	0.0145695	0.000518259	0.00201491	0.00190008	0	0.000236561
AMPD2	1.0873	1.06405	0.88915	0.955135	1.44411	1.51914	1.35068	0.544834	0.138617	0.544554	0.716919	0.244368	0.353627	0.607501	0.609683	0.461372	0.411322	0.2542	0.653927	0.553319	0.261947	0.457881	1.40492	3.09018	0.281689	1.97453	2.61713	0.470093	0.496988	0.175182	0.126951	0.157315	0.370407	0.369829
AMPD3	0.386778	0.384671	0.53297	0.531339	0.408478	0.410713	0.535277	1.92294	2.34437	1.28192	1.53673	2.56607	0.482124	0.360577	0.583483	0.652697	0.250128	0.650799	1.76643	2.54538	1.45525	1.67495	0.347837	0.364274	0.462508	0.555449	0.459212	0.64055	0.666238	0.961032	1.60498	0.788308	0.506071	0.439574
AMPH	0	0	0.00140376	0	0	0	0	0	0.00184183	0.00151664	0	0.00623783	0.00429173	0.00258168	0.00262143	0.00107204	0.00273734	0.00300153	0.00160304	0.000626105	0.00200463	0.00252165	0.00186291	0.00480203	0.00346328	0.00490234	0.00562334	0.00207223	0.00502857	0.00144472	0.00169338	0.00125971	0.000650125	0
AMT	0.0627036	0.0555488	0.0463609	0.0729025	0.0395818	0.0551891	0.0566551	0.0146849	0.035894	0.0397668	0.0434271	0.0356409	0.0537433	0.0688479	0.0762015	0.133767	0.066401	0.0539203	0.079047	0.0605772	0.114084	0.107133	0.162759	0.114345	0.040852	0.17851	0.0938291	0.0601732	0.0641709	0.094973	0.0863465	0.0938091	0.0757808	0.0765605
AMTN	0	0	0	0	0	0	0	0	0	0	0	0	0	0	0	0	0	0	0	0	0.0624628	0	0	0	0	0	0	0	0	0	0	0	0	0
AMY1A	0	0	0	0	0	0	0	0	0.00191863	0	0	0	0	0	0	0	0	0	0	0	0	0	0	0	0	0	0	0	0	0	0	0	0	0
AMY2A	0	0	0.016894	0	0	0	0.0122597	0	0	0	0	0.00515003	0	0	0	0	0.00434133	0	0	0.0108528	0	0	0	0	0	0	0	0	0	0	0	0	0	0
AMY2B	0.179162	0.165931	0.219794	0.237752	0.165622	0.183478	0.223033	0.0497954	0.0813109	0.0656225	0.0336893	0.103788	0.0815649	0.0941326	0.110779	0.0827861	0.0771265	0.044393	0.141904	0.169535	0.215737	0.165201	0.17138	0.112762	0.187925	0.195919	0.108764	0.0731862	0.0715136	0.192894	0.181784	0.204411	0.159683	0.165473
AMZ1	0.0670269	0.0850205	0.0542182	0.0547303	0.0616962	0.086369	0.0629216	0.0425244	0.0421505	0.0177571	0.0422167	0.157712	0.696815	0.647976	0.0220819	0.109359	0.0260846	0.0205498	0.0915203	0.0220375	0.782264	0.21436	0.0017983	0.0155154	0	0.000691658	0.00392017	0.0413761	0.0457814	0.0016696	0.00710623	0.0512613	0.00890638	0.00825442
AMZ2	1.10252	1.07972	1.36288	1.19738	1.47404	1.55745	1.37407	0.443185	0.43141	0.349829	0.747248	0.440257	0.986857	0.848111	0.788804	0.77604	0.65087	1.00513	0.466315	0.768298	0.957193	1.28416	0.803745	0.592368	0.959316	0.664197	0.532166	0.634568	0.620883	0.755498	0.801211	0.862751	0.556535	0.613209
AMZ2P1	0.15236	0.142374	0.202527	0.196446	0.196429	0.205221	0.181472	0.0945741	0.0903014	0.0800489	0.0588065	0.0797512	0.0296549	0.0239458	0.0391545	0.0581445	0.0634896	0.0800204	0.036149	0.143469	0.0551888	0.0603386	0.115472	0.138946	0.192668	0.0844146	0.175824	0.0566107	0.0461085	0.0941372	0.0737606	0.0950032	0.0229689	0.0208112
ANAPC1	0.0631753	0.0680354	0.078965	0.0772157	0.0848099	0.0799672	0.0683084	0.208776	0.182358	0.153746	0.213859	0.161984	0.149029	0.17014	0.182129	0.133293	0.153471	0.0410546	0.105936	0.192514	0.192496	0.113777	0.170199	0.0847397	0.171176	0.118091	0.0925596	0.269726	0.303083	0.139357	0.177709	0.113659	0.285902	0.285488
ANAPC10	0.0976009	0.0754784	0.13336	0.123679	0.0946036	0.113837	0.0876369	0.15325	0.178381	0.163441	0.118216	0.19894	0.180737	0.263488	0.201751	0.257686	0.248524	0.46107	0.147417	0.194466	0.183357	0.289878	0.243293	0.114932	0.361049	0.149402	0.101116	0.250532	0.282215	0.206525	0.247264	0.270512	0.19912	0.213687
ANAPC11	0.649981	0.655926	0.739777	0.72	0.955869	0.858394	0.887828	1.61658	1.21784	1.13534	1.22344	1.33354	0.773878	1.19207	1.15864	1.46433	1.59596	6.40649	1.56768	1.21385	1.39459	1.7531	0.196476	0.452259	0.0319404	0.509522	0.300283	1.98922	1.76533	1.23254	1.36149	1.56732	1.21098	1.47809
ANAPC13	0.432308	0.411635	0.488426	0.496682	0.482238	0.462686	0.425712	0.581575	0.869605	0.729584	0.749291	0.710882	0.353739	0.442403	0.42645	0.506591	0.437202	1.63807	0.692096	0.50158	0.710635	0.611288	1.28112	0.792024	1.66585	0.615684	0.706424	0.776664	0.650308	0.838768	0.729339	0.777588	0.43355	0.431436
ANAPC15	0.2693	0.231948	0.312564	0.30603	0.268331	0.357395	0.237891	0.795978	0.414024	0.427708	0.67684	0.509852	0.443063	0.462643	0.527991	0.417977	0.430246	1.84234	0.691323	0.556802	0.57207	0.917871	1.28166	1.02435	0.626972	1.25845	1.11412	0.387163	0.364539	0.814347	0.628845	0.837516	0.496853	0.401524
ANAPC16	0.302282	0.301423	0.344228	0.367436	0.366895	0.391435	0.283796	0.359983	0.51029	0.378334	0.366236	0.639723	0.398972	0.418276	0.489348	0.570788	0.509307	1	0.78414	0.775974	0.923563	0.917031	1.47826	0.640864	1.65661	1.0311	0.654019	0.599626	0.597089	0.817802	0.793493	0.840678	0.625426	0.676098
ANAPC1P1	0	0	0	0	0	0	0	0	0	0.00578346	0	0.00138496	0	0	0.00748013	0	0	0	0	0.00907273	0	0	0.0118014	0	0.0205054	0	0	0.0122803	0.0101292	0	0	0	0	0
ANAPC2	0.489023	0.453421	0.375792	0.369932	0.336742	0.340807	0.378853	0.431672	0.298	0.394819	0.242943	0.156876	0.430252	0.428968	0.468416	0.509806	0.43026	0.047467	0.597647	0.273416	0.311586	0.337641	0.145109	0.27547	0.0114478	0.347557	0.282618	0.334241	0.321168	0.32827	0.327131	0.349154	0.17447	0.180592
ANAPC4	0.200025	0.195581	0.218964	0.212025	0.224167	0.238711	0.170867	0.190755	0.349335	0.20676	0.150248	0.265801	0.349844	0.426724	0.374058	0.416084	0.335089	0.284954	0.415352	0.494771	0.473664	0.364394	0.571473	0.279024	0.760718	0.41375	0.262129	0.505117	0.486595	0.579591	0.552013	0.543301	0.32408	0.391458
ANAPC5	0.55695	0.588619	0.647036	0.655198	0.676597	0.608322	0.58789	0.794257	0.736833	0.534568	0.858509	0.76982	0.935555	0.939773	1.01135	1.00329	1.11455	1.08203	0.909684	0.98006	1.18382	1.02066	1.54801	0.85296	1.27555	1.2817	0.888738	1.35418	1.18605	0.798018	0.873329	0.836068	1.06669	1.20469
ANAPC7	0.173982	0.18279	0.20026	0.196244	0.168726	0.174718	0.108349	0.309169	0.471213	0.37099	0.486119	0.349025	0.660726	0.682264	0.848656	0.571119	0.605882	0.402887	0.491056	0.783704	1.00032	1.15525	0.414546	0.168246	0.500604	0.391081	0.115622	0.906669	0.902788	0.887926	1.20678	1.03102	0.950126	0.983103
ANG	0.0225463	0.0225782	0.0677649	0.0633785	0.0418083	0.0457719	0.0360083	0.0291565	0.0536196	0.0242988	0.0625866	0.0302815	0.0410687	0.00208654	0.0176744	0.0525966	0.0138227	0.102348	0.0441178	0.0359014	0.0617692	0.0523501	0.277783	0.096762	0.178605	0.266407	0.141071	0.0090785	0.110647	0.101189	0.0606578	0.103719	0.09746	0.0383011
ANGEL1	0.17626	0.16566	0.159325	0.149765	0.145535	0.146319	0.138069	0.25456	0.216318	0.307957	0.38173	0.294655	0.584017	0.578634	0.902178	0.696837	0.416202	0.151789	0.394814	0.690163	0.559192	0.302228	0.264004	0.108708	0.144746	0.242294	0.0870936	0.711744	0.695155	0.556592	0.545262	0.414242	0.51777	0.524795
ANGEL2	0.0852139	0.0752519	0.103766	0.124687	0.0786126	0.0865461	0.0928452	0.0883992	0.150429	0.115408	0.0960422	0.14623	0.118696	0.131753	0.157266	0.156381	0.150985	0.0853785	0.217288	0.184475	0.169446	0.124368	0.286175	0.174506	0.3527	0.234673	0.235325	0.201574	0.194635	0.152849	0.157849	0.141277	0.213275	0.250838
ANGPT1	0.00996066	0.0116617	0.00775567	0.00440297	0.00212846	0.00263827	0.00541972	0	0	0	0	0	0	0	0	0	0	0	0	0	0.000908565	0.00088295	0.0514721	0.0223582	0.10084	0.0369936	0.02209	0.00289537	0.00260799	0	0	0.00065412	0.00127849	0
ANGPT2	0.00250108	0.00381661	0.00304368	0.00181317	0	0.000724299	0.00111761	0.00113953	0.00980358	0.0134433	0.00716577	0.00406046	0.0316733	0.0319024	0.01662	0.0365112	0.0181193	0.000436399	0.00104271	0.000806349	0.000559382	0.00698692	0.00241135	0.00208697	0.00333408	0.00203391	0.000760847	0.026491	0.0272278	0.000657024	0	0.00193776	0.00751774	0.0102884
ANGPT4	0	0	0	0	0	0	0	0	0.000736422	0	0	0	0	0.00311083	0.016656	0.00352629	0.00151981	0	0	0.00568912	0.0178912	0.0114972	0.00166956	0	0	0.00318507	0	0.00830212	0.00155702	0.000791479	0	0	0.0323095	0.0316962
ANGPTL1	0.0430015	0.0632973	0.0840467	0.066942	0.0280171	0.0315517	0.0245863	0	0.00119159	0	0	0	0	0	0	0	0	0	0	0	0	0	0	0	0.000836527	0	0	0.0044027	0.00277917	0	0	0	0.00231164	0.00119929
ANGPTL2	0.0210392	0.0233121	0.0404626	0.0292922	0.0174941	0.0196809	0.00894422	0	0.00594197	0.00388575	0.00428371	0.00115468	0	0	0	0	0	0	0	0.0224799	0.0200407	0.0716734	0	0	0	0	0	0.0134238	0.0140399	0.0159069	0.00943017	0.0669065	0.00218244	0.00192865
ANGPTL3	0.00353422	0.00171429	0.00333752	0	0.00116632	0	0.00198155	0	0.0103213	0.0070734	0	0.00586144	0	0	0.00182356	0	0	0	0	0	0	0	0.00163022	0	0	0	0	0.0169786	0.0176313	0.000583418	0	0	0.00567932	0.00751927
ANGPTL4	0.826818	0.76763	0.959423	0.99243	0.644184	0.577639	0.806044	0.0967971	0.00204053	0.0457129	0.0319967	0.0185805	0.091377	0.0253332	0.0179321	0.0323964	0.0716326	0.0185101	0.00580677	0.00112598	0.00288622	0.00535506	0.00166676	0	0	0.0030873	0.00404524	0.306935	0.350009	0	0.00568453	0.00148453	0.00927759	0.00808073
ANGPTL5	0	0	0	0	0	0	0	0	0	0	0	0	0	0	0	0	0	0	0	0	0	0	0	0	0.00125269	0	0	0	0	0	0	0	0	0
ANGPTL6	0.00294686	0	0.00639122	0.00913678	0.00836385	0.00594864	0.00303244	0.0201245	0.0694522	0.0188906	0.106124	0.0209172	0.00897962	0.0104041	0.033859	0	0.00299865	0.0733171	0.109096	0.0971404	0.0260406	0.235549	0.0106588	0.0140504	0	0.0386678	0.00952494	0.0932387	0.0923835	0.0146194	0.0194579	0.0123428	0.0220193	0.0370631
ANGPTL7	0	0	0	0.00278024	0	0.00159473	0	0.00112089	0.00392825	0.0167864	0	0.00288178	0.00224811	0	0.00137618	0	0	0	0	0	0.00215141	0	0	0	0	0	0	0.0138594	0.013609	0	0	0	0.0101229	0.005686
ANK1	0.0101066	0.00434369	0.00328543	0.00407441	0.00334503	0.00284864	0.00579831	0.00064088	0.00100271	0.00163355	0.00182502	0.000975605	0.000781734	0.000228161	0.00480344	0.00043324	0.000343224	0.00066917	0.00156047	0.00232576	0.00554952	0.00868124	0.00666994	0.0188714	0.00296002	0.00480804	0.00467952	0.00295873	0.0040822	0.00854829	0.00731599	0.00187753	0.00747399	0.00620992
ANK2	0.0420871	0.0269144	0.0392182	0.0410098	0.0511322	0.0512043	0.0460641	0.00113424	0.0228708	0.00200716	0.0242073	0.00642349	0.0276268	0.031716	0.0345682	0.012567	0.0322763	0.000729853	0	0.22771	0.210236	0.0683725	0	0	0	2.36217e-05	0.000135255	0.106946	0.121271	0.0926372	0.150041	0.0927483	0.145405	0.151129
ANK3	0.00125633	0.000743069	0.00292325	0.000935205	0.000735038	0.00112072	0	0	0.000512724	0.000546083	0	0.00024235	0	0	0.00520168	0.000215795	0	0	0	0.0176523	0.00535299	0.03527	0	0	0	0	0	0.00373494	0.00463185	0.000101647	0	0.00011246	0.00442648	0.00498019
ANKAR	0.00170461	0.00171834	0.0129448	0.0106612	0.00141882	0.00263168	0	0.00562255	0.0284771	0.0249286	0.0181027	0.0218408	0.00311762	0.00394218	0.00886366	0.00415018	0.0053199	0.0104471	0.0157116	0.0141205	0.0114323	0.00855805	0.0119544	0.000829731	0.0283167	0.00807771	0.00290069	0.0347049	0.0359651	0.015884	0.0154309	0.005519	0.0331753	0.0364196
ANKDD1A	0.405621	0.419023	0.451188	0.378528	0.406374	0.474617	0.455005	0.0256644	0.0477345	0.084575	0.0704364	0.0288509	0.0423994	0.0808746	0.122957	0.0441108	0.0584796	0.0259837	0.0719653	0.0835241	0.0629772	0.0828466	0.0408889	0.0501489	0.0394038	0.0513289	0.0669907	0.0818832	0.0809854	0.0573057	0.067528	0.0607416	0.0743151	0.0752902
ANKDD1B	0.00221226	0	0	0	0.00122755	0	0	0	0	0.00113258	0	0.000969707	0	0	0.00141052	0	0.00113634	0	0.00251182	0.00321731	0.00230768	0.00573846	0.00184741	0.0021393	0.00116236	0.0017862	0	0.00574123	0.00170048	0.00293665	0.0054466	0.00420166	0.0011122	0
ANKEF1	0.000971051	0.00391548	0.00404054	0.00985554	0.00524819	0.00832077	0	0.00159617	0.0208271	0.0135146	0	0.0161605	0.00165356	0.00099809	0.00552192	0.00659482	0.00243979	0.0015143	0.0158707	0.0142059	0.00243359	0.00545163	0.00164699	0.00235385	0	0.000820065	0	0.0392481	0.0398558	0.0301963	0.0254884	0.0250555	0.0102748	0.0102239
ANKFY1	0.284631	0.29476	0.370894	0.376328	0.370567	0.350791	0.350539	0.73566	0.570705	0.783041	0.53418	0.253292	0.243173	0.466927	0.559736	0.512931	0.453142	0.0802132	0.385303	0.232665	0.237772	0.0327196	0.46422	0.244941	0.334166	0.619166	0.246923	0.256597	0.437918	0.55344	0.551742	0.0994196	0.332937	0.355542
ANKH	3.55447	3.51007	1.43517	1.49227	1.28163	1.44807	3.06951	2.50445	1.2832	4.07523	2.72859	2.16955	0.0589336	0.0525378	0.112359	0.0446155	0.0665577	0.0669459	0.246131	0.273955	0.311767	0.197985	0.054655	0.0590801	0.0420848	0.047205	0.0617501	0.224197	0.219741	0.354961	0.266348	0.287501	0.345996	0.349815
ANKHD1	1.04756	1.14432	0.966787	1.16873	0.989115	1.05943	1.25452	0.804754	0.73343	0.678034	0.6631	0.776947	0.585261	0.47869	0.627306	0.489895	0.625882	0.40685	0.630913	0.550532	0.520239	0.299664	0.843597	1.70732	0.68723	0.750427	1.50658	0.548328	0.509201	0.435847	0.394087	0.234844	0.244518	0.414411
ANKHD1-EIF4EBP3	0.431165	0.361772	0.425164	0.369307	0.330821	0.314035	0.314166	0.257386	0.164999	0.398366	0.410812	0.174609	0.236189	0.420881	0.449096	0.161199	0.146158	0.125736	0.355196	0.215254	0.176882	0.0479365	0.321041	0.00136405	0.531934	0.310815	0.335673	0.107425	0.175977	0.418703	0.388937	0.248548	0.184193	0.00100484
ANKIB1	0.266779	0.281726	0.259343	0.277147	0.264196	0.253901	0.253039	0.256974	0.386657	0.292591	0.292989	0.299374	0.256626	0.263816	0.270096	0.208143	0.208874	0.0264558	0.243654	0.33541	0.368371	0.229194	0.413963	0.194935	0.601336	0.347136	0.18431	0.343197	0.351313	0.326757	0.338732	0.20091	0.29207	0.310504
ANKK1	0	0	0	0	0	0	0	0	0	0	0	0	0	0.00152127	0.00212328	0.00215914	0	0	0.00215965	0	0	0	0	0	0	0	0	0	0	0	0	0	0	0
ANKLE1	0.00347805	0.00471614	0.00842953	0.00692461	0.00766796	0.0112774	0.0072686	0.012437	0.0097658	0.00181106	0	0.00792272	0.0304514	0.0211048	0.0260613	0.0844193	0.0249476	0.013934	0.0386479	0.0248595	0.0162071	0.0162107	0.0349831	0.0236101	0.0257087	0.0757203	0.0226379	0.0493212	0.0536124	0.00870528	0.00859115	0.00646758	0.00404008	0.00421586
ANKLE2	2.13811	2.08117	1.37117	1.29178	1.13356	1.23468	1.8286	0.678688	0.699611	0.750754	0.52091	0.957559	0.739711	0.850319	0.49563	0.570937	0.647639	0.266917	0.587807	0.693	0.476092	0.488129	0.625342	1.03998	0.398487	0.651681	0.840246	0.676514	0.695118	0.434146	0.45924	0.431636	0.590102	0.611414
ANKMY1	0.0396972	0.0451689	0.0562597	0.0533654	0.0455755	0.0426121	0.0404183	0.0448019	0.0323424	0.0562584	0.0186988	0.0260595	0.123143	0.0974373	0.122733	0.0900945	0.085648	0.0305317	0.074416	0.0777867	0.0894199	0.0472923	0.065404	0.0659188	0.011596	0.0820826	0.0561048	0.0902869	0.105773	0.0874263	0.0774288	0.0601685	0.103946	0.0979683
ANKMY2	0.199519	0.20791	0.161252	0.151905	0.131354	0.139981	0.120982	0.103896	0.195266	0.0806886	0.068552	0.179018	0.206678	0.29764	0.276503	0.188583	0.219697	0.160692	0.195377	0.179785	0.278041	0.241861	0.182303	0.165779	0.269662	0.152725	0.134694	0.340407	0.349186	0.315707	0.333486	0.370791	0.362531	0.355568
ANKRA2	0.106133	0.114715	0.102219	0.110956	0.0783418	0.092777	0.111614	0.069489	0.0934246	0.107666	0.140449	0.115558	0.143383	0.164511	0.177038	0.163606	0.139327	0.17779	0.195336	0.224851	0.17894	0.193142	0.328717	0.176935	0.423084	0.283686	0.168288	0.213076	0.207715	0.275293	0.225483	0.216018	0.208732	0.222845
ANKRD1	0.0076142	0.012763	0.0393593	0.0232878	0.00238048	0.00793455	0.00298193	0	0.0106553	0	0.129371	0.00375542	0.0208045	0.0598226	0.00542461	0	0.0170959	0.0963252	0.0855179	0.191311	0.281882	0.0435291	0	0	0	0	0	0.00514589	0.00734481	0.00131482	0.00171155	0.00289418	0	0
ANKRD10	2.92768	3.0634	3.5093	3.14304	2.61744	2.87713	3.18835	0.45789	0.751914	0.889006	0.579746	0.985828	0.724591	1.04472	0.982639	0.923315	0.898766	0.590519	1.00045	1.09661	0.963091	1.33089	0.853167	0.735047	0.855792	0.826002	0.636597	1.24321	1.28102	1.65105	1.44231	1.43077	1.26374	1.27663
ANKRD11	0.996382	0.949639	0.699223	0.685652	0.773132	0.85581	0.930349	0.582981	0.316991	0.719966	0.464407	0.311123	0.46228	0.378465	0.452389	0.363006	0.37575	0.183456	0.462153	0.340577	0.306176	0.144769	0.32173	0.435795	0.0947588	0.392349	0.485197	0.257746	0.271138	0.228384	0.263361	0.231045	0.170978	0.167875
ANKRD12	0.681235	0.693201	0.498194	0.629996	0.600642	0.702274	0.862626	0.401696	0.479003	0.555154	0.337705	0.525703	0.102016	0.23319	0.22026	0.0738724	0.155647	0.268962	0.316242	0.243705	0.24545	0.0990545	0.300271	0.408885	0.502534	0.193893	0.567889	0.234611	0.252973	0.48461	0.44427	0.248996	0.255316	0.283704
ANKRD13A	0.638256	0.626673	0.601189	0.598035	0.636495	0.615236	0.610669	0.506487	0.667455	0.546984	0.472495	0.624881	0.559987	0.605302	0.709508	0.589484	0.604877	0.251888	0.806278	0.600278	0.498028	0.566803	1.72556	1.51247	2.3264	1.59838	1.56451	0.467901	0.509557	0.68596	0.613104	0.546695	0.951124	0.983277
ANKRD13B	0	0.00159432	0.00101045	0.00401303	0.00390373	0.00180346	0.00178189	0	0.00552313	0	0.00235553	0	0.000811252	0	0.00719072	0	0.000435688	0	0.00346171	0.0108822	0.0111562	0.0127636	0	0.00114324	0	0	0	0.0149215	0.0196564	0.00349276	0	0.000900272	0.00140217	0.000746731
ANKRD13C	0.205879	0.199294	0.200046	0.204065	0.16933	0.196987	0.194162	0.174174	0.194108	0.196953	0.199389	0.196979	0.116508	0.13507	0.144096	0.113623	0.138665	0.107783	0.157425	0.193391	0.18038	0.152954	0.194046	0.125818	0.246839	0.122598	0.115443	0.272018	0.28162	0.200507	0.192831	0.191334	0.313167	0.361039
ANKRD13D	0.363181	0.307096	0.462592	0.449864	0.715273	0.664458	0.49343	0.490541	0.413273	0.770293	0.353041	0.234064	0.622896	0.529692	0.635726	0.557965	0.527993	0.16833	1.09112	0.445083	0.417315	0.521083	0.817343	0.732884	0.0460626	1.90149	0.585315	0.533419	0.56277	0.412037	0.394148	0.487282	0.716536	0.737285
ANKRD16	0.0115386	0.0161723	0.0210676	0.00962682	0.0309786	0.01593	0.00984354	0.0274366	0.0445066	0.0598952	0.024712	0.011896	0.0415168	0.0510404	0.060709	0.0417562	0.0437269	0.0474043	0.0468081	0.0323214	0.0483779	0.0534569	0.042674	0	0.0143133	0.0350989	0.00293237	0.036521	0.0479277	0.0380603	0.0314788	0.0474878	0.0473222	0.0421137
ANKRD17	0.630036	0.654372	0.501215	0.525854	0.466749	0.458333	0.596701	0.651781	0.770519	0.924989	0.724593	0.674901	0.531537	0.515293	0.57907	0.332755	0.39284	0.0692204	0.389239	0.564036	0.562688	0.27781	0.347951	0.279147	0.449398	0.359474	0.331526	0.545696	0.573952	0.620189	0.614978	0.368035	0.55435	0.548457
ANKRD18A	0	0.00135333	0	0	0	0.00203445	0	0	0	0	0	0.000441371	0	0	0	0	0	0	0	0	0	0	0	0.0106942	0	0	0	0	0	0	0	0	0	0
ANKRD18DP	0.0064663	0.0078175	0.0082698	0.00659762	0.00546816	0.00763399	0.00806621	0.00210867	0.000488638	0.00236809	0	0.0107533	0.000710872	0	0	0	0.0010085	0.00252255	0	0.0141569	0.000642613	0.00592769	0	0	0	0	0	0.0247903	0.0190565	0.00298246	0.00463705	0.00447073	0.00346217	0.00235301
ANKRD19P	0.0163775	0.0091782	0.0163379	0.0147071	0.00640411	0.00614674	0.0126592	0.00264609	0.0119121	0.00740664	0.0148491	0.00391346	0.0045723	0.00139858	0.0138105	0.00776889	0.00231559	0.00486631	0.011294	0.00980703	0.00696377	0.0104055	0.0260748	0	0.0144637	0	0	0.00988314	0.0137136	0.0105152	0.00591968	0.00836944	0.00674822	0.00684406
ANKRD2	0	0	0	0	0	0	0	0	0	0	0	0	0.00633589	0	0.0204904	0.00243398	0.0154912	0.0111892	0	0	0.00522383	0	0	0	0	0	0	0.00208086	0.00471725	0	0	0	0	0.00140012
ANKRD20A11P	0	0	0	0	0	0	0	0	0	0	0	0.00476716	0	0	0	0	0	0.00380017	0	0	0	0	0	0	0	0	0	0	0	0	0	0	0	0
ANKRD20A12P	0.00332761	0	0.00154794	0	0	0.00161567	0.00242483	0	0	0.00240346	0	0.00155293	0	0	0	0	0.000858158	0	0	0.00823082	0.00855444	0	0	0	0	0	0	0.00500929	0.00476397	0.00311534	0.00336439	0	0.0110703	0.0128554
ANKRD20A3	0	0	0	0	0	0	0	0	0.00135	0	0	0	0	0	0.00319587	0.000794362	0	0.000995672	0	0	0	0.000532786	0	0	0	0	0	0	0	0	0	0	0	0
ANKRD20A4	0	0	0	0	0	0	0	0	0.00107702	0	0	0.00102647	0.00144784	0	0.00661793	0	0	0.00149455	0	0	0.00252346	0	0	0.000578771	0	0	0	0	0	0	0	0	0.000775798	0
ANKRD20A5P	0	0	0	0	0	0	0	0	0.000557934	0	0	0	0	0	0.00141244	0.000990783	0.0053613	0	0	0	0	0	0	0	0	0	0	0	0	0	0	0	0	0
ANKRD20A8P	0	0	0	0	0	0	0	0	0	0	0	0	0	0	0.00107892	0	0.00191529	0	0	0	0	0	0	0	0	0	0	0	0	0	0	0	0	0
ANKRD20A9P	7.11433e-05	3.05412e-05	2.88431e-05	9.30951e-05	0.000129791	0.000102566	4.64088e-05	2.07918e-05	4.63207e-05	0.000189741	0.000189543	2.19543e-05	3.32033e-05	0	4.78474e-06	0	5.18223e-05	0.000208325	4.09304e-05	9.50104e-06	5.1936e-05	1.69843e-05	0.000992891	0.000327135	0.000771021	0.000549478	0.000315236	0.000213249	0.000153742	0	0	0	5.57129e-05	8.45238e-05
ANKRD22	0.00423992	0.00189679	0.00843632	0.00390153	0.00707864	0.00335233	0.00432664	0.00233766	0.00141367	0.00640419	0.0190818	0.00289951	0.00871477	0.00968821	0.100909	0.00276173	0.0068217	0.014068	0.0216267	0.00481992	0.00761953	0.165967	0.0532549	0.211733	0.0500617	0.0299086	0.101343	0.0199769	0.0154575	0	0	0	0.00250525	0.00385181
ANKRD23	0.00655968	0.00488525	0.0095664	0.00369873	0.00363983	0.00738755	0.00227974	0.00340833	0.0106763	0.00997223	0.00856517	0.00287537	0.012694	0.00446462	0.0251914	0.0113106	0.014418	0	0.023993	0.0078071	0.00800641	0.00988483	0.00488345	0.00637165	0.0017233	0.00427729	0.00368596	0.0386262	0.0453857	0.0248779	0.00638099	0.0126565	0.013559	0.0141224
ANKRD24	0.010259	0.0131358	0.0143295	0.0093739	0.013187	0.00756813	0.0109078	0.00116402	0.0024296	0.00224758	0.00570727	0.00184406	0.00255585	0.00478024	0.00843987	0.00501293	0.00432094	0.00190496	0.0156876	0.00584999	0.0112387	0.0205532	0.00238987	0	0	0	0	0.00982008	0.00791646	0.0116085	0.0113925	0.0188096	0.00745559	0.0104432
ANKRD26	0.0303308	0.0341605	0.0317818	0.0392483	0.0260045	0.0271573	0.022183	0.0390389	0.0702477	0.0550508	0.0761834	0.0421936	0.0204419	0.042446	0.0374792	0.0240942	0.0263216	0.0480119	0.0478691	0.0544147	0.0419636	0.0254817	0.063544	0.0122559	0.104182	0.0302611	0.0130502	0.103155	0.106593	0.0543442	0.0516537	0.0440946	0.0627449	0.0741855
ANKRD26P1	0.000614701	0	0	0	0.00511627	0.00678388	0.0381255	0	0	0	0	0	0	0	0	0	0	0	0	0	0	0	0	0	0	0	0	0	0.00044426	0.000563755	0.00128016	0.00139182	0	0
ANKRD26P3	0	0	0	0	0	0	0	0	0	0	0	0	0	0	0	0	0	0	0	0.00201491	0	0	0	0	0	0	0	0	0	0	0	0	0	0
ANKRD27	0.160824	0.141229	0.159269	0.165974	0.127285	0.13321	0.128723	0.416351	0.443041	0.458744	0.182362	0.341341	0.21114	0.240901	0.222874	0.216453	0.242394	0.066217	0.214638	0.270202	0.284261	0.171714	0.275142	0.263335	0.312539	0.249888	0.252221	0.274452	0.299517	0.377723	0.346325	0.237646	0.228298	0.236524
ANKRD28	0.331577	0.30281	0.157978	0.170925	0.0852004	0.0846561	0.127027	0.417238	0.123784	0.355841	0.372403	0.374749	0.208561	0.310173	0.33591	0.19063	0.243111	0.0528698	0.159908	0.190281	0.188123	0.123932	0.103051	1.30583	0.147713	0.0651883	1.51249	0.324003	0.339398	0.124899	0.174385	0.143213	0.327585	0.356731
ANKRD29	0	0.00150519	0.0019079	0.00473572	0.00525279	0.00905316	0.00346817	0.00415849	0.0178884	0.0166708	0.0138814	0.0257398	0.0465116	0.0821221	0.0824025	0.020557	0.0480537	0.00227795	0.00602453	0.115559	0.0650193	0.133742	0	0.00109017	0.0026124	0.000910239	0.00174572	0.0582382	0.0517722	0.0392487	0.061745	0.0585219	0.00831272	0.00870342
ANKRD30B	0	0	0.000347207	0.000689505	0	0	0	0	0	0	0	0	0	0	0	0	0	0	0	0.000232293	0.00117273	0.000275152	0	0	0	0	0	0	0	0	0	0	0	0
ANKRD30BL	0	0	0	0	0	0	0	0.031444	0.0470765	0.0342579	0.0239211	0.000571154	0	0	0	0	0	0	0	0	0	0	0	0	0	0	0	0	0	0	0	0	0	0
ANKRD30BP3	0	0	0	0	0	0	0	0	0	0	0	0.000301327	0	0	0	0	0	0	0	0.00403309	0.000682403	0.000116588	0	0	0	0	0	0	0	0	0	0.000673935	0	0
ANKRD31	0	0	0	0	0	0	0	0	0	0	0	0.000273338	0	0	0	0	0	0	0	0	0	0	0	0	0	0	0	0.000910389	0	0.000286679	0	0	0	0
ANKRD32	0.0125258	0.0132753	0.0324116	0.00927142	0.0177406	0.0149945	0.0309054	0.0462042	0.0777258	0.0324196	0.052937	0.0471109	0.0278828	0.0378571	0.0705491	0.0284011	0.0319915	0.0622165	0.0397662	0.0354985	0.0281378	0.0410086	0.0607197	0.034738	0.0728937	0.0316278	0.0211906	0.0582248	0.0691857	0.0386522	0.0477814	0.0330307	0.043137	0.0468531
ANKRD33	0.00184321	0.00247741	0.00234487	0	0.0023012	0.00653883	0	0	0	0.00114163	0	0	0	0	0	0	0	0	0	0	0	0	0	0.00358869	0	0	0	0	0	0	0	0	0	0
ANKRD33B	0.0102332	0.010994	0.0138115	0.0164843	0.0197442	0.0170872	0.0108671	0.00528988	0.00421815	0.0018553	0.00162329	0.014808	0.00193061	0.00580098	0.0515915	0.0113628	0.00954059	0.00218569	0.00937861	0.00606865	0.0141926	0.00674704	0.00223367	0.0620905	0.00229157	0.00473988	0.0305643	0.00855995	0.00981444	0.00175478	0.00386138	0.00101923	0.00988491	0.00913045
ANKRD34A	0.00104204	0	0.00133147	0.0016235	0.00354623	0.00209849	0.000804088	0.0025152	0.00477716	0.0031511	0	0	0.00248894	0.00160655	0.0110883	0.00301975	0.00294742	0.000541637	0.00413574	0.00865059	0.00589243	0.0114351	0.000310793	0.00277949	0.00368737	0.00507338	0.00266687	0.00554938	0.00428996	0.00603947	0.00433705	0.00450726	0.00441841	0.00350289
ANKRD34B	0.00190038	0.00126022	0.00750749	0.00724888	0.000796121	0.0024237	0.00219463	0	0	0	0	0	0.00289411	0	0	0	0	0	0	0	0	0	0.0510301	0.00976775	0.0846398	0.027483	0.00830352	0	0	0	0	0	0	0
ANKRD35	0.0161986	0.0262752	0.0146707	0.0113465	0.0209469	0.0203667	0.0119816	0.00830596	0.00460779	0.0048387	0	0.0102924	0	0.00114454	0.00374631	0.000546056	0.000862301	0.0010937	0.00108873	0.0206454	0.0134441	0.0283182	0.00522614	0.00223351	0.00836176	0.00861474	0	0.0193835	0.0251954	0.0114569	0.005348	0.0107181	0.0033115	0.00246412
ANKRD36	0.0851773	0.081889	0.0797624	0.0781582	0.0995929	0.118954	0.104165	0.0204864	0.0885514	0.0366841	0.0238918	0.0453839	0.0373439	0.0411816	0.076192	0.0319752	0.0411571	0.0356711	0.028093	0.0480355	0.0518396	0.0223782	0.0297619	0.0136797	0.0353537	0.0113735	0.00690953	0.197185	0.209351	0.0573553	0.0662354	0.025791	0.0846945	0.0906994
ANKRD36B	0.0577362	0.0567379	0.0475145	0.00833152	0.0223061	0.0767045	0.0133291	0.000689617	0.069007	0.0200039	0.0143011	0.0244894	0.0181675	0.027002	0.0512337	0.0200864	0.0223638	0.058348	0.0158672	0.0336499	0.00856184	0.0218756	0.0255275	0.00953254	0.0289712	0.00814823	0.00117367	0.105743	0.11094	0.0374829	0.0509496	0.0309322	0.0688886	0.0754465
ANKRD36BP1	0.29679	0.243775	0.170847	0.18208	0.212226	0.229456	0.327683	0.452252	0.964311	0.596184	0.9069	1.06466	0.116785	0.229283	0.517037	0.27657	0.267419	0.00951792	0.44138	0.368509	0.323867	0.0231751	0.311359	0.314852	0.407839	0.205815	0.255263	0.621715	0.578203	0.298014	0.364142	0.164595	1.11435	1.18645
ANKRD36C	0.0409443	0.0443106	0.0399331	0.0284062	0.0559717	0.0648826	0.0319248	0.0172226	0.101602	0.0314843	0.0192055	0.0513956	0.0170798	0.0101145	0.0436641	0.00764452	0.0263059	0.0680943	0.00644887	0.0256806	0.0239198	0.00413062	0.00822066	0.0104232	0.00742916	0.00302316	0.00768004	0.164024	0.17681	0.0258085	0.0517665	0.0143995	0.100459	0.122747
ANKRD37	0.26517	0.2578	0.252015	0.213079	0.648257	0.550126	0.362238	0.356068	0.0793657	0.339894	0.183618	0.071355	0.028474	0.0979664	0.0374843	0.0765804	0.0582766	0.119605	0.0672051	0.0666824	0.128844	0.0768809	0.0587832	0.0151947	0.0604598	0.101699	0.0649995	0.0381467	0.0624896	0.0624992	0.0602471	0.0666575	0.0263783	0.014358
ANKRD39	0.0606637	0.0783122	0.0780083	0.0708986	0.112115	0.0885149	0.0617973	0.157474	0.140008	0.120817	0.0687206	0.141809	0.29274	0.225431	0.18162	0.210802	0.221815	0.423609	0.184114	0.132104	0.151467	0.213368	0.0284649	0.032438	0.00465759	0.0693959	0.0320091	0.251132	0.221625	0.165901	0.176617	0.192304	0.113971	0.128165
ANKRD40	0.390558	0.348704	0.523418	0.525631	0.485698	0.432568	0.421961	0.873015	1.02982	1.02179	0.834384	0.812226	0.43523	0.534846	0.431794	0.472954	0.486218	0.0823161	0.438937	0.722331	0.668768	0.429063	0.504308	0.541192	0.483416	0.411685	0.446166	0.438068	0.436665	0.447313	0.458537	0.440122	0.617835	0.624988
ANKRD42	0.145572	0.149087	0.151914	0.158608	0.142633	0.137288	0.133934	0.0940574	0.0842759	0.0975905	0.0790904	0.0741296	0.162471	0.200093	0.156517	0.181907	0.156662	0.0553192	0.174053	0.180319	0.161373	0.107907	0.167523	0.262135	0.0838113	0.156657	0.125747	0.13609	0.114614	0.156011	0.163314	0.159191	0.188195	0.187658
ANKRD44	0.368441	0.32617	0.391741	0.406635	0.26376	0.301277	0.326975	0.0875185	0.0848314	0.178818	0.155097	0.157155	0.156176	0.214075	0.444127	0.234828	0.158686	0.12575	0.429005	0.439044	0.258041	0.272335	1.1331	1.01236	1.54098	1.02318	0.927618	0.288777	0.234361	0.287334	0.204178	0.198835	0.566367	0.572319
ANKRD44-IT1	0.0118639	0.0062958	0.00404505	0.000783664	0.00138813	0.00114855	0.00954221	0.00623591	0.0111927	0.026122	0.0164562	0.0071728	0.00313759	0	0.00944207	0	0.00409192	0.00926851	0.00922323	0.000200658	0.00129044	0.00102713	0.0159708	0.00666343	0.0147634	0.00101438	0.00862776	0.0237589	0.0245582	0	0	0	0.0202027	0.020744
ANKRD45	0	0	0	0	0	0	0	0	0	0	0	0	0	0	0	0	0	0	0	0	0	0	0	0	0	0	0	0.000881692	0.000877245	0	0	0	0	0
ANKRD46	0.0456643	0.0517384	0.0462845	0.0434341	0.0367439	0.0505155	0.026862	0.0976876	0.210377	0.0904313	0.128251	0.0662747	0.0773544	0.0850525	0.0603815	0.0830441	0.080763	0.0503501	0.0884871	0.174853	0.237907	0.0800577	0.116856	0.0491414	0.156473	0.0579476	0.0375895	0.107426	0.109491	0.154292	0.220164	0.18948	0.246667	0.294325
ANKRD49	0.188424	0.18533	0.202442	0.165456	0.137691	0.178995	0.214974	0.144914	0.18529	0.179664	0.227555	0.224853	0.184394	0.203276	0.216263	0.189169	0.192874	0.371498	0.284746	0.285899	0.213414	0.260333	0.335688	0.369772	0.565694	0.248581	0.290715	0.223506	0.248017	0.258487	0.235004	0.243616	0.19269	0.219319
ANKRD50	0.129467	0.130395	0.153625	0.150537	0.206005	0.221073	0.134816	0.201414	0.324156	0.325594	0.241817	0.265508	0.0511487	0.0545594	0.0641691	0.0518368	0.0480404	0.0176927	0.11277	0.184745	0.144235	0.0382914	0.253445	0.22919	0.427069	0.227949	0.236915	0.202879	0.218236	0.190433	0.20923	0.0883847	0.115222	0.122357
ANKRD52	0.309388	0.306989	0.251786	0.245408	0.238455	0.261117	0.267924	0.487075	0.526976	0.462949	0.339464	0.15563	0.416955	0.37716	0.374197	0.391592	0.32747	0.0430567	0.316459	0.294698	0.235961	0.101465	0.141004	0.118205	0.0481101	0.179213	0.109864	0.243345	0.249858	0.366945	0.413749	0.269114	0.138435	0.110054
ANKRD53	0.00599168	0.00589381	0	0	0.00745269	0.00566054	0.00396387	0.00109372	0	0.00109239	0	0	0.00277443	0	0	0.0032462	0	0	0	0	0.00273293	0	0	0.00353623	0	0	0.00157517	0.00329924	0.00085113	0.00105152	0.00159367	0.00102183	0.00311175	0
ANKRD54	0.128299	0.104159	0.118846	0.110635	0.0851202	0.0907032	0.078824	0.260129	0.172861	0.227405	0.134214	0.131375	0.397241	0.234757	0.173008	0.179575	0.240189	0.151476	0.153675	0.135091	0.159948	0.135379	0.0993333	0.127937	0.0618418	0.147067	0.0739597	0.188572	0.208861	0.13807	0.152365	0.187317	0.176117	0.172801
ANKRD55	0	0	0.00191527	0	0.0011828	0	0.00233903	0	0	0	0	0	0	0	0	0	0	0	0	0	0.000788266	0	0.0179347	0.00775315	0.0269104	0.0250739	0.0107733	0.00163166	0.000725389	0	0	0	0.00222734	0.000885411
ANKRD6	0.084606	0.0827461	0.0714171	0.053758	0.0778395	0.0659024	0.0728315	0.0293954	0.0740852	0.0454753	0.0546423	0.0276102	0.0628142	0.0554533	0.0499685	0.0504618	0.0638779	0.00517715	0.0233699	0.0832677	0.132129	0.0840478	0.0319022	0.0171364	0.0459534	0.0307935	0.0202301	0.100005	0.0911067	0.108898	0.130071	0.108371	0.11941	0.125809
ANKRD60	0	0.00148484	0	0	0	0	0	0	0	0	0	0	0	0	0	0	0	0	0	0	0	0	0	0	0	0	0	0	0	0	0	0	0	0
ANKRD61	0.0118676	0.00700728	0.00863099	0	0.0062309	0.00804276	0.00612321	0.0108623	0.00792586	0.0148381	0.00535876	0	0.00542671	0.00213819	0.0179605	0.013505	0.0110691	0	0.0205838	0.0075369	0.00935505	0.00344538	0.016349	0.011587	0.00510713	0.00554711	0	0.0341329	0.029003	0.00822607	0.00505153	0.00325873	0.0177641	0.0162454
ANKRD62P1-PARP4P3	0	0	0	0	0	0	0	0	0	0.00301154	0	0	0	0.0027976	0.00287088	0	0	0	0	0	0.00140639	0	0.0148311	0	0.013067	0	0	0	0	0	0	0	0	0
ANKRD63	0	0	0	0.00278508	0	0.000395258	0	0	0.00968958	0	0.03349	0	0.0123976	0.0055555	0.0223475	0.00282385	0.0068115	0	0.00631045	0.00547039	0.00737929	0.0118182	0	0	0	0	0	0.0112909	0.0245286	0.00523783	0.00154692	0.00329892	0.0188631	0.0144899
ANKRD65	0	0	0.00801592	0	0.00347885	0	0	0	0	0	0	0	0	0	0	0	0	0	0.00334066	0.00195711	0.00852736	0.0191515	0	0	0	0	0	0.00641396	0.0037229	0.00314958	0.00353476	0.00434393	0	0
ANKRD66	0	0	0	0	0	0	0	0.00238661	0.00322203	0	0	0	0	0	0	0	0	0.0110596	0.0102416	0.00582417	0.00408327	0	0	0	0	0	0	0.01267	0.017903	0.0077266	0.00535034	0.00358536	0.00483431	0.00322355
ANKRD7	0	0	0	0	0	0	0	0	0.000742511	0	0	0	0	0	0	0	0	0	0	0	0	0.0131535	0	0	0	0	0	0	0.00369017	0	0.00163492	0.00210505	0	0
ANKRD9	2.83766	2.81478	1.99668	2.1484	2.44509	2.51347	2.79971	0.286808	0.325106	0.185005	0.138394	0.276412	0.190076	0.104617	0.152905	0.109587	0.0463051	0.0511399	0.14642	0.0867201	0.0835685	0.0873086	0.00744731	0.0223794	0.00234877	0	0.0106399	0.248568	0.269594	0.125854	0.142228	0.158479	0.172563	0.13508
ANKS1A	0.371115	0.382035	0.420574	0.408256	0.517566	0.483543	0.394105	0.214084	0.257683	0.280875	0.13575	0.105434	0.267709	0.258582	0.278755	0.247738	0.310965	0.0382907	0.210161	0.200224	0.164278	0.0690592	0.145928	0.15547	0.0798583	0.17807	0.129856	0.215473	0.216111	0.276713	0.204014	0.167798	0.300803	0.304414
ANKS1B	0.005079	0.00153826	0	0	0.00173225	0	0	0	0	0	0	0.000272861	0	0	0	0	0	0	0	0.00825368	0.00273329	0.0486841	0	0	0	0	0	0.00893355	0.0109385	0.000719975	0	0	0	0
ANKS3	0.0465189	0.0540098	0.0654718	0.0492493	0.0514168	0.0484907	0.0250824	0.0808843	0.0393563	0.05519	0.0187933	0.0589903	0.0925935	0.0921802	0.101812	0.0865586	0.0900214	0.0359465	0.115781	0.0565604	0.0774831	0.0922156	0.0240897	0.0139387	0	0.050725	0.0047478	0.137432	0.139112	0.0715829	0.0768158	0.0859514	0.0742612	0.0517717
ANKS6	0.01444	0.018377	0.0171595	0.0237884	0.0148002	0.0160554	0.0118231	0.00258255	0.0035303	0.00722068	0.0085427	0.00273898	0.0196348	0.0212152	0.0535803	0.0197878	0.0119135	0.00578004	0.0102586	0.0284257	0.0370935	0.0280547	0.0030874	0.00275452	0.0029053	0.00234997	0.00161736	0.0301695	0.0295478	0.0122382	0.0143489	0.0160307	0.0486695	0.0493732
ANKUB1	0	0	0	0	0	0	0	0	0	0	0	0	0	0	0	0	0	0	0	0	0.00119532	0	0	0	0	0	0	0	0	0	0	0	0	0
ANKZF1	0.100247	0.114684	0.100177	0.0788215	0.0816444	0.0809858	0.0631575	0.176258	0.0723945	0.130874	0.118586	0.0414712	0.255311	0.232361	0.279525	0.293972	0.227287	0.139492	0.474153	0.200682	0.178331	0.192911	0.432683	0.192324	0.255532	0.620517	0.180212	0.233939	0.221955	0.278457	0.203387	0.229846	0.208715	0.214724
ANLN	0.0513855	0.0389456	0.037049	0.037882	0.070842	0.072573	0.0354926	0.473336	0.334776	0.387728	0.539158	0.484386	0.00321006	0.00282207	0.00372906	0.00190255	0.00262426	0.000816703	0.00191053	0.045649	0.0355254	0.120241	0.00669425	0.0137125	0.00836628	0.00191564	0.00241269	0.0970059	0.0783768	0.0315644	0.019286	0.0108615	0.0623716	0.0568521
ANO1	0.000782837	0.00312882	0.00333425	0	0	0	0	0	0	0	0	0	0	0	0	0	0	0	0	0	0	0	0	0	0	0	0	0	0	0	0	0	0	0
ANO10	0.226746	0.220665	0.239802	0.261791	0.28424	0.252584	0.223162	0.228569	0.689214	0.27425	0.544979	0.397609	0.584659	0.714585	0.370778	0.452422	0.380389	0.192141	0.260246	0.469447	0.533891	0.568735	0.555303	0.452796	0.618842	0.392007	0.356799	0.22928	0.231376	0.445324	0.472993	0.481983	0.0927809	0.0905175
ANO2	0	0	0.000856212	0	0	0	0	0	0	0	0	0	0	0	0	0	0	0	0	0	0	0	0	0	0	0	0	0	0	0	0	0	0	0
ANO4	0	0	0	0	0	0	0	0	0	0	0	0	0	0	0	0	0	0.000615977	0	0.00177693	0.000699659	0.0156657	0	0	0	0	0	0	0	0	0	0	0	0
ANO5	0.00166911	0.0030379	0.00190953	0.00238953	0	0.00114545	0	0.00899304	0.0858842	0.0445964	0.105463	0.0129569	0.105041	0.252745	0.107599	0.139411	0.122713	0.00340793	0.0241531	0.0144908	0.0418472	0.0066819	0.000722223	0.00219481	0.000667998	0.000918575	0	0.000471417	0.00068063	0	0	0	0.00852675	0.0109829
ANO6	0.524745	0.55363	0.649174	0.701141	0.685884	0.65416	0.743973	0.952016	1.40063	1.12352	1.1926	1.41762	0.528207	0.582082	0.721693	0.522728	0.539696	0.594593	0.613033	0.796283	0.910242	0.431658	1.46719	0.777561	2.05281	1.03851	0.640669	0.809973	0.879546	0.933651	0.860683	0.605956	0.860662	0.868216
ANO7	0.001773	0.00490195	0.00542665	0.00616929	0.0022617	0.00409186	0.00277683	0.0128643	0.00596081	0.00419301	0	0.000763493	0.00669862	0.00468106	0.00299033	0.0034384	0.004963	0.00178779	0.00824677	0.00443285	0.00410056	0.00406302	0	0.000878747	0	0	0	0.00652299	0.00757127	0.00397646	0.00585161	0.0020737	0.0057947	0.00401783
ANO8	0.127858	0.149869	0.12317	0.105796	0.161156	0.141154	0.138478	0.0664067	0.0881834	0.053771	0.0182807	0.0359374	0.169787	0.139789	0.165905	0.211358	0.170452	0.000942408	0.174935	0.079895	0.0785499	0.0627687	0.0552334	0.0485045	0.00888751	0.0823214	0.0263926	0.0810171	0.0923331	0.0905065	0.0689198	0.0744535	0.0687169	0.0557686
ANO9	0.00543948	0.00351919	0.00111522	0	0	0.00125385	0	0.00112353	0.00248292	0.00390556	0	0.00151737	0	0.0038873	0.116001	0.00955133	0.00304653	0	0.00432567	0.00110794	0.0784677	0.0163526	0	0.00622849	0	0.00347853	0.00188468	0.00118083	0.00166545	0.00139628	0.0313455	0.0234404	0.0113396	0.00600419
ANOS1	0.0158948	0.0167937	0.0212722	0.0281906	0.13564	0.135986	0.114411	0.0167257	0.0697553	0.028863	0.029465	0.169428	0.332447	0.402618	0.560919	0.596409	0.335018	0.00954577	0.05239	0.507132	0.659961	0.492874	0.00136642	0	0.00256747	0.00277632	0	0.24612	0.249757	0.526873	0.688263	0.463811	0.193857	0.188141
ANP32A	0.74668	0.73732	0.85929	0.780787	0.912157	0.908251	0.5687	1.13948	0.994353	0.981126	1.08592	1.13706	0.969608	0.821862	1.01438	0.918823	0.876286	0.691386	1.95011	2.20334	1.77742	1.72523	3.86751	1.26105	4.45655	3.32296	1.20608	0.821104	0.728032	2.06149	1.71489	2.10143	1.02351	0.978811
ANP32A-IT1	0.0141809	0.0161489	0.015031	0.0191749	0.0200696	0.0174334	0.0151079	0.0135628	0.0263548	0.0436222	0.0197783	0.00582407	0.0145258	0.00530591	0.0311906	0.0150671	0.0119934	0.00981506	0.0421782	0.0152425	0.0164905	0.00194572	0.0786047	0.0267192	0.0287952	0.0609911	0.038116	0.0584962	0.0516377	0.0230777	0.0212367	0.00666038	0.0426762	0.0303158
ANP32AP1	0.0309187	0.0198879	0.022051	0.0251714	0.0320458	0.0426637	0.0209633	0.00651713	0.00379591	0.00943493	0.0180309	0.00276461	0	0.000370654	0	0.00378285	0.00271731	0	0	0.00290649	0	0	0.320533	0.0918251	0.307718	0.284959	0.100983	0.00392501	0.000466879	0.00112541	0.00048833	0.00343202	0.000528145	0.00160526
ANP32B	1.40172	1.37121	1.6206	1.58672	1.55791	1.6066	1.30359	3.52593	1.49024	2.62935	2.64552	0.482955	1.86931	1.7626	1.6494	1.64903	1.7596	1.60772	1.92645	2.69869	1.94595	2.78967	4.51371	2.5599	5.58888	3.16443	2.47326	0.167865	0.144168	1.88099	1.88967	2.07517	0.170102	0.182747
ANP32C	0	0	0	0	0	0	0	0	0	0	0	0	0	0	0	0	0	0	0	0.00111052	0.00132777	0	0.0881035	0.0318072	0.126556	0.0693293	0.0199031	0	0	0.00122716	0	0.000972443	0	0
ANP32D	0	0	0	0	0	0.00481685	0	0	0	0	0	0	0	0	0	0	0	0	0	0	0	0	0.0320316	0.00462637	0.035019	0.00764821	0	0	0	0	0.00284391	0	0	0
ANP32E	0.531149	0.564059	0.560702	0.540281	0.444072	0.474388	0.547099	0.56854	0.406811	0.268711	0.441481	0.978786	0.223204	0.321463	0.37023	0.350727	0.277462	0.147857	0.288973	0.493918	0.454581	0.407913	0.938495	0.322131	1.56414	0.721006	0.312952	0.204255	0.176786	0.348791	0.437924	0.418102	0.324694	0.327862
ANPEP	0.453945	0.557748	0.208513	0.194742	0.6686	0.667368	0.61384	15.1597	4.74943	10.4253	9.51016	3.82271	6.66702	4.12491	6.19632	11.3764	10.0809	2.51735	9.01545	0.0849038	0.380919	0.137989	4.3469	10.343	1.68049	7.89008	7.11714	0.959094	1.04286	0.828328	0.390742	0.387832	1.25379	1.02661
ANTXR1	0.702793	0.795317	0.297878	0.3758	0.366791	0.309952	0.541716	0.0110565	0.0145693	0.0465611	0.0161535	0.00929231	0	0	0.000305414	0.000311645	0.000330301	0.000334208	0.0139847	0.387155	0.0820417	0.114756	0	0.000310904	0.000251699	0	0.000326946	0.0357805	0.0442844	0.082784	0.0758613	0.10191	0.0278103	0.0274301
ANTXR2	0.195572	0.234686	0.39714	0.407291	0.281553	0.268452	0.298102	0.484937	0.632431	1.00467	0.656404	0.540982	0.0410142	0.0612545	0.243145	0.0596102	0.0503345	0.159205	0.456664	0.00703352	0.0403098	0.0218187	0.728662	1.71456	1.26944	0.541398	1.939	0.0374743	0.0419684	0.0917942	0.0645915	0.0101701	1.06697	1.1147
ANTXRLP1	0	0	0	0	0	0	0	0	0	0	0	0	0	0	0.00908231	0	0	0	0	0	0	0	0	0	0	0	0	0	0	0	0	0	0	0
ANXA1	6.36486	6.36073	8.17265	7.72118	8.45723	9.10077	7.36543	6.9486	5.88991	8.31416	11.4055	5.8013	19.9536	27.611	15.4906	21.0805	21.6195	19.4112	8.77086	5.44101	9.35249	4.64542	38.8301	87.7367	55.839	25.0162	80.7879	11.6761	11.8912	7.63892	7.37357	6.33079	3.55994	3.86921
ANXA10	0	0	0	0	0	0	0	0	0	0	0	0	0	0	0	0	0.00184568	0	0	0	0.000960136	0	0	0	0	0	0	0	0	0	0	0	0	0
ANXA11	2.60026	2.61927	2.12951	2.16832	3.12431	3.1907	2.4324	2.95479	3.22126	3.70519	4.26255	2.06321	6.05285	6.36054	6.9271	3.52619	9.23393	8.275	5.30086	4.69168	3.6787	5.04784	2.88103	3.13772	0.816158	3.59666	2.84181	3.93409	4.31005	3.53519	3.83895	3.47908	7.95623	6.96649
ANXA2	8.65246	8.75244	5.82902	5.42386	8.35232	8.37246	7.94646	21.3292	28.9773	15.0472	44.476	24.4285	30.3124	35.7918	29.0777	38.2774	34.8604	118.897	23.1732	41.761	24.7068	51.9926	20.2028	22.4784	19.1484	15.059	19.0182	24.5179	23.9865	60.2996	59.1989	48.2838	20.7173	22.6523
ANXA2P1	0.00907133	0.0113004	0.00534796	0.0130368	0.0057548	0.00426093	0.00219149	0.00232628	0.0114725	0.00341454	0	0.00675655	0.00191664	0.00348432	0.00131307	0.00474449	0.00144928	0.00145677	0.000681573	0.00455991	0.006838	0.00176827	0.183107	0.159745	0.262013	0.175751	0.197112	0.00668103	0.00723768	0.0063904	0.00874624	0.00633138	0.00497541	0.0044106
ANXA2P2	0.791357	0.818896	0.483773	0.490755	0.694096	0.67866	0.546565	0.51232	0.80111	0.451782	0.958712	0.410211	0.624191	0.667532	0.711041	0.932111	0.701192	0.158539	0.0229649	0.276509	0.219187	0.271342	3.69012	3.8999	4.46864	3.70164	4.38532	0.430626	0.390186	0.385147	0.500487	0.33247	0.504748	0.529392
ANXA2P3	0.00262292	0.0027365	0.00374997	0	0.00274036	0.000641401	0.00415943	0	0.00342975	0.0060363	0	0.00347076	0.00243637	0.00246039	0.00342058	0.00346262	0	0	0	0.00236744	0.00434281	0.00239275	0.133406	0.132483	0.185727	0.109026	0.117281	0	0.000671651	0.00646618	0.0049636	0.00354778	0	0.000728372
ANXA2R	0.0115985	0.00599388	0.0113298	0.0125063	0.0182819	0.018001	0.0159369	0.014758	0.0138501	0.0291959	0.0179503	0.0161421	0.00788646	0.00688317	0.0425641	0.00580231	0.0113521	0.0108177	0.0255176	0.00749732	0.00871712	0.0271893	0.0329334	0.064975	0.0219779	0.0609923	0.0234351	0.0414267	0.0355316	0.0210069	0.0177291	0.0241432	0.0210945	0.0197354
ANXA3	0.0185331	0.0218862	0.0441555	0	0.021285	0.0129524	0.0325268	0	0	0	0	0	0	0.00524349	0	0	0.0122817	0	0.00452577	0.00674894	0.0115525	0.0196644	0.0434698	0.613063	0.0802812	0.0198532	0.0118831	0	0	0.00717571	0	0.0064205	0.0116873	0.0131575
ANXA4	1.13567	1.15747	1.06195	1.13039	1.30903	1.32541	1.0468	1.61843	3.22083	1.7818	1.50715	1.87998	1.87518	1.69969	1.74862	1.71076	1.1969	2.0868	2.28952	3.13377	3.53827	3.20744	1.31373	0.609703	1.6128	1.26872	0.704891	2.14161	2.27198	3.76061	4.83471	4.02465	1.37903	1.14058
ANXA5	27.2215	26.9536	20.4312	19.377	18.7644	19.9785	22.4778	20.4158	17.7545	14.2656	15.0184	24.6486	61.6566	43.7846	24.4914	41.8141	31.3347	61.3173	24.3364	23.1282	18.2364	22.8618	14.272	16.0037	15.9597	11.8005	14.6533	17.4937	16.9175	21.1615	20.7662	19.1964	17.4658	18.3867
ANXA6	0.733664	0.737482	0.509223	0.468054	0.545345	0.544693	0.245621	1.49965	3.30531	1.68027	1.2486	3.27403	0.0704092	0.0849513	0.983328	0.219684	0.140237	0.16318	0.945923	0.293429	0.501943	0.276753	4.73961	1.9265	2.0087	2.81398	1.87311	0.323705	0.315408	2.69147	3.13938	2.67871	0.978185	0.99576
ANXA7	2.23226	2.05221	2.34405	2.29534	2.11001	2.13686	2.39808	2.3011	2.22929	1.81661	1.62246	3.06896	1.9241	2.60035	1.99346	3.07291	2.45873	3.0861	2.19538	2.79818	2.67912	2.92229	2.72028	2.80162	3.9229	2.39605	2.82625	1.88328	1.92485	2.8704	2.68224	1.5441	1.77581	1.83847
ANXA8L1	0.00262284	0	0	0.00530811	0.00809273	0.0157705	0	0	0	0	0	0	0	0	0	0	0	0	0	0	0	0	0.00229196	0	0	0	0.0160255	0	0	0	0	0	0	0
ANXA9	0.0172718	0.018459	0.00263668	0	0.0117341	0.0185875	0.00830917	0.0136152	0.113631	0.0270445	0.0223842	0.0222074	0.0062715	0.0140883	0.0167194	0.0215012	0.0249769	0.00672173	0.0250528	0.0631792	0.0893617	0.0493697	0.155446	0.0503699	0.0870497	0.111079	0.0626211	0.0586903	0.063188	0.0868423	0.0965973	0.0896019	0.050864	0.0432111
AOAH	1.13576	1.15626	1.81646	1.98064	2.16891	2.15937	2.49257	1.34157	0.833511	1.90778	0.872432	1.54608	0.0832769	0.178555	0.262199	0.201274	0.0919623	0.966982	0.735114	0.829428	1.40597	1.33773	7.95761	4.82402	6.82971	6.92829	4.95685	0.833717	0.900149	0.775275	0.600929	1.21613	0.813461	0.849515
AOAH-IT1	0.000993921	0.00278803	0.00348933	0.00233918	0.0027336	0.00140165	0	0.0139109	0.00775877	0.0231671	0	0.00259136	0.00220076	0.000886549	0.000158638	0.00475885	0.00236748	0.00631946	0.00212993	0.00251447	0	0	0.00540846	0.00898391	0.018887	0.0130663	0.0161998	0.0179406	0.0242236	0	0.00149375	0.000830871	0.00771001	0.00275668
AOC1	3.1493	4.96041	3.00381	2.55773	2.95447	1.65237	1.87219	0	0.0114624	0.0017605	0.0267219	0.0039707	0.00464635	0.00853479	0.105737	0.0131185	0.00916037	0.014126	0.0199578	0.00456335	0.0121443	0.00957737	0.00192971	0	0	0.00365692	0	0.0135188	0.0183456	0.0102817	0.00726258	0.00418871	0.177545	0.198802
AOC2	0.00908705	0.00473314	0.00766344	0.00594108	0.0102351	0.00974613	0.00324046	0.00467381	0.00784849	0.0108842	0.00574165	0.00555513	0.122632	0.0581499	0.032472	0.0631425	0.0489028	0	0.00972248	0.00361793	0.010135	0.000958161	0.00781042	0.00756185	0.0060996	0.0142602	0.00361456	0.0196596	0.0258869	0.0081158	0.00372724	0.00493033	0.00594703	0.00355629
AOC3	0.0178204	0.0105739	0.00997387	0.0128386	0.00600611	0.0107425	0.0053978	0.00521158	0.00964231	0.00996719	0	0.0197123	1.80427	0.654472	0.561297	2.89205	0.810843	0	0.000890614	0.00146299	0.00164224	0	0.00198858	0.0038761	0.00128746	0.00227248	0.00334474	0.00884105	0.0113201	0.00224121	0.00055861	0.000814748	0.000966725	0.00146912
AOC4P	0.000907804	0.00061008	0.00344435	0.00307126	0.00037779	0	0.00070989	0	0.000168363	0.00194948	0	0.00118318	0.0920812	0.0311454	0.0338128	0.147096	0.0467493	0	0	0	0	0	0	0	0	0.000730502	0.000929379	0.000757363	0.000653933	0.000202417	0	0	0	0
AOX1	0	0	0.0204392	0.0257108	0.000635033	0	0	0	0.0031262	0	0.0030814	0.00264659	0.00782709	0.00548957	0.000729706	0.0813719	0.00559963	0	0.00482438	0	0.0193054	0.0216401	0	0	0	0	0	0.00190748	0.000551427	0	0	0	0	0
AP1AR	0.346931	0.34353	0.305318	0.306005	0.313385	0.311844	0.337601	0.287133	0.810348	0.267967	0.30583	0.424597	0.35902	0.411042	0.335247	0.32861	0.326201	0.341046	0.390109	0.516666	0.569754	0.379716	0.470339	0.231225	0.772965	0.271735	0.419456	0.445827	0.426373	0.561762	0.61693	0.487187	0.527899	0.566065
AP1B1	4.33222	4.10627	4.56653	4.84527	5.22833	4.90247	6.12932	6.68309	3.56831	6.96021	3.38501	3.73396	1.55923	1.52901	1.75228	1.82203	1.62658	0.370942	2.28454	2.93387	2.81921	1.74194	0.880441	0.806935	0.301477	1.59157	0.819664	3.62934	3.76444	7.68624	5.17959	5.15866	6.26415	6.03156
AP1G1	0.629979	0.64667	0.673057	0.580729	0.673281	0.646285	0.689198	0.747899	0.903609	0.843342	1	0.730981	0.459178	0.665959	0.722846	0.640491	0.592975	0.111737	0.600543	0.758601	0.730518	0.377639	0.362154	1.87743	0.465203	0.348858	1.6757	0.582769	0.605989	0.783966	0.770261	0.551417	0.711245	0.730004
AP1G2	0.312202	0.274425	0.306237	0.310583	0.321977	0.326752	0.373451	0.207317	0.231501	0.218904	0.173115	0.170234	0.701335	0.594599	0.794161	0.664605	0.456219	0.31419	0.584826	0.381605	0.30441	0.383442	0.746782	0.767831	0.128429	1.43647	0.586595	0.427954	0.45829	0.560123	0.497243	0.455921	0.342499	0.334116
AP1M1	0.597902	0.561585	0.557347	0.608502	0.670701	0.619016	0.48408	0.976835	0.961849	0.912444	0.901388	0.84102	0.936701	0.898459	1.07572	0.940299	1.02743	0.796021	0.996046	0.771528	0.763317	0.79429	0.923917	1.01335	0.237169	1.49049	0.781059	0.934727	0.995324	0.956712	1.01214	0.961985	1.01907	0.877192
AP1M2	0	0.00429991	0.00271321	0	0.00707915	0	0	0	0.00360901	0	0	0	0.0136398	0.0112384	0.079281	0.00209042	0.00110221	0.0372731	0.0295353	0.0173883	0	0.00771928	0	0	0	0	0	0.00178714	0.00412857	0	0	0	0.00886113	0.00943972
AP1S1	0.274862	0.266151	0.291568	0.260424	0.32124	0.286647	0.242865	1.11342	1.03819	0.804462	1.21913	0.996307	1.05757	0.721261	0.748977	0.757637	1.11058	0.201147	1.18166	0.879111	0.97752	1.09319	0.343495	0.199843	0.14086	0.398532	0.167195	1.49165	1.2868	1.11919	1.1871	1.14722	0.981164	1.09912
AP1S2	1.97125	1.91258	2.0569	2.0579	1.55115	1.58998	2.20403	1.90764	4.43404	2.83344	2.73495	5.67525	0.224039	0.375702	0.453953	0.515613	0.334633	3.14338	2.09987	2.15044	1.85595	1.49004	9.00085	4.07534	15.8179	5.45167	4.20605	0.435678	0.418208	2.99076	3.13386	2.41868	0.814558	0.897223
AP1S3	0.0241988	0.0172545	0.00754273	0.0054936	0.0131228	0.0192157	0.0128894	0.022441	0.0721133	0.0088659	0.052762	0.028873	0.0287315	0.021366	0.0405671	0.016732	0.0194163	0.0179415	0.0199821	0.0283186	0.0631232	0.0436085	0.00835732	0.026807	0.0109154	0.00579153	0.0372724	0.0250939	0.0223418	0.0139587	0.043091	0.0256448	0.0209514	0.0191771
AP2A1	0.558684	0.536921	0.481379	0.571676	0.568931	0.533725	0.566736	1.22218	0.95159	0.880164	0.771232	0.602121	1.31678	1.17458	1.24704	1.33402	1.30267	0.110713	1.45577	0.762503	0.627347	0.659685	0.667522	0.65272	0.263478	1.3354	0.469382	1.02776	1.16989	0.934892	0.710924	0.755371	0.884493	0.732833
AP2A2	1.66343	1.72634	1.78719	1.81908	2.12368	2.06867	1.71011	1.48665	1.52932	3.10663	1.10328	1.10197	0.40278	0.356331	0.383097	0.364761	0.402533	0.0486628	0.889243	0.616827	0.570205	0.408504	0.274394	0.204485	0.180381	0.412259	0.194039	0.533526	0.597572	1.53491	0.824399	0.943431	0.959237	0.810682
AP2B1	0.809013	0.827392	0.818948	0.847415	0.774128	0.775884	0.720595	0.940761	1.17588	1.07455	0.8349	0.573946	0.830059	0.878925	0.929622	0.900587	0.774303	0.211063	0.740172	1.15811	1.39573	0.985741	1.12418	0.502302	1.26903	0.966655	0.599775	0.43163	0.451326	1.137	1.29085	1.01984	0.413812	0.409395
AP2M1	7.16418	7.04538	5.56583	5.72579	6.3215	6.09382	6.07999	5.35013	5.7529	6.13606	4.99797	4.88368	5.29988	4.91118	4.96289	6.22902	5.28144	8.73332	6.38196	6.30464	5.87265	7.30265	5.77443	4.01445	2.44452	6.35651	3.93118	8.14326	7.9113	8.41214	6.6297	7.92661	6.9266	7.14464
AP2S1	2.12985	1.99706	2.03077	2.08303	3.07795	2.98246	1.70422	9.95501	6.83527	4.80168	4.5045	7.62796	2.83345	3.94309	4.5734	3.69887	4.97747	6.89615	5.2473	6.19844	5.23906	6.11292	1.90612	1.73876	1.14637	2.70528	1.67266	7.89702	7.40578	6.24993	5.55743	7.01491	8.45811	8.9343
AP3B1	0.724574	0.73729	0.618576	0.623532	0.621605	0.622694	0.599819	0.853577	1.01328	1	1.21898	1.19211	0.769092	0.878285	0.815781	0.527558	0.576794	0.561724	0.808022	1.03515	1.06572	0.855043	1.00651	0.731854	1.61626	0.790761	0.772179	1.11723	1.21326	1.46178	1.1538	0.909227	1.06929	0.987073
AP3B2	0	0	0.00211659	0.00252178	0	0	0	0	0.00037356	0	0	0	0	0	0.00947657	0.00193971	0	0	0	0.00480033	0.00260191	0	0	0	0	0	0	0.00500189	0.00878918	0.000449665	0	0.000587125	0.000588139	0
AP3D1	1.4741	1.49295	1.28164	1.27104	1.32476	1.38099	1.24287	1.83154	1.55012	1.67027	1.63485	0.854692	1.68971	1.48542	1.65044	1.26421	1.77167	0.472163	1.49338	1.09005	1.12379	0.714971	0.635781	0.528548	0.241682	1.05017	0.570752	1.4337	1.40267	1.11556	1.28829	1.03645	1.76357	1.63523
AP3M1	0.2559	0.242269	0.300415	0.298139	0.226277	0.227693	0.202918	0.393367	0.454206	0.491993	0.588923	0.487257	0.419731	0.484119	0.510852	0.40426	0.431745	0.347755	0.556067	0.620915	0.398145	0.464901	0.574397	0.66231	0.897746	0.461847	0.680474	0.396208	0.412347	0.365556	0.597268	0.467683	0.551714	0.303574
AP3M2	0.0336183	0.0452143	0.0621346	0.0327556	0.0296007	0.0309742	0.0345796	0.0495466	0.136292	0.159582	0.110511	0.114307	0.103606	0.152572	0.143656	0.114325	0.0927012	0.0979437	0.145628	0.333789	0.150191	0.133734	0.0334878	0.0392564	0.0519145	0.0343571	0.0319797	0.190641	0.188137	0.288346	0.316615	0.273248	0.107548	0.127623
AP3S1	1.02475	0.995595	1.17294	1.1442	1.08756	1.1996	1.09532	0.724038	1.76058	1.06152	1.45833	1.65469	1.3681	1.33065	1.11126	1.17474	1.31733	1.67141	1.34462	1.99476	1.74403	1.92785	2.01682	1.60242	3.00385	1.33218	1.32216	1.33748	1.46028	2.11881	1.88672	2.04223	1.10745	1.07539
AP3S2	0.0858345	0.109928	0.0646863	0.0630251	0.0927898	0.0990668	0.0765375	0.171507	0.173545	0.243862	0.306022	0.187057	0.281861	0.197873	0.268666	0.254664	0.203166	0.186107	0.250479	0.28136	0.335054	0.227705	0.2762	0.289127	0.359427	0.353552	0.0107408	0.247731	0.244222	0.247155	0.207551	0.275594	0.231877	0.237035
AP4B1	0.0339606	0.0366926	0.0595164	0.0600387	0.0594421	0.0594528	0.0492304	0.135646	0.0947823	0.112086	0.137383	0.0568265	0.134524	0.200202	0.239592	0.169116	0.194462	0.208866	0.20597	0.220904	0.165541	0.253866	0.252995	0.294335	0.263309	0.24477	0.329526	0.124894	0.169172	0.173106	0.175834	0.151378	0.121768	0.137599
AP4B1-AS1	0.0125666	0.00398962	0.00865032	0	0.0133732	0.0174429	0.00813492	0	0.00903049	0.0205307	0.0116933	0.000888571	0.0110271	0.035355	0.0474549	0.0414623	0.0191017	0.00786175	0.0358967	0.00598187	0.0270644	0.00548069	0.026758	0.010423	0.00843676	0.0364477	0.0207631	0.0343115	0.0461474	0.0027574	0.0292965	0.00995742	0.0273055	0.0245679
AP4E1	0.0572478	0.0653082	0.0570259	0.0564328	0.0459081	0.0607372	0.0519386	0.155558	0.160997	0.142245	0.184782	0.167226	0.125453	0.227967	0.296531	0.185886	0.220084	0.0359057	0.230974	0.204561	0.183396	0.0941486	0.231476	0.0649072	0.397059	0.172215	0.114754	0.222304	0.218916	0.115802	0.146928	0.0955891	0.148198	0.155113
AP4M1	0.0736359	0.0527738	0.0787019	0.0876883	0.0639583	0.0504427	0.0523254	0.0972904	0.0966477	0.121326	0.0393818	0.0825745	0.150524	0.144547	0.143573	0.159054	0.0989595	0.0826676	0.12962	0.098783	0.115925	0.133818	0.126729	0.11503	0.0481629	0.215089	0.128359	0.102557	0.100438	0.126652	0.111657	0.129038	0.269076	0.292146
AP4S1	0.062902	0.0514617	0.0692343	0.0796184	0.0507102	0.044563	0.0758854	0.0991511	0.086732	0.130797	0.0829537	0.126828	0.0579058	0.0672333	0.0833049	0.0626705	0.0800768	0.103595	0.119192	0.0714849	0.0856433	0.077229	0.0667185	0.0568596	0.0694028	0.0474069	0.0883879	0.0756371	0.0850188	0.0685909	0.0939848	0.0655399	0.101261	0.107716
AP5B1	1.73977	1.65402	1.41814	1.49149	1.23723	1.20154	2.06642	0.434096	0.433681	0.522508	0.635413	0.549405	2.0395	1.92295	1.55211	1.44262	1.63715	0.216097	0.847069	0.502285	0.761292	0.414496	0.841221	0.857923	0.714563	0.893188	0.779919	1.10358	1.11523	0.350697	0.521587	0.432771	0.744563	0.745596
AP5M1	0.296921	0.311128	0.247881	0.240625	0.222197	0.238965	0.216232	0.324944	0.724525	0.340604	0.483267	0.431347	0.391317	0.431295	0.474586	0.523316	0.351869	0.5072	0.440948	0.677201	0.602622	0.513215	0.392302	0.299497	0.593172	0.3392	0.344289	0.478836	0.500772	0.670998	0.674406	0.571885	0.683548	0.693964
AP5S1	0.0963693	0.0917226	0.103416	0.0992543	0.082485	0.0904556	0.0809061	0.386721	0.337971	0.351702	0.342907	0.185192	0.25014	0.266209	0.276892	0.265703	0.293292	0.325103	0.279957	0.295955	0.312289	0.376811	0.0457223	0.137568	0.0083087	0.0769087	0.1063	0.412407	0.412362	0.340959	0.369683	0.338524	0.537619	0.619585
AP5Z1	0.628606	0.598003	0.509506	0.480693	0.42272	0.443386	0.497612	0.48292	0.423212	0.492143	0.27716	0.394241	0.474526	0.494969	0.444099	0.444688	0.459519	0.133265	0.466794	0.273288	0.348318	0.244605	0.0340014	0.152663	0.00187576	0.124391	0.120068	0.679422	0.650727	0.383229	0.401969	0.397772	0.581747	0.59195
APAF1	0.341762	0.329084	0.429037	0.376408	0.414467	0.39685	0.338543	0.265092	0.193344	0.255359	0.162176	0.182778	0.0810954	0.118723	0.172893	0.103469	0.107202	0.0377385	0.327453	0.232293	0.204116	0.0915291	1.53502	0.235767	2.15159	1.28886	0.212146	0.141151	0.132963	0.198704	0.187451	0.118001	0.267779	0.247355
APBA1	0.128796	0.145562	0.18345	0.174244	0.160825	0.150956	0.13664	0.261706	0.417538	0.405663	0.169817	0.111086	0.0581065	0.0557098	0.0526906	0.0458306	0.0539304	0.000891474	0.0459763	0.220477	0.228173	0.0685041	0.0109067	0.00357281	0.00606869	0.0129917	0.00203656	0.204559	0.216696	0.751464	0.622627	0.47361	0.105938	0.0917313
APBA2	0.00255993	0.0020864	0.0180486	0.0244038	0.0021477	0.00839139	0	0.00170108	0.000775342	0	0	0.00317537	0	0	0.0232089	0	0	0	0	0.310818	0.163084	0.135518	0	0.00802931	0	0	0	0.341902	0.309014	0.388173	0.437292	0.0466604	0.0107079	0.0104104
APBA3	0.336487	0.330951	0.31521	0.282149	0.229048	0.241004	0.302431	0.259159	0.24866	0.179744	0.137493	0.130727	0.404355	0.308218	0.284813	0.297063	0.31121	0.357801	0.41411	0.136659	0.223166	0.245704	0.0170169	0.0241866	0	0.0950957	0.0213903	0.174773	0.199969	0.160907	0.19375	0.208983	0.283295	0.255075
APBB1	0.0276697	0.0301542	0.0196073	0.0314884	0.0324934	0.0266228	0.0042649	0.0139061	0.0452313	0.0297529	0.20384	0.0384134	0.00286744	0.00717764	0.0625195	0.00863359	0.00398482	0.00145788	0.035054	0.244766	0.144044	0.229221	0.00353701	0.0168869	0.00329343	0.0165046	0.0225961	0.25095	0.248415	0.0677555	0.0732801	0.0715787	0.0116161	0.00881453
APBB1IP	0.374188	0.389171	0.407387	0.423214	0.511792	0.548194	0.35496	1.30973	0.888984	2.10359	1.92364	0.474166	0.585159	0.509949	0.857004	0.865322	0.561748	0.563109	0.965619	1.73893	0.916362	1.42107	2.77131	0.831827	3.21587	2.62858	1.05391	0.472832	0.504759	1.48505	1.1926	1.13685	0.265072	0.204317
APBB2	0.0268046	0.0321581	0.0446124	0.0392641	0.0235738	0.0225868	0.0236152	0.00346729	0.142751	0.124086	0.191348	0.0871374	0.160571	0.0858465	0.121367	0.0879395	0.163226	0.0043569	0.00285429	0.0415702	0.10997	0.0344663	0.00126503	0.00372869	0.00111712	0.00102873	0.00127874	0.0552887	0.0564338	0.00700845	0.00988221	0.00498216	0.157656	0.146801
APBB3	3.3403	3.30196	3.43439	3.26943	5.04711	5.40274	4.46726	0.539029	0.0561021	0.225163	0.0842371	0.283848	0.125652	0.132477	0.149522	0.179149	0.150615	0.0551266	0.694806	0.504694	0.159338	0.183662	0.229461	0.374018	0.089283	0.428576	0.461165	0.171066	0.163291	0.211907	0.180305	0.198673	0.212758	0.219571
APC	0.199733	0.229559	0.199974	0.20856	0.22543	0.219451	0.217619	0.218583	0.544776	0.287396	0.26937	0.275045	0.113718	0.172095	0.185419	0.0649259	0.123388	0.0444193	0.164782	0.239003	0.26871	0.104746	0.233238	0.113959	0.405138	0.180892	0.205624	0.294678	0.338473	0.393342	0.407461	0.2176	0.282074	0.288756
APC2	0.00360775	0.00402883	0.00379534	0.00643973	0.00255672	0.00479976	0.00606691	0.0024282	0.00345865	0.0109546	0.00146265	0.0038461	0.00400758	0.00363509	0.0057429	0.00433082	0.00554146	0	0.0148555	0.00539862	0.0107245	0.0096999	0.000315949	0.00204538	0	0.00351831	0	0.0289548	0.0314887	0.00570165	0.00364518	0.00517549	0.0135206	0.0125791
APCDD1	0.0117527	0.0295405	0.116055	0.149332	0.0150058	0.0163893	0.0102483	0.00923405	0	0.00271182	0	0.00192758	0	0	0.00139792	0	0	0	0	0.0112901	0.00879195	0.0246134	0.0436015	0.037536	0.118452	0.0546897	0.0427571	0.00207138	0.00105467	0	0	0	0.00347747	0.00277445
APCDD1L	0	0	0	0	0	0	0	0	0.00157447	0.00386909	0	0	0.00214139	0	0.00100159	0	0.00189549	0.00163312	0	0	0	0.0112863	0	0	0	0	0	0.0025869	0.00389186	0	0	0	0.0044503	0.00131853
APCDD1L-AS1	0	0	0	0	0	0	0	0	0	0	0	0	0	0	0	0	0	0.00527697	0	0	0.000724416	0.00286297	0	0	0	0	0	0.00250752	0	0	0	0	0	0
APEH	0.439737	0.457292	0.42517	0.494896	0.57084	0.510711	0.434254	1.11444	1.22891	0.867436	1.01398	0.983082	0.988282	0.971958	0.977382	1.01804	0.999638	0.974654	0.946841	0.914691	0.729436	0.932741	1.11127	0.55147	0.200586	1.6061	0.537564	1.31891	1.35815	1.03668	1.00559	0.868347	1.36418	1.35125
APEX1	0.908901	0.998339	0.950048	0.947991	1.36397	1.33226	0.93359	1.70257	1.09465	1.74532	2.08685	1.07864	2.11457	1.74917	2.10054	2.10518	2.59297	2.75345	1.07743	2.41579	1.75679	3.5209	3.11351	1.12219	1.77741	2.8803	1.59052	1.50953	1.73523	2.25942	2.52063	2.14581	1.9972	1.30414
APEX2	0.221172	0.231032	0.282086	0.268332	0.387984	0.36932	0.213823	0.383124	0.306743	0.324222	0.312691	0.180936	0.73169	0.483448	0.484912	0.550047	0.612556	0.519401	0.466299	0.342101	0.32614	0.339386	0.215501	0.199885	0.0938421	0.400724	0.213269	0.461763	0.500865	0.336066	0.324579	0.364024	0.444936	0.424748
APH1A	0.840997	0.947695	2.27689	1.91854	0.985232	0.958444	2.26831	0.76122	1.46909	1.06597	1.95665	1.61698	0.79826	1.18683	1.80284	2.13232	1.1135	1.1937	0.931371	1.16441	1.10627	0.799009	2.84064	1.14214	0.994761	1.35162	1.38742	3.12886	2.93223	1.41189	1.54751	1.3752	5.19375	4.05344
APH1B	0.273102	0.292492	0.285019	0.317644	0.273911	0.267958	0.273886	0.165386	0.350901	0.243362	0.171435	0.221585	0.259034	0.264401	0.266452	0.41792	0.233599	0.289851	0.405343	0.421157	0.397437	0.320453	0.331392	0.278322	0.402447	0.248304	0.37545	0.321278	0.298947	0.594292	0.62149	0.542655	0.406636	0.434907
API5	0.792341	0.835843	0.956316	0.959653	0.784122	0.805111	0.802294	1.10206	1.23182	0.950026	1.00804	1.22357	0.718029	0.966644	0.923696	0.809243	0.858383	0.645185	0.974641	1.31592	1.13457	0.939277	1.08491	0.591099	1.86861	1.00583	0.712969	0.809793	0.82852	1.21402	1.17963	1.04467	0.96169	1.00363
APIP	1.37908	1.33397	1.18661	1.12198	1.07637	1.02598	0.820125	0.744204	0.777338	0.640176	0.616995	0.996252	0.928133	1.10942	0.737938	1.27519	1.08769	1.05644	0.55489	1.03664	0.963512	0.99218	0.682669	0.488681	1.08398	0.517562	0.451404	0.788382	0.619399	1.33826	1.1654	1.56713	0.733588	0.719109
APITD1	0.0125228	0.0438039	0.0409099	0.0222163	0.0307059	0.0411465	0.0211523	0.0894266	0.0940564	0.0397054	0.106373	0.115674	0.061816	0.0554914	0.0570676	0.0696816	0.085554	0.118149	0.0711472	0.0818711	0.149773	0.13511	0.037857	0.010242	0.0428646	0.0272793	0.007997	0.0899696	0.0780024	0.0678555	0.0928147	0.0887647	0.0452839	0.0484401
APITD1-CORT	0.0264514	0.00189151	0.0100512	0	0.0041881	0	0.0144705	0.00917777	0	0.0135328	0.0363736	0.00315082	0.0150195	0.0104275	0.00528016	0.00693746	0.00461152	0.0225718	0.00562748	0.00915125	0.0199103	0	0.0042424	0	0.00314782	0.00242615	0	0	0.000125605	0.0234521	0.00155174	0.00856149	0.00766949	0.0238567
APLF	0.0146808	0.0104454	0.0151714	0.0180973	0.0130117	0.00841827	0.00437021	0.0236954	0.0761598	0.040245	0.0522171	0.0433639	0.0290203	0.0255587	0.0247788	0.0352441	0.0195226	0.0245646	0.0253285	0.0393138	0.0455706	0.0516512	0.0287057	0.00755847	0.0353122	0.0234156	0.0105112	0.0370843	0.0319866	0.0508009	0.054721	0.0666236	0.0612673	0.0591716
APLN	0.00347157	0.00392277	0.00890453	0.0115498	0.00290864	0.0011833	0	0.0154537	0.00671459	0.00847718	0.0130009	0.00357532	0	0.00118782	0	0	0.00181115	0	0	0.00859265	0.0267577	0.00931043	0	0.00226163	0	0.00094889	0	0.0218686	0.0210568	0.00476584	0.00314384	0.00878354	0.00517797	0.00477696
APLNR	0.00579434	0.00709255	0.00288431	0.00984476	0.00241937	0.00196201	0.000749324	0	0.000350584	0	0	0	0	0	0	0	0	0	0	0	0.00126853	0	0	0	0	0	0	0	0	0	0	0	0	0
APLP1	0.0154604	0.0189565	0.0162823	0.0362232	0.0155925	0.00897459	0.00456443	0	0	0	0	0	0	0	0.00425565	0	0	0	0	0.0152952	0.0148948	0.129494	0	0	0	0	0	0.034234	0.0366214	0	0	0.0031014	0	0
APLP2	16.8248	16.3713	13.5683	14.2695	12.3886	12.3849	15.4712	14.7469	11.5271	16.4509	16.8384	16.7499	17.4249	15.0274	13.6525	16.5815	15.736	5.87626	14.4293	12.5994	13.6421	7.20745	18.0456	16.979	12.8687	17.7152	17.8828	23.0063	22.1164	17.2888	12.0044	11.6693	13.2254	12.4282
APMAP	2.3578	2.23491	2.74603	2.89463	2.39359	2.37894	2.44004	2.64999	2.73398	3.96257	3.07021	3.2017	1.62255	1.51123	1.62977	1.79132	1.73921	2.4739	4.37887	4.84322	2.70677	3.22834	1.64381	1.81542	0.92144	1.64971	1.24665	2.11668	2.05259	2.24731	1.86096	2.5547	3.55232	3.7779
APOA1	0.00416837	0	0.0320047	0.0211999	0	0.00637952	0	0	0.0015667	0	0	0	0	0	0	0	0	0.0109055	0	0	0	0	0	0	0	0	0	0	0	0	0	0	0	0
APOA1-AS	0.0289518	0.0289478	0.0465221	0.0327968	0.031855	0.0521464	0.00782849	0	0	0	0	0.00340705	0	0.00680197	0.0128342	0.0158638	0.0194503	0	0.0141655	0.00470363	0.00699553	0	0	0.0274731	0.00513248	0.00730579	0.0135509	0.0119524	0.0154233	0	0.0050974	0	0	0.00524074
APOA1BP	0.377847	0.396175	0.407324	0.439001	0.569758	0.541573	0.443982	0.707545	0.915944	0.479892	0.800794	0.741117	0.9447	0.775172	0.83123	0.925817	0.982239	2.13178	1.10077	0.638994	1.09572	1.1016	0.7054	0.289922	0.363314	0.687901	0.339991	1.02815	0.953773	0.89918	0.798203	1.33143	1.09798	1.2345
APOA2	0.108817	0.0897383	0.0856194	0.0453426	0.114572	0.130945	0.171096	0.0133234	0.0124378	0.0130009	0.0267963	0.00581742	0.00683361	0	0.00467927	0.00858035	0	0.00827256	0.00796651	0.00555036	0	0	0.0764466	0.028342	0.0252419	0.0523415	0.0342244	0.00708755	0.0105909	0.00442462	0.00332902	0	0.00418706	0
APOB	0	0	0	0	0	0	0	0	0	0	0	0	0	0	0	0	0.000200482	0	0	0	0	0	0	0	0	0	0	0	0.000122006	0	0	0	0	0
APOBEC2	0.00710945	0.00659689	0	0.00536795	0.00851581	0.00859412	0.0104127	0.00255185	0.00651175	0.00938623	0	0	0.00609593	0.00412147	0.00928707	0.00484017	0.00493554	0.0126981	0.00336109	0	0.00713481	0.00534712	0.00918992	0.0125871	0.0191712	0.00701979	0	0.01992	0.0264338	0.0015314	0.00206767	0.00215319	0.0113102	0.0139356
APOBEC3A	0.0293597	0.030135	0.0225066	0.00984788	0.0766564	0.0354603	0.0221654	0.0197881	0.0135365	0.0199883	0.0189813	0.0130009	0.00133694	0.00258436	0.0154544	0.014346	0.00101093	0.0149037	0.0192956	0	0.31489	0.0364505	2.03592	1.58219	0.441818	2.52923	2.83312	0.00978539	0.00837035	0	0	0	0	0
APOBEC3A_B	0.01165	0.0211383	0	0	0.0469208	0.0274231	0	0.026092	0.00697997	0.011134	0.0271106	0.0130852	0	0	0	0	0	0	0	0	0.0452717	0.0243677	1.03516	0.896725	0.151518	1.32928	1.29195	0.00403476	0.00270131	0	0	0	0	0
APOBEC3B	0.0556567	0.0413036	0.0356571	0.046407	0.069366	0.0600804	0.0227243	0.22768	0.119875	0.123339	0.196663	0.183506	0	0	0.0198942	0	0.00264504	0.00736108	0	0.0103508	0.0544344	0.0919822	0.482598	0.407016	0.0456195	0.538422	0.68515	0.0469987	0.0312857	0.00555619	0.00585799	0.00273646	0.0115566	0.0111702
APOBEC3B-AS1	0	0.00135639	0	0	0	0	0	0	0	0	0	0.00234891	0	0	0	0	0	0	0	0.00121021	0	0	0.0227176	0.0196022	0	0.026466	0.0203	0	0.00163457	0	0	0	0	0
APOBEC3C	0.530838	0.575903	0.494622	0.494778	0.547936	0.496275	0.510419	0.700986	0.638256	0.615677	0.941014	0.620735	0.469713	0.374276	0.995272	0.542225	0.319328	2.15415	0.498821	0.917505	0.765908	1.91439	1.19631	0.579874	0.601991	1.46959	0.510064	0.521133	0.503086	1.1962	1.05888	0.876298	0.656177	0.57116
APOBEC3D	0.0263101	0.0104171	0.0130497	0.0126093	0.0129563	0.0151068	0.00522944	0.017387	0.00645311	0.00892767	0.00911947	0.00640975	0	0.00657269	0.115092	0.0138344	0.0078615	0.00278149	0.00873039	0.00456532	0.00529087	0.0827655	0.0426895	0.0200404	0.023866	0.07989	0.00910808	0.0186637	0.0179593	0.00638062	0.00469286	0.0104463	0.0244396	0.021676
APOBEC3F	0.0443471	0.0149773	0.0214819	0.0146845	0.00892669	0.0117464	0.0299784	0.00793315	0.0346317	0.0511483	0.0194517	0.0194865	0.0502724	0.0320109	0.103501	0.0245235	0.0365285	0.0397841	0.0591922	0.0757174	0.0623348	0.163579	0.108348	0.0237979	0.0548558	0.140499	0.00774536	0.125166	0.149034	0.0933509	0.0633504	0.0778149	0.0924402	0.134479
APOBEC3G	0.193079	0.205256	0.172129	0.154523	0.198951	0.160279	0.139703	0.101391	0.106677	0.118838	0.0870259	0.128247	0.163004	0.197146	0.721677	0.228666	0.182674	0.392516	0.214271	0.310648	0.381418	0.804853	0.898387	0.190788	0.59292	0.856365	0.257192	0.4327	0.426481	0.275386	0.303497	0.370795	0.262065	0.270069
APOBEC3H	0.0181418	0	0.00459783	0	0.0122563	0	0	0	0.00182393	0	0	0.00714011	0	0	0.0853589	0	0.00300842	0.00342338	0	0.00746902	0.0135776	0.0752304	0	0.00480849	0	0	0.00204791	0.0937502	0.107538	0.00983984	0.0019706	0	0.00487166	0.00447371
APOBEC4	0	0	0	0	0	0	0	0	0.00200679	0	0	0	0	0	0	0	0	0	0.00131359	0	0	0	0	0	0	0	0	0.00381452	0.0049977	0	0	0	0	0.00127934
APOBR	0.179745	0.197704	0.140668	0.10508	0.280907	0.255563	0.108824	1.12317	0.844551	0.726758	1.11861	0.373995	1.63981	1.40909	2.01626	1.44184	1.4299	0.129763	3.50583	2.00588	1.50634	1.03555	0.581121	2.41203	0.0821347	1.60701	2.28075	0.433608	0.435784	1.84168	1.96725	1.94005	0.566611	0.448312
APOC1	0.424093	0.563407	0.759869	0.556407	5.94588	5.44509	0.906317	0.977318	3.09439	1.79537	22.9539	0.775522	47.1769	34.3886	75.1479	35.17	27.8778	39.2841	12.0069	19.0943	52.7378	108.163	0	0	0	0	0	79.2182	71.1709	11.4336	43.7663	57.4734	20.222	22.5191
APOC1P1	0	0.018521	0	0	0.0160074	0.0907843	0	0.0166831	0.0450305	0.0313757	0.282919	0.0083882	0.0795319	0.0497954	0.134786	0.0261271	0.0322365	0.0486087	0.0097118	0.0239677	0.0628473	0.1657	0	0	0	0	0	0.378014	0.289712	0.0162274	0.0810652	0.115145	0.0638863	0.0689799
APOC2	0	0	0.0085647	0	0.385147	0.272536	0.143057	0	0.051312	0	0.469748	0	6.00058	2.93481	3.71051	3.28348	6.04632	2.39857	0.282817	14.9101	6.45917	44.7615	0	0	0	0	0	29.6661	28.3374	3.95888	5.66771	7.12159	3.63801	3.75532
APOC4	0	0	0	0	0.00204155	0	0	0	0	0	0.0135854	0	0	0	0	0.00660872	0	0	0	0	0	0	0	0	0	0	0	0	0.0317978	0	0	0	0	0
APOC4-APOC2	0.00205101	0.00267397	0	0	9.1012e-06	0.00414041	0	0.0143844	0.00123539	0.00633939	0.00176426	0.00635036	0.120195	0.0675121	0.141518	1.88136e-05	0.0883604	0.101412	0.013816	0.0641087	0.0212274	0.0350825	0	0	0	0	0.00210669	0.0609758	0.0616421	0.0539199	0.113188	0.268257	0.0420742	0.0345751
APOD	0.165115	0.182991	0.505926	0.713325	0.0660792	0.0822692	0.0875271	0	0	0	0	0	0	0	0	0	0	0	0	0.0340922	0.0459363	0.338445	0	0	0	0	0	0	0	0	0	0	0.00985543	0.00837668
APOE	5.23883	5.46356	3.11307	2.64558	23.0625	20.2902	5.0206	5.98591	6.48921	5.93546	37.7487	2.18134	49.7039	19.2069	52.2114	30.5584	43.0932	75.7235	48.9554	43.9968	111.089	150.971	0	0.00282504	0	0	0	160.257	151.861	72.1455	68.3142	137.42	88.2867	81.7449
APOF	0	0	0	0	0	0	0	0	0.00292046	0	0	0	0	0	0	0	0	0	0	0	0	0	0	0	0	0	0	0.000929543	0.00214738	0	0	0	0	0
APOL1	0.781248	0.7547	1	1.0012	0.678241	0.693903	0.497959	0.236569	0.120398	0.12797	0.116681	0.0879331	0.426256	0.639398	1.52264	0.811884	0.766552	0.148245	0.234114	0.238939	0.568044	0.704633	0.377824	0.106496	0.176141	0.464614	0.0571215	0.133389	0.122787	0.120915	0.173622	0.168116	0.0143924	0.0106331
APOL2	0.103168	0.107587	0.20893	0.176416	0.114451	0.143588	0.0592132	0.282143	0.124385	0.256678	0.477965	0.268089	1.00963	1.10931	1.59944	0.96852	1.14544	0.246411	0.424038	0.770849	1.14553	1.62468	0.453346	0.166049	0.156859	0.640299	0.160472	0.172977	0.192921	0.81703	0.262827	0.172209	0.234295	0.225911
APOL3	0.0103395	0.0132101	0.0594521	0.03571	0.057769	0.0622314	0.0104356	0.156896	0.0430354	0.142482	0.0751852	0.0828885	0.380052	0.513571	1.50644	1.50603	0.230361	0.18509	0.331039	0.222947	0.560336	2.98191	1.71768	0.45289	1.04838	1.81881	0.471155	0.0198221	0.0417499	0.0152756	0.0229294	0.0238801	0.00363356	0.00752746
APOL4	0.0160194	0.0113218	0.0760752	0.0639825	0.0191944	0.0155025	0.0087034	0	0	0.00285407	0.00446588	0.00143968	0.10233	0.182007	0.541058	0.0160348	0.252485	0.0136809	0.0155138	0	0.000432811	0.15861	0.00509501	0.00270975	0.00577193	0.00682754	0.00207494	0.0173529	0.0141387	0	0	0	0.58971	0.600751
APOL6	0.112919	0.118658	0.411105	0.396474	0.241533	0.253367	0.137333	0.186472	0.262081	0.322498	0.275392	0.286971	0.349432	0.532543	0.947854	0.56019	0.542883	0.0626109	0.164299	0.468366	0.649822	0.421471	0.290037	0.253187	0.386065	0.382399	0.242207	0.565121	0.579494	0.356367	0.406851	0.250948	0.362923	0.393871
APOLD1	1.28843	1.28219	1.39393	1.31516	2.10624	2.01916	1.6166	0.00903822	0.00459746	0.00576631	0.0112471	0.000689619	0.00190461	0.00408336	0.00455945	0.00271374	0.0030464	0.00283393	0.00115938	0.002932	0.0062299	0.00835007	0.00270145	0.000386758	0.000306844	0.00161458	0.000813381	0.00801904	0.00834704	0.00164374	0.000950992	0.00421522	0.00445275	0.00500184
APOM	0.0323499	0.0253693	0.0560545	0.0477694	0.0516345	0.0436665	0.0170052	0.0407788	0.0203868	0.0568599	0.032021	0.0498597	0.0211734	0.0310479	0.0209412	0.0454613	0.0140658	0.0697377	0.0212985	0.0288345	0.0406758	0.0540638	0.144664	0.146433	0.0608854	0.106685	0.177017	0.0778715	0.0774502	0.00960987	0.0231592	0.0537991	0.0554143	0.029826
APOO	0.118831	0.11199	0.168011	0.16632	0.118108	0.170841	0.0936623	0.0604776	0.170084	0.0537546	0.197601	0.125706	0.79094	0.48315	0.608656	0.85341	0.508827	1.34691	0.20023	0.396487	0.617304	1.11148	0.0978022	0.0495574	0.128323	0.048744	0.0536159	0.298942	0.319928	0.224328	0.593885	0.453499	0.227308	0.213156
APOOL	0.0576563	0.0562913	0.0560199	0.0574048	0.0663263	0.0578344	0.0581276	0.143546	0.226272	0.142728	0.193664	0.107703	0.111556	0.147615	0.132124	0.13718	0.0878922	0.0457223	0.0754566	0.138045	0.173241	0.0872139	0.130613	0.0531168	0.168631	0.0990856	0.0581351	0.104759	0.104676	0.161331	0.184062	0.113582	0.131923	0.139132
APOOP5	0.000895288	0	0.00152531	0	0	0.000907468	0	0	0	0	0	0	0	0	0	0	0	0	0	0.00200011	0	0	0.00228869	0.00348625	0.00210267	0.00218314	0.00091653	0	0	0	0	0	0	0
APOPT1	0.335953	0.260503	0.311907	0.288419	0.292644	0.40573	0.291326	0.243388	0.501092	0.422205	0.367387	0.592311	0.330802	0.279322	0.21486	0.236448	0.435161	0.361381	0.216746	0.246803	0.267658	0.405411	0.244899	0.131906	0.33606	0.261197	0.183746	0.409965	0.517593	0.338543	0.423744	0.269618	0.409344	0.421191
APP	1.77249	1.82223	1.82569	1.93387	1.52066	1.54601	1.61026	7.13459	4.58821	6.45009	5.99131	4.14325	3.16331	1.56697	3.16983	0.735385	1.58633	0.186581	1.64305	2.92817	2.27537	1.63977	3.83759	2.48109	1.9103	2.80286	1.86512	2.85873	2.82217	2.38281	2.17086	1.91756	2.80605	2.63258
APPBP2	0.329954	0.310792	0.298777	0.259347	0.206409	0.221244	0.287982	0.149898	0.259141	0.21663	0.20479	0.264948	0.137233	0.189809	0.199759	0.165996	0.151407	0.0670022	0.191907	0.24343	0.266382	0.177545	0.220697	0.197899	0.355853	0.207338	0.263486	0.305272	0.322861	0.258188	0.247891	0.195422	0.351895	0.385184
APPL1	0.333883	0.332537	0.360106	0.381808	0.427265	0.42694	0.321314	0.341142	0.512987	0.479197	0.459463	0.724641	0.229983	0.282832	0.369582	0.260442	0.260908	0.174791	0.327375	0.611491	0.631493	0.308891	0.556841	0.370385	0.81133	0.434338	0.383188	0.529164	0.511025	0.626354	0.677377	0.444568	0.797727	0.874226
APPL2	0.768814	0.79645	0.886692	0.907294	0.873206	0.88178	0.854386	0.372544	0.492343	1.06092	0.366617	0.419915	0.218261	0.177767	0.192273	0.143034	0.139393	0.0870128	0.365699	0.463832	0.436303	0.362552	0.288632	0.197605	0.342803	0.217463	0.204945	0.302906	0.328294	1.06107	0.619743	0.834164	0.58907	0.570883
APRT	0.727893	0.714068	0.657998	0.812043	1.20815	1.14248	0.633233	2.23753	2.13287	1.42851	1.84257	1.68188	2.35342	1.9904	2.3508	2.05297	2.38533	11.6518	2.3868	1.94063	1.55536	3.93432	0.559968	1.32354	0.0509089	1.54341	1.11782	2.75718	2.76259	1.78563	1.63238	2.46037	3.47181	3.70272
APTR	0.0746674	0.0921681	0.109238	0.121775	0.0804479	0.0748306	0.027899	0.0606019	0.045877	0.0448145	0.0366528	0.0180427	0.0142623	0.0146488	0.0582448	0.0514031	0.0170961	0.124733	0.0380067	0.0295886	0.0298899	0.0514451	0.0460724	0.0408642	0.04334	0.0655317	0.0484267	0.0800012	0.090541	0.0446766	0.0332393	0.0472857	0.0854884	0.0715286
APTX	0.124358	0.10763	0.151045	0.148691	0.121004	0.126342	0.104384	0.334949	0.252787	0.288849	0.249134	0.292777	0.316087	0.403416	0.349969	0.39354	0.403369	0.544599	0.274983	0.393031	0.368306	0.357858	0.404515	0.348098	0.3782	0.351679	0.341731	0.346886	0.356509	0.365337	0.39172	0.384768	0.299522	0.288937
AQP1	0.037837	0.0465494	0.0241897	0.0191748	0.0404488	0.0282635	0.0114646	0	0	0	0.00804189	0	0	0.00274247	0.00128241	0	0	0	0	0	0.00105309	0	0	0.00779285	0	0	0	0.00111583	0.00161514	0	0.000798413	0.00101768	0	0
AQP10	0	0	0	0	0	0	0	0	0	0	0	0	0	0	0	0	0	0	0	0	0	0	0	0.0202945	0	0	0	0	0	0	0	0	0	0
AQP11	0.00608406	0.00347742	0.012971	0.00878479	0.00218256	0.00786997	0.0118497	0.00701056	0.0108335	0.0114424	0	0.00383144	0.00525932	0.0130677	0.0128182	0.00940841	0.00810894	0.00864791	0.0144034	0.00814001	0.00777656	0.0171501	0.0162478	0.00255277	0.0111936	0.0102315	0	0.0252097	0.0212891	0.0107049	0.019035	0.0107823	0.0126803	0.0126172
AQP12A	0	0	0	0	0	0	0	0	0	0	0	0	0	0	0	0	0	0	0	0	0.00605152	0	0	0	0	0	0	0.00398295	0	0.003001	0.00207314	0.002491	0	0
AQP12B	0	0	0	0	0	0	0	0	0	0	0	0	0	0	0	0	0	0	0	0	0	0	0	0	0	0	0	0	0	0.00200518	0.00336959	0.0045885	0	0.00159519
AQP2	0	0	0	0	0	0	0	0	0	0	0	0.000789572	0	0	0	0	0	0	0	0	0	0	0	0	0	0	0	0	0	0	0	0	0.000532981	0
AQP3	0.00301748	0.0337976	0.00676433	0.0128234	0.0125025	0.00713645	0.00778239	0.0174122	0.00788922	0.0148123	0	0.0198167	2.63548	1.12347	0.638183	0.802617	4.41433	0.113477	0.0391378	0.015305	0.00263321	0.0339561	0	0.0155884	0	0.00408774	0.00617815	0.0512162	0.054215	0.00129933	0	0	0.0770456	0.0778372
AQP4	0	0	0	0	0	0	0	0	0	0	0	0	0	0	0	0	0	0	0	0.00144319	0	0.00147263	0	0	0	0	0	0	0.000521165	0	0	0	0	0
AQP5	0	0	0	0	0	0	0	0	0.000719065	0	0	0	0	0	0	0	0	0	0	0	0	0	0	0	0	0	0	0	0	0	0	0	0.000793018	0.00129829
AQP6	0	0	0	0	0	0	0	0	0.00425902	0.000499462	0	0	0	0.00145764	0.00857418	0.00138389	0.00210722	0	0	0.00114364	0.00761903	0.00768755	0	0	0	0	0	0.00452741	0.0017014	0.00252291	0.00569869	0.00407569	0.00473243	0.00355316
AQP7	0	0	0	0	0	0	0	0	0	0	0	0	0.00204942	0	0	0	0	0	0	0	0	0	0	0	0	0	0	0	0	0	0	0	0	0
AQP7P1	0	0	0	0	0	0	0	0	0	0	0	0	0	0.00118581	0	0	0	0	0	0	0	0	0	0	0	0	0	0.000781731	0.000353578	0	0	00:00:00	0	0.00144299
AQP7P3	0	0	0	0	0	0	0	0	0	0	0	0	0	0	0.00363913	0	0	0	0	0	0	0	0	0	0	0	0	0	0	0	0	0	0	0
AQP8	0	0	0	0	0	0	0	0	0	0	0	0	0.0117977	0.0100679	0.00412808	0.00982798	0.0140615	0	0	0	0	0	0	0.00280129	0	0	0	0	0.00277287	0	0	0	0	0
AQP9	0.17898	0.224853	0.279487	0.196495	0.720437	0.667735	0.300384	0.784053	0.937534	0.203934	2.40109	0.604019	7.96841	9.21278	6.22405	10.359	8.63169	1.18499	2.79068	2.0368	1.18807	0.853359	1.8794	9.48957	3.56044	1.67646	9.50716	4.464	4.54035	0.605889	0.318369	0.455686	1.89788	1.87846
AQR	0.315421	0.30554	0.310915	0.362637	0.286016	0.317904	0.343988	0.407869	0.50017	0.494807	0.457344	0.468634	0.359706	0.399572	0.402817	0.310796	0.310956	0.124849	0.379664	0.455943	0.43503	0.296289	0.411302	0.36311	0.559034	0.378592	0.48229	0.443892	0.473299	0.427174	0.401969	0.245054	0.480916	0.494731
AR	0.000353221	0	0.0010511	0.000597474	0.000293972	0	0.00164263	0.000869942	0.00171185	0	0.00293067	0	0.0075738	0.00308038	0.00134953	0.0103089	0.0045452	0.00217995	0	0.0168863	0.00285266	0.0143744	0.000595939	0.000515806	0.000278367	0	0	0.00265056	0.00229577	0.000810266	0	0.000446773	0.0339721	0.0362021
ARAF	0.746114	0.779451	0.798058	0.790006	0.765695	0.763216	0.715419	0.937692	0.666952	0.841608	0.697304	0.455447	1.20362	0.950651	0.959798	1.08243	1.04844	1.06729	1.20219	0.608886	0.663937	0.758163	0.911112	1.33203	0.402525	1.33781	1.28219	0.554271	0.634537	0.71726	0.64872	0.763031	0.614698	0.531167
ARAP1	2.44641	2.39317	2.45595	2.46906	2.55466	2.62515	2.41212	3.34308	2.06798	2.82126	2.13665	1.58601	4.57375	4.17242	4.88321	4.49372	5.32884	0.606024	5.0948	4.10829	3.53815	2.89455	1.73663	1.9367	0.376546	4.11862	1.79247	4.2888	4.14366	3.98508	4.0524	3.19166	4.81223	4.50656
ARAP2	0.774195	0.751371	0.501927	0.520613	0.298416	0.333424	0.526248	0.124044	0.224296	0.180762	0.254788	0.250924	0.125207	0.21773	0.25969	0.106461	0.130771	0.0730722	0.112628	0.213268	0.287147	0.134099	0.419436	0.202711	0.648747	0.315288	0.231683	0.106644	0.104636	0.130682	0.183896	0.108459	0.2427	0.279086
ARAP3	0.00627369	0.00335853	0.00636972	0.00473286	0.00753187	0.0029	0.00111864	0.0602714	0.0800539	0.0563417	0.109247	0.032221	0.0382586	0.0868996	0.195299	0.0460777	0.0668837	0.0209988	0.284593	0.127667	0.0795626	0.11413	0.365708	0.258086	0.098584	0.539239	0.327221	0.124967	0.122867	0.00858162	0.0160207	0.00847415	0.372831	0.355374
ARC	0.0617365	0.0829334	0.206177	0.241101	0.120625	0.117684	0.0525714	0.00105978	0.0298818	0	0.00770864	0.00502932	0.00783195	0.0189352	0.0024421	0.00436059	0.0192203	0.0132643	0.00310493	0.02348	0.154443	0.00813354	0.00380775	0.00310724	0	0	0.0117501	0.00676095	0.00276512	0	0.00149752	0.00129199	0.00323007	0.00481431
ARCN1	1.66343	1.64084	1.76756	1.92911	1.50305	1.4874	1.4031	1.39871	1.80068	1.54996	1.89063	1.35426	1.43165	1.64721	1.56467	1.44585	1.58142	0.836808	1.27676	1.85744	2.02535	1.28082	1.69491	1.6966	1.26934	1.27571	1.69039	1.31027	1.4194	1.42347	1.47522	1.21387	1.53114	1.51992
AREG	0.0414799	0.0487228	0.0719592	0.0684917	0.176298	0.14048	0.0757671	0	0	0	0	0.0754849	0.0352314	0.0402098	0	0	0.0148648	0.0606103	0.0163794	0	0	0	0.129068	0.129003	0.053282	0	0.122961	0	0	0	0	0	0	0
AREL1	0.329798	0.320354	0.306824	0.334804	0.295446	0.282087	0.3228	0.616037	0.549754	0.56647	0.622102	0.432366	0.315818	0.37275	0.373191	0.413125	0.33986	0.0940897	0.569462	0.537575	0.48969	0.252301	0.56074	1.05154	0.585979	0.582865	1.08076	0.394327	0.430392	0.421458	0.424896	0.298648	0.518807	0.495283
ARF1	9.65167	9.59534	8.59575	8.73234	8.7275	8.52996	9.98053	8.40067	6.45289	7.69411	7.50312	6.84837	7.81	8.04551	7.74443	8.02891	9.26659	13.0102	7.17218	7.41934	6.65861	7.59753	4.52494	11.1778	1.87096	7.27943	10.7701	6.44532	6.74599	6.07646	5.27206	6.30509	5.81435	4.80905
ARF3	1.50725	1.49471	1.37462	1.41463	1.60503	1.55243	1.56273	2.02367	2.4355	2.11749	2.36419	2.21168	1.63308	1.69409	2.07974	2.07817	1.60836	0.688239	2.45211	2.80856	2.35657	1.81196	3.32028	2.10753	2.8758	3.34045	2.18248	1.39168	1.32289	2.61236	2.50993	2.16863	2.34547	2.21333
ARF4	4.3458	4.72591	4.75626	4.79995	3.82392	3.86501	4.61701	1.93906	2.24809	2.11752	2.43133	2.55268	2.30107	2.65012	2.33088	2.75083	2.79642	5.11018	2.07643	2.79937	4.05373	2.75967	2.82085	4.02953	3.60435	2.05067	4.255	2.24819	2.3373	2.66757	2.68197	2.49729	2.01068	2.10575
ARF5	1.31515	1.21112	1.39236	1.42375	1.60853	1.58669	1.61429	3.04294	2.15743	2.67291	2.23173	1.95013	2.63673	1.81762	1.55516	1.89298	1.91901	5.0334	2.71906	1.77416	1.46963	2.27056	2.73099	3.86659	0.71178	3.94396	3.83999	1.67683	1.74487	1.84574	1.70968	2.50176	2.59641	2.63745
ARF6	2.52523	2.41227	2.2295	2.18465	2.56728	2.52642	2.45341	2.24419	2.39094	3.49931	1.33247	3.49762	1.17786	1.10714	1.2201	1.23045	1.23505	0.775093	1.47844	1.37143	1.34173	1.16873	2.18741	6.25603	2.86433	1.69166	5.35063	0.862954	0.850532	1.31037	1.16917	1.27605	1.01491	0.926867
ARFGAP1	0.861793	0.804578	0.833446	0.824927	0.714703	0.756531	0.763138	0.718897	0.439263	0.597976	0.406123	0.457425	0.61794	0.693343	0.750033	0.668293	0.70787	0.111233	0.769968	0.639482	0.57839	0.528128	0.199509	0.512406	0.0264661	0.507454	0.448945	1.15288	1.16515	0.636922	0.580587	0.559271	0.921514	0.954218
ARFGAP2	0.691733	0.660906	0.692552	0.655985	0.517299	0.546524	0.636901	1.10549	0.725001	0.979626	0.722983	0.915876	0.696735	0.843371	0.793218	0.957934	0.888107	0.503394	0.923209	0.766373	0.686759	0.723917	1.19524	1.42674	0.144851	1.38805	1.53783	1.10054	1.13514	0.844693	0.869992	0.943749	1.22405	1.22247
ARFGAP3	4.66647	4.69175	4.34943	4.26594	3.2491	3.58849	5.45825	0.798515	1.15682	0.573917	0.587908	1.75732	1.08035	1.65538	1.15154	1.44704	1.31576	0.803586	0.757893	1.06903	1.02669	1.08055	0.980876	1.95938	1.24869	0.777368	1.70131	0.668083	0.638737	0.464944	0.65594	0.586239	0.490727	0.518395
ARFGEF1	0.308124	0.310391	0.296128	0.280246	0.27828	0.297011	0.319869	0.407722	0.642295	0.526854	0.4464	0.617411	0.42542	0.687148	0.60602	0.381513	0.526872	0.094811	0.366178	0.51994	0.509898	0.244989	0.68704	0.624605	1.1024	0.616652	0.637892	0.519102	0.510993	0.39837	0.465856	0.274849	0.456342	0.451981
ARFGEF2	0.334676	0.327693	0.334225	0.349101	0.303941	0.322586	0.372561	0.55453	0.793192	0.61419	0.581519	0.622888	0.362647	0.605542	0.582505	0.404226	0.496652	0.0753161	0.426134	0.556054	0.6316	0.221911	0.352317	0.796002	0.462951	0.295633	1.03719	0.711764	0.750178	0.527246	0.611366	0.332282	0.879263	0.909844
ARFGEF3	0.000757062	0.0010198	0.00107719	0.00042782	0	0.00025463	0	0.00750784	0.00499648	0.00613704	0.0422983	0.00144132	0	0.00181967	0.000845348	0	0.000196175	0.00118317	0.000246024	0.0310248	0.0450629	0.0117939	0.00017242	0	0	0	0.000304209	0.0167245	0.0157579	0.00144696	0.0026365	0.000255944	0.000521577	0.000398042
ARFIP1	0.209463	0.255315	0.268305	0.22911	0.274455	0.229106	0.164711	0.323889	0.519586	0.369248	0.302794	0.419082	0.216906	0.339448	0.310292	0.317194	0.273048	0.274233	0.326196	0.723152	0.567601	0.575307	0.658069	0.180878	1.14457	0.585588	0.156594	0.420826	0.391129	0.599141	0.567241	0.565475	0.671149	0.719216
ARFIP2	0.169214	0.173732	0.197559	0.182272	0.146433	0.155652	0.1551	0.209033	0.235633	0.177715	0.230415	0.200394	0.319526	0.20157	0.19301	0.225617	0.155968	0.210064	0.227588	0.220073	0.426411	0.332624	0.225537	0.119526	0.0652064	0.229648	0.134353	0.252995	0.179382	0.204397	0.24922	0.278211	0.283136	0.326894
ARFRP1	0.289692	0.254636	0.209973	0.232803	0.227747	0.2313	0.205344	0.40002	0.263968	0.28233	0.184007	0.27173	0.30791	0.304876	0.373436	0.378877	0.378795	0.441691	0.435638	0.296164	0.282616	0.3608	0.115952	0.16537	0.0344535	0.188186	0.15427	0.542406	0.254248	0.248102	0.294144	0.28915	0.371278	0.388556
ARG1	0.0072063	0.00651115	0.0186275	0.020301	0.00522135	0.00491293	0	0	0.00145808	0	0	0.00326353	0.00547877	0.00878758	0	0	0	0	0.00140843	0	0	0	0.0217227	0.406781	0.00396567	0	0.00257559	0.0166538	0.0189991	0.00173494	0	0	0.00521038	0.00199001
ARG2	1.35168	1.2424	0.803675	0.922041	1.00261	1.0349	1.278	0.234499	0.644831	0.260707	0.218825	0.331579	0.173379	0.235124	0.243776	0.304318	0.252906	0.309457	0.399641	1.26988	1.91543	0.893717	0.328133	0.365718	0.533707	0.236438	0.398227	0.59775	0.619705	1.15762	1.44502	1.85192	0.505018	0.530681
ARGFX	0	0	0	0	0	0	0	0	0	0	0	0	0	0	0	0	0	0	0	0	0	0	0	0.000518441	0	0.000513402	0	0	0	0	0	0	0	0
ARGFXP2	0.0109412	0.0126051	0.0118081	0.0219867	0.0143105	0.0133205	0.00730129	0.0174299	0.0114249	0.0438199	0.000503337	0.0120494	0.00425427	0.00477098	0.0149338	0.00915162	0.00779725	0.00275159	0.00920406	0.00515762	0.00245516	0.00106043	0.0233082	0.00355044	0.00780176	0.0190316	0.00793662	0.0288053	0.0269008	0.00336286	0.00280612	0.00155799	0.0187861	0.0229853
ARGLU1	1.90809	1.72917	2.00077	1.87897	1.62546	1.65612	2.17391	0.548126	0.389773	0.568974	0.356039	0.736634	0.740668	0.814361	0.866125	0.816423	0.87152	0.587354	1.22807	1.20719	0.838084	1.17054	2.78428	1.43043	3.42481	2.20864	1.2164	1.03682	1.08839	1.468	1.10914	1.1792	0.42239	0.433341
ARHGAP1	0.440164	0.393814	0.475999	0.433083	0.441224	0.417283	0.357641	0.827776	0.62323	0.678475	0.733997	0.387444	0.61319	0.642627	0.860998	0.701104	0.708069	0.316303	0.505169	0.561669	0.455094	0.472481	1.11839	0.600374	0.203824	1.608	0.536319	0.319412	0.348756	0.768973	0.672918	0.614592	0.513844	0.41377
ARHGAP10	0.277772	0.309577	0.203898	0.21457	0.268845	0.293065	0.30003	0.627741	1.13524	1.49846	0.995733	1.26351	0.622949	0.74467	0.729909	0.502209	0.972349	0.716292	0.665093	0.483483	0.418963	0.337514	0.0914306	0.0430551	0.0991716	0.0794152	0.0519336	0.816828	0.824202	0.370956	0.390237	0.506228	1.0072	1.05202
ARHGAP11A	0.025081	0.0265357	0.0191372	0.017797	0.0178142	0.0302473	0.0177378	0.267426	0.157819	0.212107	0.247048	0.313886	0.0168614	0.0339659	0.0639798	0.0263071	0.0177897	0.00480986	0.0496795	0.082964	0.0956096	0.057828	0.0494363	0.025478	0.0868564	0.0347467	0.0216511	0.0896978	0.107209	0.0418409	0.0536951	0.0335043	0.038855	0.0291905
ARHGAP11B	0.0195329	0.0204669	0.00845972	0.0212932	0.0320043	0.0327734	0	0.140745	0.0508996	0.1038	0.0734072	0.145943	0.00967364	0.00475491	0.0520737	0.0131295	0.0159828	0.00797441	0.0318802	0.031421	0.0400097	0.0112681	0.0196199	0.0197725	0.0226047	0.0342176	0.0227132	0.0716462	0.0652571	0.0272943	0.0283487	0.0069097	0.0225243	0.0107982
ARHGAP12	0.379091	0.395573	0.391635	0.383158	0.384059	0.406247	0.476879	0.124064	0.246811	0.170416	0.173302	0.180749	0.0892155	0.110626	0.173766	0.0868708	0.0848749	0.0698473	0.188167	0.436924	0.397541	0.303489	0.190756	0.0575293	0.286863	0.112778	0.0943336	0.38227	0.373193	0.355233	0.463978	0.401501	0.305695	0.339007
ARHGAP15	0.132945	0.128454	0.124534	0.14728	0.216362	0.233868	0.199309	0.184968	0.43068	0.303025	0.29433	0.469655	0.100777	0.180099	0.383152	0.120173	0.128861	0.47786	0.128994	0.482241	0.670348	0.83265	1.07636	0.668489	1.2725	0.711791	0.502655	0.247765	0.238527	0.488652	0.465451	0.346277	0.138419	0.169587
ARHGAP17	0.380579	0.399439	0.316257	0.258677	0.315918	0.302834	0.252101	0.462818	0.698296	0.668888	0.688393	0.218415	1.32791	0.975236	1.06833	0.783779	0.967704	0.338406	0.778121	0.854513	0.643855	0.696636	1.09302	0.552107	0.820958	1.31306	0.639355	0.251381	0.286776	0.934925	0.834632	0.758172	0.328723	0.280177
ARHGAP18	2.64604	2.53163	1.89199	2.01309	1.58343	1.59629	1.7843	2.19451	2.66266	2.52987	1.68818	2.6017	0.481781	0.818402	0.956277	0.512907	0.682419	1.0097	1.46388	1.46536	1.50375	0.834982	0.316734	0.281774	0.554028	0.264424	0.447836	3.21035	3.25845	1.59276	1.21584	1.3076	3.40687	3.78231
ARHGAP19	0.0212267	0.0216088	0.0400969	0.0404644	0.0373497	0.0328385	0.021921	0.198155	0.101105	0.126595	0.0902827	0.258909	0.0644823	0.0743448	0.0764133	0.0738306	0.0825776	0.0349306	0.179908	0.108843	0.0697545	0.0429884	0.451527	0.190666	0.515952	0.293061	0.159798	0.096205	0.0964433	0.0775273	0.0622036	0.0447584	0.0971934	0.10284
ARHGAP19-SLIT1	0.00382207	0	0	0	0	0	0	0	0	0	0	0	0	0	0	0	0	0	0	0	0	0	0	0	8.20568e-06	0	0.000390865	0	0	0	0	0	0	0
ARHGAP20	0.0190453	0.0244135	0.0362783	0.0357981	0.02385	0.0265404	0.0314916	0.0348515	0.0391605	0.0538365	0.034924	0.0395087	0.00249145	0.00218422	0.000580705	0.00642834	0.00125436	0.00779142	0.0115193	0.063959	0.0157005	0.0530563	0	0.00117033	0	0	0.000621592	0.0307427	0.0318448	0.00761917	0.00651496	0.00428709	0.027338	0.0283487
ARHGAP21	2.07781	2.09175	1.97047	2.03367	1.34832	1.46793	2.2124	0.411601	0.26958	0.576587	0.532588	0.408967	0.390911	0.402433	0.263446	0.192147	0.204503	0.0299024	0.292133	0.637148	0.831755	0.447617	0.254027	0.288319	0.310351	0.24357	0.347283	0.520938	0.579329	0.442835	0.561089	0.363668	0.429963	0.44975
ARHGAP22	0.051527	0.0453776	0.0761612	0.0676055	0.0991577	0.0990251	0.0868943	0.758959	0.826254	1.47325	0.341836	0.459196	0.208053	0.215349	0.266865	0.140017	0.197115	0.272948	0.43589	0.978513	0.752537	1.00365	0.0151364	0.0125914	0.0035808	0.0505883	0	0.603267	0.615468	0.494864	0.443943	0.456036	0.478606	0.457471
ARHGAP23	0.0779736	0.0867456	0.103116	0.107648	0.122874	0.108872	0.0773996	0.101541	0.0200307	0.0295563	0.0300641	0.0399802	0.00130753	0	0.00273963	0.00124064	0.000487675	0	0.00526947	0.0172258	0.019051	0.0574077	0.00108608	0.0034122	0.0010045	0.00439778	0.00163102	0.0080007	0.00706625	0.00291071	0.000953437	0.00208141	0.0565026	0.0410999
ARHGAP24	0.118374	0.132169	0.15809	0.148009	0.163037	0.146486	0.115615	0.0169734	0.0114898	0.0338351	0.0174001	0.039884	0.248654	0.152953	0.0870521	0.162236	0.137028	0.0436411	0.0661011	0.378038	0.589217	0.311607	0.256824	0.355364	0.339422	0.19054	0.339184	0.0274698	0.0340111	0.213284	0.284584	0.255326	0.0261341	0.0328033
ARHGAP25	0.341975	0.336446	0.368626	0.314665	0.260837	0.241469	0.173991	0.593861	1.10628	1.13934	1.00146	0.235733	0.642798	0.584467	1.25328	0.694136	0.303187	0.446963	0.783538	1.79971	1.89564	1.6722	0.811299	0.666486	0.642536	1.18928	0.954781	1.38842	1.51572	2.84006	2.66305	2.32235	1.72409	1.60409
ARHGAP26	1.21121	1.24985	0.795945	0.829139	0.536792	0.621603	1.14085	0.697128	0.586808	1.00739	0.541818	0.351465	0.0998092	0.147071	0.206144	0.113471	0.13098	0.100209	0.417748	0.77429	0.358896	0.268769	1.18755	0.706211	1.06494	1.06662	0.723169	0.17429	0.192834	0.377617	0.359664	0.292311	0.174842	0.162201
ARHGAP26-AS1	0	0	0	0	0	0	0	0	0.00442207	0.00933082	0.00629387	0.002533	0	0	0	0	0	0	0.00300282	0	0.00176317	0	0	0	0	0	0	0.0268584	0.0109599	0	0	0	0	0
ARHGAP26-IT1	0.0631336	0.0582209	0.0611717	0.0732349	0.0374607	0.09134	0.100239	0.0204466	0.0276222	0.0537191	0.00624741	0.0152103	0.00616512	0	0.0138226	0.00473307	0.00564984	0.0183292	0.0195334	0.00118859	0.00699835	0	0.00297577	0	0.00611612	0.000630802	0.00496535	0.0356489	0.0381309	0	0.00217693	0	0.0126814	0.0218147
ARHGAP27	0.327644	0.306072	0.311435	0.347389	0.457842	0.483294	0.331564	0.374896	0.385571	0.572176	0.207411	0.375378	0.216092	0.243889	0.443278	0.327401	0.245566	0.0930256	1.06104	0.285452	0.229097	0.201396	1.05613	0.977142	0.193978	2.04538	1.28161	0.351203	0.405238	0.474135	0.303906	0.287855	0.479108	0.407318
ARHGAP28	0.001361	0.00365854	0.00693517	0.00517992	0.00310023	0.00241409	0.00156836	0	0	0	0	0	0	0	0	0	0	0	0	0	0	0.00252769	0	0	0	0	0	0.000851564	0.000483604	0	0	0	0	0
ARHGAP29	0.00247698	0.00498294	0.00535839	0.00348247	0.00170307	0.00207845	0.00191993	0	0	0	0	0	0	0	0	0	0.000213504	0.000429195	0	0	0.00656033	0.0104066	0.0148804	0.00281327	0.0204067	0.00769098	0.00375717	0.00156707	0.0020617	0	0	0.000208896	0	0
ARHGAP30	0.835039	0.806643	0.976002	0.957785	1.29844	1.25113	0.854767	2.22781	2.68535	2.7258	1.181	1.66799	1.58628	2.03368	2.51298	2.35688	2.23589	0.437259	2.74442	2.87112	2.01859	1.6371	4.90633	4.64562	2.09491	5.77556	5.91448	1.57524	1.4395	2.52435	2.35372	2.00573	1.61643	1.6507
ARHGAP31	1.05999	1.05786	0.831136	0.942083	0.799649	0.822275	0.690837	1.74109	0.782573	1.38472	1.22382	1.31173	1.41235	0.966809	1.03146	1.01107	1.19584	0.149131	0.568026	0.493229	0.63383	0.395107	0.473249	0.224899	0.420479	0.57818	0.333382	0.379783	0.413857	0.441343	0.648842	0.270341	0.730297	0.695908
ARHGAP31-AS1	0.0270634	0.044589	0.046865	0.0596918	0.0738519	0.0599348	0.0186181	0	0.0310286	0.0586695	0	0.027268	0.0105224	0.00898562	0.0309165	0.00951733	0.0318282	0.00313534	0.0125106	0.00371067	0	0	0.0224577	0.0602384	0.0190148	0.0118322	0.06193	0.0419297	0.0399476	0	0.00321939	0.00787387	0.0226369	0.05133
ARHGAP32	0.0739898	0.0817544	0.0657794	0.0737181	0.0396178	0.0470888	0.0487506	0.0124366	0.0280661	0.0505265	0.0195887	0.0251382	0.0560805	0.0372506	0.033889	0.048409	0.0402455	0.00434557	0.0492561	0.0393812	0.020543	0.0119494	0.0719568	0.0491429	0.103107	0.0563112	0.0522766	0.0266821	0.0274479	0.0238228	0.0189364	0.0102948	0.0200594	0.0181809
ARHGAP33	0.0137982	0.0247913	0.0223979	0.0178338	0.0146324	0.0213968	0.0185138	0.0122302	0.00552905	0.0084612	0.00707894	0.00897967	0.00407201	0.00733253	0.0200116	0.00979145	0.00645112	0	0.012674	0.0129335	0.00632229	0.014269	0.00378569	0.00661911	0	0.0174161	0.0068742	0.027355	0.0193757	0.0188228	0.0125357	0.0182417	0	0.000561595
ARHGAP35	0.281482	0.269403	0.211699	0.215783	0.265097	0.245609	0.253164	0.459773	0.601541	0.592407	0.274802	0.254478	0.199566	0.18641	0.215962	0.236066	0.190891	0.0148158	0.308327	0.448333	0.526196	0.146903	0.245953	0.0697772	0.24137	0.233294	0.0618672	0.378829	0.403518	0.45751	0.399129	0.304962	0.424334	0.393096
ARHGAP39	0.0661401	0.060554	0.0456802	0.0588326	0.0541212	0.062279	0.041373	0.00553942	0.00300859	0.00504753	0	0.00032669	0.0137341	0.0134962	0.00573848	0.0105017	0.0127248	0	0.00187171	0.0042597	0.00793682	0.00765735	0	0	0	0	0	0.0151364	0.0133807	0.00612657	0.0112257	0.0113838	0.0320538	0.020992
ARHGAP4	3.96335	3.72665	3.76276	3.93321	3.91353	3.84714	3.77477	1.82409	1.51563	1.58237	1.16336	2.20593	0.401962	0.376708	0.688194	0.523632	0.532927	0.263219	1.20938	1.06283	0.663716	0.870591	0.58141	0.860888	0.0607074	1.52207	0.711905	1.48786	1.44694	1.03393	0.909527	1.05794	2.04173	2.00468
ARHGAP40	0	0	0	0	0	0	0	0	0	0	0	0	0	0	0	0	0	0	0	0.000755814	0.00205889	0	0	0	0	0	0	0	0.000958503	0	0	0	0	0
ARHGAP42	0.026294	0.0249998	0.0207823	0.0107183	0.0202427	0.010389	0.0109772	0	0.000885241	0	0	0.000347179	0	0	0.00113243	0	0.00142225	0	0	0.0172588	0.0151394	0.00615816	0	0.00316133	0.00340424	0.000637335	0	0.0412789	0.0391869	0.0186976	0.0271605	0.0160612	0.09614	0.0775531
ARHGAP44	0.00307779	0.00178292	0.00263668	0.00224389	0.00257621	0	0.00134666	0.00144883	0.00396242	0.00495773	0	0.00261506	0.0021106	0.00499936	0.00378938	0.00122344	0.00564501	0	0.00623288	0.00118185	0.00310342	0.00358492	0.00369253	0.00258276	0.00272515	0.00250866	0.00181065	0.00416992	0.00330544	0.00121966	0.0021169	0.00264754	0.00104146	0.00429647
ARHGAP5	0.83837	0.827793	0.752416	0.851577	0.676376	0.746051	0.945846	0.179093	0.64941	0.401585	0.811052	0.300226	0.0730025	0.127138	0.159783	0.0826003	0.0879829	0.118951	0.200483	0.488226	0.430729	0.208545	0.0553553	0.0490615	0.090733	0.0436711	0.0501494	0.469366	0.49795	0.341524	0.376394	0.210603	0.825924	0.887144
ARHGAP5-AS1	0.0411344	0.0591069	0.0815088	0.0669982	0.0648221	0.0653027	0.0476137	0.00364226	0.0529425	0.0312486	0.140186	0.018589	0.0149692	0.00905992	0.0419805	0.0114542	0.0250092	0.322339	0.083726	0.068419	0.0534594	0.058526	0.00996463	0.00709358	0.0119486	0.0183175	0.00150393	0.0773852	0.0670105	0.0298717	0.0676333	0.0409122	0.0928921	0.0979007
ARHGAP6	0.36583	0.345642	0.43413	0.434037	0.302459	0.306542	0.45972	0.0408976	0.153261	0.179847	0.0356186	0.12424	0.0603053	0.111776	0.0204927	0.0868831	0.0920734	0.00686432	0.0623787	0.177004	0.186177	0.102911	0.00587402	0.0144587	0.0132936	0.00581824	0.00211398	0.142475	0.159184	0.116599	0.0812904	0.0688081	0.146365	0.153422
ARHGAP8	0.216669	0.0168204	0.00761033	0.133453	0.194646	0.0494024	0.172859	0.00605939	0	0.00481707	0	0.000127533	0	0	0	0	0	0	0	0	0.0104537	0	0	0	0	0	0	0	0	0	0	0.0551742	0.00117494	0
ARHGAP9	1.16289	1.13471	0.941567	0.93841	1.04614	1.05301	1.04867	0.508604	0.700208	0.565037	0.36298	0.326577	0.2141	0.221482	0.500573	0.324625	0.273743	0.534977	1.46723	0.686301	0.711809	0.740513	1.57248	0.900894	0.666293	2.55428	0.83538	0.693731	0.725022	0.975837	0.85146	1.27191	1.10579	1.05564
ARHGDIA	5.93385	5.79293	6.22235	6.27161	6.8793	6.7123	5.97525	10.9277	7.43722	10.3091	5.97735	3.33615	6.62224	5.77412	5.25495	5.20117	6.48431	1.3299	5.12435	4.67603	3.67755	5.31278	0.704009	4.95157	0.190148	1.80219	2.19994	1.70779	1.96485	5.10833	4.02408	5.35843	1.2541	0.780093
ARHGDIB	5.75879	5.75947	6.47469	6.28843	9.05074	8.51409	6.23536	9.80377	15.369	7.73794	14.3732	16.2277	6.41915	6.4152	12.3935	9.25565	8.94562	60.4402	21.4454	11.914	6.68066	18.117	46.1905	31.8378	35.1867	41.3281	28.8321	6.36056	6.63928	14.4155	9.69523	9.71107	11.008	11.1394
ARHGDIG	0	0	0	0	0	0	0	0	0	0	0	0	0	0	0	0	0	0	0	0	0	0	0	0	0	0	0	0.00166666	0.00288767	0	0	0	0	0
ARHGEF1	1.40082	1.47773	1.60196	1.67879	1.65698	1.73974	1.3378	1.33662	0.865047	1.15959	0.620022	1.11155	1.07339	0.863276	1.30014	0.989084	0.943948	0.291264	1.99331	0.751947	0.674758	0.879123	0.929595	2.0498	0.0672047	2.80421	1.42982	0.66205	0.718992	0.826925	0.711729	0.791186	1.0806	0.965798
ARHGEF10	0.0418917	0.0403571	0.0651975	0.0496491	0.0683768	0.07882	0.0661148	0.000545766	0.0113607	0.00673133	0.00134976	0.00678652	0.0301537	0.0180129	0.0208496	0.0263851	0.0251357	0.00318699	0.0329821	0.0233321	0.0538108	0.0309482	0.000845946	0	0.00129876	0.00107588	0	0.0320734	0.0303281	0.00761927	0.00304175	0.00446377	0.00767786	0.00776774
ARHGEF10L	0.526414	0.511418	0.540011	0.500473	0.813304	0.763399	0.609875	1.19715	1.02838	1.26183	0.675759	1.12033	1.08647	1.14827	1.12378	1.57768	1.09293	0.229385	0.934172	0.869441	0.685104	0.564652	0.224533	0.122067	0.0497356	0.706738	0.147248	0.803545	0.777501	0.455763	0.526921	0.493901	1.0212	0.970067
ARHGEF11	0.410909	0.415367	0.371846	0.361209	0.411176	0.430031	0.363801	0.871887	1.03045	0.819179	0.728082	0.670922	1.36911	1.22912	0.948163	1.49645	1.00111	0.188996	0.933266	0.680872	0.758604	0.230209	0.851676	0.50351	0.323176	1.17154	0.505178	0.816924	0.876368	0.711047	1.02919	0.538176	0.868655	0.854337
ARHGEF12	0.232044	0.237786	0.226198	0.233152	0.229421	0.243377	0.228185	0.194062	0.171578	0.322818	0.201555	0.220321	0.107842	0.130207	0.152255	0.110001	0.0841052	0.0279008	0.146969	0.261666	0.504348	0.043799	0.0321602	0.027351	0.0410346	0.0211996	0.018605	0.302091	0.319519	0.335385	0.35514	0.148643	0.135503	0.151587
ARHGEF15	0	0	0.00152531	0.00151442	0	0	0	0	0	0	0	0	0	0	0	0	0	0	0	0	0	0	0	0	0	0	0	0	0	0	0	0	0.000529812	0
ARHGEF16	0.0382938	0.0507233	0.0232007	0.0113748	0.0275933	0.0215291	0.0129886	0	0	0	0	0	0.0106009	0.0192759	0.00123955	0.0119194	0.00634764	0	0.0169913	0.000738637	0.00725412	0.00291493	0	0	0	0	0	0.0216822	0.0217666	0	0.00130226	0.00489538	0.0129889	0.011492
ARHGEF17	0.00853813	0.013683	0.0287474	0.0324774	0.0121508	0.0112669	0.00595781	0.0114937	0.0137321	0.0114796	0.00195203	0.00230435	0.00922987	0.0116349	0.0339838	0.0171561	0.0066368	0.000500811	0.0225173	0.0216055	0.0129799	0.019422	0.0243137	0.00608723	0.00698202	0.00704029	0.0115795	0.0247538	0.0283767	0.0128069	0.0153643	0.0151463	0.0741876	0.0607992
ARHGEF18	0.190429	0.193545	0.170374	0.1576	0.205066	0.196174	0.169374	0.456128	0.353723	0.38611	0.300316	0.165888	0.397653	0.361713	0.503444	0.455677	0.36415	0.0519029	0.517115	0.268136	0.421821	0.166468	0.181812	0.245506	0.0770293	0.356682	0.14972	0.638699	0.627861	0.390839	0.376929	0.296876	0.480905	0.446111
ARHGEF19	0.0180175	0.0202312	0.0317807	0.034432	0.0124108	0.021457	0.00669931	0.0194411	0.0065655	0.00928621	0.00630211	0.00628218	0.0174897	0.013404	0.026283	0.0262783	0.0186934	0.00839683	0.0162861	0.0276727	0.00715993	0.0197943	0.0181696	0.0102458	0.00387805	0.0506143	0.00825573	0.0100484	0.012215	0.0141802	0.00693786	0.00878317	0.010791	0.0121402
ARHGEF2	1.81217	1.79566	1.22364	1.25278	1.11281	1.18255	1.32511	2.15306	1.49328	2.16525	2.51495	0.796156	2.11969	2.59485	3.0382	2.37639	2.84916	0.19371	2.4215	1.81551	1.54367	1.39966	1.45419	1.72549	0.841846	1.99093	2.03226	1.25329	1.29685	1.02101	0.969892	0.759252	1.5919	1.51174
ARHGEF25	0	0.00191911	0.00520273	0	0	0	0	0	0	0	0	0	0	0	0	0	0	0	0	0	0.00533092	0.00710694	0	0	0	0	0	0.00184419	0.00346693	0	0	0	0	0
ARHGEF26	0.00071635	0.00192573	0.00182671	0.00181768	0.000894399	0.00108437	0.00111297	0.0029223	0.0107308	0.00420945	0	0.00136281	0.00293954	0.00441415	0.00132571	0.00174765	0.00184137	0.00111711	0.00110525	0.000384585	0.00206108	0.00216278	0.000909532	0.000755484	0.00047958	0.000855948	0.00146672	0.0079928	0.00634953	0	0.0012242	0.000543704	0.00199527	0.00112516
ARHGEF28	0	0	0	0	0	0	0	0	0.000614784	0	0	0.000259736	0.282402	0.259737	0.354769	0.175127	0.224304	0.000448909	0.000864622	0	0.00230978	0.00180901	0	0	0	0	0	0.000865095	0.00142603	0	0	0	0	0.000371161
ARHGEF3	0.0741649	0.0954729	0.0362818	0.0233008	0.0501819	0.0328104	0.0158723	0.0309046	0.311478	0.0463635	0.395527	0.0701227	0.294277	0.389101	0.612155	0.377422	0.375415	0.192466	0.322875	0.331235	0.287866	0.335269	0.649519	0.617673	1.02844	0.698792	1.00432	0.0797378	0.0817461	0.118401	0.081507	0.0673538	0.570331	0.567668
ARHGEF3-AS1	0	0	0	0	0	0	0	0	0	0	0	0	0	0	0	0	0	0	0	0	0	0	0	0	0	0	0	0	0.00273338	0	0	0	0	0
ARHGEF33	0	0.00172493	0.00333414	0	0.00215403	0.00169696	0.00273529	0.0007121	0.00360498	0	0.00172479	0.00305636	0.000897091	0	0.0012503	0	0.000449926	0	0	0.00249185	0	0.000889957	0.00149031	0	0.00206762	0	0	0.00491618	0.00634124	0.0018091	0.000782353	0.000663714	0.00100777	0.00158091
ARHGEF34P	0.0436618	0.0513046	0.0214647	0.0154824	0.00911181	0.00778401	0.0123432	0.00443446	0.00318254	0.0023543	0.00727347	0.00391002	0.69417	0.431526	0.173399	0.4378	0.304283	0.00186152	0.0256546	0.00229553	0.00698813	0.000911112	0.000381448	0.00552293	0.000176422	0.000905991	0.000835598	0.00489563	0.00470509	0.00467667	0.00614831	0.00226331	0.00713854	0.00525094
ARHGEF35	0.0416104	0.0473038	0.0140846	0.0115466	0	0.00417454	0.0158099	0.00300501	0	0.00571984	0	0.00768378	0.353616	0.306592	0.121983	0.242428	0.142462	0.00340664	0.0205365	0.00562768	0	0.0023146	0.000851274	0	0.0039647	0	0.00335885	0.00739736	0	0.00715478	0.00907089	0.00460185	0.00396823	0
ARHGEF37	0.0386416	0.0357309	0.0615808	0.0528376	0.0423178	0.03424	0.0383675	0	0.00447649	0	0.00938379	0.00186516	0.000523747	0	0.00221975	0	0.00119214	0	0.00111384	0.0788668	0.0589087	0.0416812	0	0	0	0	0	0.0200129	0.0173393	0.109765	0.086966	0.107957	0.0269285	0.0298521
ARHGEF38	0	0	0	0	0	0	0	0	0.00153181	0	0	0	0	0	0	0	0	0.00143437	0	0	0	0.000468019	0.00288917	0.00184347	0.00511238	0.00268209	0.00292137	0.000714624	0.000664762	0.000317138	0	0	0.000612352	0.000421106
ARHGEF39	0.0553394	0.0502072	0.0529132	0.0531077	0.102595	0.0934976	0.0816369	0.0663782	0.039296	0.0686288	0.0605626	0.0506254	0.0285525	0.0272384	0.0248364	0.0226914	0.0170113	0.0440907	0.0378589	0.035861	0.0282937	0.0313297	0.0398098	0.0199101	0.0183181	0.0379927	0.0184492	0.0526508	0.0516605	0.0347328	0.0306611	0.0359458	0.0341216	0.0298324
ARHGEF4	0	0.00263755	0	0.00331945	0.000816661	0	0.00230174	0.00363285	0.000732722	0.00279177	0	0	0	0	0.00140759	0	0	0	0.00143171	0.000547996	0	0.0109471	0	0	0	0	0	0.00642221	0.00805714	0	0	0.000990411	0.00100989	0.00153798
ARHGEF40	0.27568	0.275171	0.383097	0.385235	0.277135	0.296702	0.230781	0.402507	0.537772	0.64914	0.365962	0.246121	0.0443254	0.0490604	0.132303	0.157886	0.0370176	0.0644323	0.753974	0.352772	0.493288	0.306314	0.416061	0.695476	0.157561	0.917081	0.421442	0.672314	0.689582	0.443203	0.479497	0.334222	0.968073	0.916912
ARHGEF5	0.0528239	0.0556786	0.0248409	0.0228358	0.0116473	0.00864894	0.014769	0.00453458	0.00453883	0	0.00520827	0.00481622	0.759942	0.488722	0.204546	0.476933	0.340073	0.00142598	0.0360765	0.00279881	0.00666653	0.00321984	0.00110842	0.00447772	0	0.000926298	0.000936112	0.00609854	0.00486798	0.00490036	0.00667596	0	0.00615348	0.000851786
ARHGEF6	0.487467	0.504172	0.664129	0.694841	0.646583	0.663624	0.588212	0.364171	0.342165	0.512072	0.37473	0.737816	0.198107	0.245756	0.565442	0.245434	0.25581	0.0858781	0.38264	0.758146	0.484312	0.531998	2.50791	1.14719	3.37565	2.09173	1.04046	0.222115	0.22155	0.588561	0.468274	0.396695	0.564149	0.593844
ARHGEF7	0.552884	0.535156	0.523321	0.526911	0.56248	0.599174	0.659415	0.46256	0.368735	0.406052	0.392741	0.278141	0.572798	0.711651	0.469548	0.451269	0.538104	0.0824976	0.420895	0.392877	0.345023	0.230422	0.38885	0.388882	0.286137	0.446337	0.419635	0.304964	0.347334	0.414856	0.386138	0.361861	0.219313	0.195866
ARHGEF7-AS1	0	0	0	0	0	0	0	0	0	0	0	0	0	0	0	0	0	0	0	0	0	0	0	0	0	0	0	0	0.00344222	0	0	0	0	0
ARHGEF7-AS2	0	0	0	0	0	0	0	0	0	0	0	0	0	0	0	0	0.00156299	0	0	0	0	0	0	0	0	0	0	0.00380147	0.00292729	0	0	0	0	0
ARHGEF9	0.0765798	0.0714276	0.0519322	0.0676755	0.0577588	0.0596925	0.0380409	0.0590727	0.124151	0.0667397	0.0945324	0.0515694	0.0420508	0.0438842	0.0497007	0.0420973	0.0365883	0.024193	0.0559548	0.143613	0.150022	0.0977774	0.0753186	0.036658	0.0657291	0.0709376	0.0239387	0.0840155	0.0808857	0.170257	0.176606	0.179091	0.186925	0.17532
ARHGEF9-IT1	0	0	0	0	0	0	0	0	0.00592175	0.00779688	0	0.00209367	0.00145183	0	0	0	0.000723539	0	0	0	0	0	0.00407008	0	0	0	0	0.00922965	0.00779051	0	0	0	0.00282656	0.00231524
ARID1A	0.246327	0.239881	0.188325	0.194652	0.185681	0.207806	0.205668	0.764382	0.445601	0.928401	0.558566	0.217714	0.619041	0.459793	0.665445	0.579957	0.464409	0.0674616	0.702413	0.3551	0.28311	0.163632	0.944529	0.378592	0.237364	1.12147	0.439864	0.154872	0.166223	0.415743	0.32148	0.260301	0.14698	0.129624
ARID1B	0.204624	0.207975	0.194765	0.207527	0.227724	0.219878	0.188598	0.288238	0.193619	0.378379	0.264927	0.151143	0.202091	0.173846	0.236209	0.227995	0.172043	0.0278529	0.242699	0.183471	0.212057	0.104903	0.298552	0.174435	0.0632719	0.333037	0.196814	0.177205	0.187958	0.253048	0.232295	0.182999	0.135928	0.121615
ARID2	0.142423	0.14658	0.120903	0.131619	0.130113	0.127819	0.128159	0.198164	0.192394	0.282974	0.244603	0.195811	0.142731	0.136948	0.163544	0.0938706	0.117397	0.0372835	0.167069	0.139844	0.125527	0.069613	0.133573	0.193244	0.199423	0.104778	0.187166	0.144325	0.142166	0.132229	0.124175	0.0742726	0.166853	0.171252
ARID3A	1.18568	1.25259	0.953001	1.03942	1.31389	1.32059	1.45493	0.362219	0.242382	0.211535	0.226911	0.369223	0.239739	0.148915	0.328797	0.246375	0.113797	0.117682	0.575882	0.340876	0.162268	0.186385	0.316131	0.190531	0.188643	0.48774	0.276803	0.379046	0.398926	0.463221	0.43695	0.444548	1.20011	1.10528
ARID3B	0.0670615	0.0695596	0.0933704	0.0906718	0.14632	0.146622	0.114575	0.0433674	0.032136	0.054265	0.0333084	0.0581414	0.173734	0.152513	0.127084	0.0811439	0.106572	0.026677	0.199496	0.0815973	0.0605326	0.0318325	0.120894	0.283915	0.0659047	0.147854	0.28019	0.069066	0.0829519	0.0911135	0.097362	0.0852472	0.0969057	0.0792487
ARID4A	0.279975	0.30422	0.261108	0.238196	0.22439	0.265522	0.325188	0.208354	0.238671	0.280437	0.246857	0.170547	0.126478	0.231461	0.231377	0.141252	0.142806	0.28542	0.274263	0.359785	0.266897	0.166692	0.37841	0.345782	0.633076	0.273601	0.396746	0.193404	0.212054	0.426174	0.360245	0.234565	0.177271	0.17721
ARID4B	0.448438	0.464112	0.427985	0.46396	0.365795	0.414553	0.500098	0.328734	0.260033	0.403807	0.349764	0.395065	0.17573	0.288752	0.276997	0.188447	0.192893	0.276399	0.304946	0.332963	0.266785	0.139009	0.580016	0.582186	0.962453	0.441997	0.629615	0.250483	0.248427	0.23893	0.236962	0.150678	0.267306	0.283714
ARID5A	2.08142	1.88282	2.0641	2.18461	1.56781	1.5886	1.92344	0.658683	0.560738	0.507002	0.520133	0.612472	1.42796	1.34072	1.14859	1.16732	1.16506	1.31803	1.45167	0.802068	0.754841	0.995662	0.145226	1.36967	0.00334819	0.397762	1.04904	0.677741	0.67633	0.685731	0.696445	0.845899	1.89702	1.92209
ARID5B	1.64966	1.63359	0.847154	0.86522	0.799819	0.851346	1.2256	0.25809	0.18923	0.188119	0.289017	0.262269	0.120157	0.0947879	0.181486	0.26255	0.0739048	0.293413	0.295033	0.379708	0.153009	0.173108	0.0484807	0.0581991	0.058441	0.0310859	0.0594358	0.151284	0.165351	0.133319	0.0890391	0.084377	0.755162	0.730657
ARIH1	1.26459	1.24811	1.01174	0.960968	1.1454	1.23946	1.18503	0.506008	0.520697	0.662465	0.433189	0.562126	0.379074	0.447159	0.51314	0.44862	0.388909	0.0813557	0.439528	0.572986	0.576524	0.399219	0.427614	1.30121	0.637529	0.405339	1.00847	0.638606	0.669496	0.597599	0.501106	0.472976	0.550904	0.556852
ARIH2	0.675097	0.653323	0.730723	0.638996	0.599888	0.586929	0.66686	0.490123	0.403705	0.580697	0.427564	0.600796	0.823526	0.705732	0.643026	0.654325	0.634627	0.417869	0.584723	0.582359	0.668152	0.490908	0.755443	0.523	0.616193	0.692435	0.64132	0.694952	0.726177	0.53543	0.543366	0.574678	0.627098	0.642794
ARIH2OS	0.0656081	0.0370023	0.0428425	0.05451	0.0309917	0.0497791	0.0440897	0.023591	0.0115634	0.0292759	0.0288897	0.0471372	0.0250396	0.0254194	0.0237554	0.0141223	0.0104975	0.0571391	0.0448847	0.0322303	0.0173825	0.0342536	0.0280915	0.0176611	0.0149615	0.0722894	0.0301882	0.0488844	0.0448107	0.0136223	0.0161845	0.0247625	0.0401431	0.038824
ARL1	0.424041	0.444735	0.540289	0.54525	0.430063	0.455844	0.409769	0.460237	0.590402	0.455878	0.618307	0.573942	0.509485	0.544149	0.542273	0.52832	0.54007	0.657368	0.334402	0.876573	1.21836	0.859198	0.31513	0.130862	0.438074	0.240051	0.116675	0.574331	0.536791	0.687946	0.803535	0.780334	0.696342	0.81929
ARL10	0.0192963	0.0256325	0.0150154	0.0128452	0.0185928	0.00794172	0.00979016	0.0843611	0.0904181	0.0682414	0.0521844	0.00915377	0.0264777	0.0371757	0.0383712	0.0442794	0.0385444	0.0145074	0.0104131	0.0718062	0.0895291	0.024318	0.00466746	0.00150827	0.00123339	0.00179361	0.0015861	0.0575192	0.062525	0.0657514	0.123882	0.040574	0.0769422	0.078209
ARL11	0.091836	0.0987565	0.057261	0.042432	0.0668395	0.0590678	0.0657617	0.149744	0.201599	0.273658	0.277885	0.0724344	0.304777	0.296473	0.308479	0.301937	0.311194	0.206826	0.330394	0.19912	0.262154	0.244895	0.329113	0.305404	0.208075	0.373996	0.36845	0.155128	0.144752	0.144752	0.186526	0.183099	0.117195	0.115929
ARL13A	0	0	0	0	0	0	0	0	0.00318086	0.00546174	0	0	0	0	0.00184125	0	0	0	0	0	0	0	0	0	0	0	0	0.00336079	0.00144166	0	0	0	0	0
ARL13B	0.127855	0.140194	0.157952	0.178623	0.125088	0.131911	0.148204	0.109749	0.0780327	0.0654369	0.0603037	0.153043	0.0925482	0.105974	0.0719333	0.0822708	0.0847283	0.0806777	0.115046	0.117137	0.119264	0.0978033	0.0489411	0.060985	0.135244	0.0543642	0.0594502	0.102858	0.108699	0.0861086	0.119598	0.0875572	0.0896167	0.0943659
ARL14	0.00146108	0	0	0	0.00121611	0	0	0	0	0	0	0	0	0	0	0	0.000725051	0	0.00142132	0	0	0	0	0	0	0	0	0	0	0	0	0	0	0
ARL14EP	0.179622	0.165765	0.174274	0.153629	0.140143	0.135012	0.173924	0.247391	0.372503	0.333098	0.336129	0.264185	0.117063	0.178367	0.234577	0.194047	0.219394	0.293524	0.295212	0.420638	0.393806	0.38615	0.392957	0.354388	0.989212	0.43625	0.322507	0.266182	0.257942	0.359783	0.318513	0.373808	0.352007	0.398593
ARL14EPL	0	0	0	0	0	0	0	0	0	0	0	0	0	0	0.00560697	0.00855252	0.00638137	0	0	0	0	0	0	0	0	0	0.0240069	0	0	0	0	0	0	0
ARL15	0.102304	0.0787686	0.137973	0.127478	0.155822	0.181236	0.172895	0.116933	0.432729	0.175604	0.333766	0.24984	0.304604	0.368462	0.313382	0.370801	0.410936	0.387245	0.337157	0.300457	0.499674	0.201407	0.203334	0.176939	0.461783	0.142233	0.15298	0.323934	0.345621	0.267922	0.241532	0.25801	0.428119	0.417347
ARL16	0.32865	0.374427	0.294715	0.263006	0.261217	0.367266	0.294192	0.185463	0.135254	0.205378	0.214134	0.20408	0.315138	0.225711	0.308039	0.277616	0.366504	0.695048	0.374072	0.193725	0.36608	0.305033	0.250725	0.210575	0.155	0.189827	0.207111	0.532116	0.51612	0.324897	0.321237	0.452124	0.458345	0.435291
ARL17A	0.011863	0.0141407	0.0160549	0.0178641	0.00959342	0.00988767	0.0175325	0.00456577	0.139377	0.243159	0.0142787	0.00740444	0.0158485	0.0770758	0.0146633	0.00555189	0.00848373	0.122748	0.0113844	0.0107688	0.00573838	0	0.166171	0	0.0333441	0.0223572	0.00852715	0.29843	0.280842	0.00498469	0.00516401	0.0066831	0.0194524	0.0182542
ARL17B	0.039736	0.0438527	0.0225864	0.070075	0.0102486	0.0282005	0.0153023	0.0359952	0.0317037	0.0772232	0.0298174	0.035356	0.0626555	0.0068726	0.0285564	0.0153572	0.018324	0.0358889	0.034549	0.00615667	0.0440254	0.0241798	0.0250524	0.0289878	0.0373247	0.0197679	0.00784265	0.0493144	0.0295486	0.0269145	0.019205	0.023388	0.0238384	0.037462
ARL2	0.396832	0.381889	0.577062	0.53107	0.694426	0.647184	0.601672	0.566597	0.907117	0.509493	0.731375	0.810721	1.71188	0.86909	0.902221	1.26238	0.93416	2.15035	0.87145	1.33568	1.49457	2.46122	0.0422828	0.0285064	0.00130157	0.424262	0.01325	0.886642	0.856097	0.981492	0.795598	1.17464	0.583912	0.602078
ARL2-SNX15	0	0.0738979	0	0	0	0.000485913	0	0.000484483	0	0.00129039	0.134513	0	0.00234661	4.13329e-05	0.00265499	0.00534563	0.000773585	0	0.000701438	0.0126796	0.00724068	0	0.424455	0.0377846	0.19695	0	0.0800127	0	0.00691696	0	0.00493874	0	0	0.0001955
ARL2BP	0.441927	0.490858	0.582893	0.620733	0.600394	0.576891	0.473598	0.616493	1.37335	0.705514	0.819713	1.05064	0.935998	1.13521	0.695337	1.52695	1.05573	0.944659	0.586597	0.970158	1.01637	1.05941	1.42611	0.819896	1.97869	1.1552	0.830875	0.975244	1.07199	0.916888	0.962439	0.899218	1.13639	1.20202
ARL3	0.0722145	0.0675085	0.0819482	0.095898	0.0893501	0.0790882	0.062447	0.043591	0.0934773	0.0427011	0.0796217	0.0673729	0.0473771	0.0681547	0.0763062	0.0630687	0.068228	0.27782	0.118277	0.148021	0.156526	0.206798	0.197623	0.0581105	0.206953	0.156336	0.0549718	0.0756089	0.0777769	0.194341	0.139708	0.193203	0.059758	0.0643351
ARL4A	0.819055	0.808738	0.982775	0.979052	1.31644	1.35997	1.4789	0.0825053	0.16964	0.0982893	0.113762	0.348876	0.197236	0.277885	0.146773	0.303758	0.334935	0.551459	0.146811	0.124682	0.251283	0.157252	0.453705	0.353662	0.783878	0.150737	0.394933	0.0746314	0.0651364	0.0801192	0.0870829	0.10732	0.125367	0.140081
ARL4C	5.26721	5.28448	7.97148	8.17908	9.0882	8.86062	9.02362	2.63331	0.703323	2.30933	1.08435	5.02963	0.0169089	0.0216735	0.197775	0.0651928	0.0235945	0.191111	1.59143	0.0808736	0.24072	0.21382	1.08496	1.48494	1.51289	0.583367	2.29859	0.691671	0.716441	0.161321	0.160137	0.625914	0.43488	0.412704
ARL4D	0.0450243	0.0794983	0.0644516	0.0737566	0.0457838	0.0371645	0.0699263	0.0165469	0.0133056	0.00583482	0.087963	0.0108184	0.01542	0.0109587	0.00567773	0.0509797	0.0698846	0.0132982	0.0414567	0.044524	0.155622	0.0747372	0.0211858	0	0.0270618	0.0239724	0.00729291	0.0344461	0.0441983	0.0240113	0.0291177	0.0243424	0.0217814	0.0158158
ARL5A	0.779989	0.73333	0.650529	0.692977	0.619543	0.68888	0.812123	0.396267	0.722865	0.587437	0.749767	0.863812	0.266852	0.31451	0.261669	0.267052	0.258513	0.800162	0.420784	1.01149	0.707077	0.853816	1.06614	0.480992	1.95565	0.625354	0.431892	0.566457	0.530518	0.85415	0.739787	0.717667	0.945692	1.05944
ARL5B	0.630443	0.711399	0.810506	0.827604	0.771488	0.7471	0.597492	0.131313	0.234438	0.155857	0.149136	0.525576	0.0607474	0.100876	0.0915089	0.0873426	0.0804743	0.0386222	0.102988	0.121972	0.100393	0.0505559	0.112417	0.326591	0.130134	0.0594549	0.420685	0.147132	0.152017	0.113654	0.112135	0.0586198	0.152357	0.144679
ARL5C	0.00599965	0	0.0147971	0.0100598	0	0	0.0123873	0	0	0	0	0	0	0	0	0	0	0	0	0	0	0	0	0	0	0	0	0	0	0	0	0	0	0
ARL6	0	0	0.012189	0	0	0.00341829	0	0.0268851	0.0763601	0.0157668	0.0773413	0.0264511	0.0266608	0.0484462	0.0421643	0.0250998	0.0286547	0.0613645	0.0182627	0.0550684	0.0719061	0.0487093	0.0145997	0	0.0280799	0.00501143	0	0.047778	0.0533806	0.0372265	0.0647151	0.0490516	0.0303969	0.0485363
ARL6IP1	10.1067	9.86715	9.78903	9.86542	8.94352	9.50366	11.99	6.31263	8.13704	6.71116	6.29435	10.0058	3.3139	4.65413	3.87792	4.41716	4.26648	4.93038	3.19247	4.46519	5.01478	3.60457	2.22084	2.78378	2.91341	1.76559	3.5654	4.50492	4.41609	5.51701	5.58686	5.27095	7.52242	8.32587
ARL6IP4	0.955578	0.952725	1.02233	1.1114	1.07851	1.2215	1.01454	1.5106	0.939306	1.34347	1.75802	1.04661	0.922874	1.2926	1.14425	1.43753	0.909935	3.11732	1.10993	1.21963	1.33121	2.55274	0.373865	0.72277	0.22753	0.889629	0.584899	1.45858	1.79228	1.13804	1.0376	1.95752	1.5079	1.59931
ARL6IP5	2.50627	2.46064	2.15124	2.22772	2.41989	2.38119	2.21861	1.86683	3.8131	2.01212	3.50136	2.64737	4.46986	5.23234	4.15217	6.27214	5.24642	7.97001	4.11583	6.20411	5.23006	7.6175	5.48249	2.61022	8.36719	5.03882	2.0237	2.59546	2.54415	5.88082	5.87163	5.10625	3.57348	3.34113
ARL6IP6	0.196656	0.228521	0.249069	0.23322	0.225425	0.245868	0.268847	0.132867	0.25713	0.127189	0.0809413	0.277457	0.231376	0.221668	0.18919	0.243097	0.216061	0.325639	0.307146	0.281674	0.264073	0.244488	0.354841	0.139808	0.467829	0.208152	0.171263	0.221275	0.212529	0.343122	0.361338	0.32369	0.280395	0.301557
ARL8A	3.09404	3.08192	2.3149	2.20379	2.39256	2.45632	2.95557	1.88809	2.53026	2.19398	1.17139	2.05707	1.61049	1.5217	1.21369	1.53947	1.55505	0.403701	1.32818	1.41304	1.44817	1.46176	0.591655	1.83988	0.412697	1.14297	2.07514	1.22048	1.33106	1.68822	1.48184	1.78058	0.983369	1.05907
ARL8B	4.84792	4.97736	4.39701	4.48188	4.0318	4.18708	4.97245	2.37951	4.09969	2.34125	3.12536	4.37319	2.39745	3.2026	2.34524	3.24646	2.63571	1.92726	2.38474	2.61823	2.47422	2.08648	1.76281	4.4985	2.98667	1.32614	4.35554	1.95057	1.96041	3.06263	2.98411	2.8923	1.38577	1.50892
ARMC1	0.180691	0.213202	0.26163	0.256453	0.167229	0.17997	0.181993	0.353168	0.504499	0.337604	0.471683	0.497888	0.134854	0.355727	0.352439	0.340863	0.305504	0.393004	0.315796	0.467243	0.366388	0.381385	0.353942	0.131892	0.586671	0.235188	0.138323	0.427433	0.440749	0.405468	0.392677	0.340869	0.444864	0.500662
ARMC10	0.147988	0.17584	0.175793	0.196711	0.137763	0.153928	0.167142	0.267009	0.479519	0.306884	0.428337	0.387513	0.32834	0.382442	0.41038	0.353567	0.452164	0.602456	0.416505	0.403346	0.352333	0.41781	0.514505	0.127926	0.773868	0.404237	0.116273	0.32416	0.378523	0.353266	0.398276	0.345286	0.338929	0.336637
ARMC12	0	0	0	0	0	0	0	0	0	0	0	0	0	0	0.00441136	0	0	0	0	0	0	0	0	0.00748169	0	0.00494884	0	0	0	0	0	0	0	0
ARMC2	0.0893356	0.0846941	0.13655	0.122453	0.107841	0.119206	0.132091	0.010167	0.0135942	0.0243523	0.0201704	0.0120969	0.0147922	0.00542304	0.0217662	0.0132123	0.00958311	0.0195087	0.0182439	0.00964847	0.0189705	0.0144235	0.0390771	0.0336622	0.0355888	0.0288905	0.0222873	0.0165425	0.0192872	0.0264537	0.0213767	0.0251262	0.0308203	0.029225
ARMC2-AS1	0.00524937	0	0	0	0.0109229	0.0182338	0	0	0	0	0	0	0	0	0	0	0	0	0	0	0	0	0	0	0	0	0	0	0	0	0	0	0	0.00660911
ARMC4	0	0	0	0	0	0	0	0	0	0	0	0	0	0	0	0	0	0	0	0	0.00121776	0.000509395	0	0	0	0	0	0	0	0	0	0	0	0
ARMC5	0.335836	0.311689	0.329807	0.320952	0.345734	0.344	0.270322	0.252087	0.130246	0.180091	0.0750241	0.141945	0.127653	0.107201	0.119558	0.126849	0.122584	0.0211316	0.115579	0.0862272	0.104902	0.0723533	0.0286025	0.0639465	0.00312946	0.0482207	0.0501097	0.134346	0.127165	0.0857841	0.0829083	0.107567	0.217075	0.196653
ARMC6	0.173551	0.150605	0.135666	0.163303	0.181363	0.137494	0.122385	0.598383	0.48429	0.373085	0.328649	0.290421	0.219977	0.289146	0.310236	0.258144	0.356524	0.279581	0.252426	0.279772	0.311783	0.343267	0.0979056	0.136496	0.00703894	0.231157	0.13696	0.469264	0.465915	0.389418	0.437193	0.460355	0.577823	0.614349
ARMC7	0.0743268	0.0761434	0.05826	0.0836337	0.0966114	0.0875331	0.0694931	0.192295	0.346784	0.209467	0.181469	0.073442	0.292156	0.238765	0.222814	0.220722	0.211088	0.0218164	0.398539	0.217954	0.277632	0.339341	0.225514	0.0997535	0.0522458	0.380975	0.0956578	0.199675	0.204071	0.476038	0.465394	0.43697	0.177832	0.165458
ARMC8	0.29832	0.298684	0.374407	0.355688	0.37343	0.407835	0.42347	0.379959	0.337438	0.375332	0.29913	0.464001	0.263628	0.380503	0.386328	0.276285	0.33047	0.326266	0.278223	0.353048	0.327101	0.291833	0.52714	0.379158	0.784226	0.374993	0.505808	0.505061	0.452493	0.325054	0.333814	0.313353	0.414853	0.423722
ARMC9	0.173266	0.174406	0.0770874	0.0894827	0.0678411	0.0625476	0.093433	0.677959	0.505393	1.13904	0.793762	0.355436	0.0405381	0.140478	0.0893704	0.0564359	0.0821539	0.692789	0.743501	0.325046	0.182763	0.137954	2.34606e-05	0.000519663	0	0	0	0.771931	0.836827	0.673805	0.567458	0.658088	0.350498	0.332819
ARMCX1	0.378694	0.415671	0.440509	0.385949	0.578525	0.509391	0.394502	0.213201	0.53711	0.343967	0.244593	0.394154	0.146938	0.232193	0.221325	0.271454	0.185415	0.113547	0.145561	0.615802	0.624008	0.558432	0.0487622	0.115711	0.0644579	0.0672812	0.128274	0.53133	0.572341	1.20675	1.3435	0.908884	0.618142	0.665076
ARMCX2	0.0288529	0.0326415	0.0429427	0.0337041	0.0418575	0.0382046	0.0284585	0.00703826	0.0166238	0.0117357	0.0199775	0.00602841	0.0576946	0.0508191	0.0882404	0.110639	0.052228	0.00197539	0.0337948	0.248587	0.268894	0.293142	0.00448718	0.00381914	0.00723164	0.0138679	0.00404313	0.0846804	0.0883845	0.154969	0.172804	0.162481	0.0530897	0.0491042
ARMCX3	0.815818	0.753595	0.747119	0.774837	0.678672	0.701241	0.81207	0.386902	0.724945	0.464731	0.405398	0.605971	0.379117	0.551484	0.523357	0.530713	0.555747	0.442278	0.52167	1.10723	1.00577	0.669374	0.268018	0.563697	0.357587	0.255468	0.537462	0.535644	0.532336	0.876099	0.97491	0.864889	0.757074	0.734162
ARMCX4	0.0384632	0.0159096	0.0493122	0.0561504	0.0375554	0.0356735	0.0333047	0.0161234	0.00785518	0.00334425	0.00614923	0.00235624	0.028825	0.0436786	0.0247476	0.0289142	0.0284992	0.00401527	0.0141096	0.0678652	0.0851324	0.0378753	0.00587279	0.00505623	0.0164543	0.0161326	0.0129113	0.0264942	0.0316242	0.0201891	0.0822616	0.0473665	0.0131538	0.0066101
ARMCX5	0.107252	0.123794	0.126523	0.123277	0.0637844	0.07168	0.102275	0.15373	0.113187	0.135509	0.189422	0.112542	0.135386	0.166306	0.15799	0.133712	0.130477	0.0922851	0.113511	0.22566	0.193445	0.171528	0.152095	0.119916	0.198665	0.119228	0.0983032	0.197779	0.194371	0.168281	0.187186	0.133462	0.193952	0.205456
ARMCX5-GPRASP2	0.0117104	0.023407	0.017265	0.00699519	0.0101373	0.0111159	0	0.0110779	0.0201467	0.0155196	0.0256358	0.0094763	0.0178208	0.0212487	0.0157246	0.0174841	0.024342	0.00853551	0.00792925	0.0415889	0.0216015	0.0408404	0.013408	0.00418485	0.0129616	0.0112393	0.0037493	0.00261018	0.00398799	0.0066149	0.0319901	0.0581317	0.0305683	0.00998059
ARMCX6	0.322602	0.310281	0.265566	0.233678	0.338843	0.359899	0.283935	0.492806	0.642574	0.373074	0.343887	0.450549	0.611942	0.407568	0.378346	0.518743	0.420598	0.765442	0.269364	0.78682	0.671184	0.906555	0.323269	0.288483	0.290834	0.282706	0.322802	0.449506	0.368622	0.812262	0.795853	0.879499	0.892481	0.908192
ARMS2	0	0	0	0	0	0	0	0	0	0	0	0	0	0	0	0	0	0	0	0	0	0	0	0	0	0	0	0.00422272	0	0	0	0	0	0
ARMT1	0.326154	0.346525	0.359589	0.347583	0.319821	0.315441	0.314078	0.854531	1.20775	1.51967	0.756551	1.35131	0.20462	0.44676	0.431359	0.416121	0.365362	0.378711	0.611631	0.595077	0.611769	0.467295	0.71638	0.516369	1.10397	0.537727	0.603803	0.544938	0.499604	0.631612	0.593643	0.530179	1.41623	1.64608
ARNT	0.382673	0.369459	0.377828	0.368556	0.354899	0.340832	0.373671	0.57229	0.651791	0.664447	0.471509	0.529482	0.364207	0.313477	0.355729	0.357731	0.253391	0.128898	0.446648	0.441278	0.512544	0.301106	0.847078	0.597352	0.401222	0.861011	0.610763	0.321346	0.328052	0.421695	0.659605	0.537021	0.622011	0.616531
ARNT2	0.00573546	0.00730797	0.00267929	0.00337232	0.00306156	0.00232307	0.000891655	0.0308146	0.0364759	0.0336197	0.0402225	0.0226006	0	0.000294952	0.00462684	0.000217808	0.000296794	0.000578771	0.00278778	0.00506323	0.00605361	0.01327	0	0	0	0	0	0.00770051	0.0144947	0.000525059	0.000171729	0.00144905	0.000337937	0
ARNTL	0.235541	0.213485	0.206393	0.177141	0.160177	0.1669	0.229615	0.183915	0.225901	0.226127	0.250438	0.224634	0.354821	0.389447	0.342698	0.3274	0.41299	0.249085	0.350029	0.249173	0.258414	0.352162	0.441247	0.433117	0.551009	0.412244	0.672834	0.230723	0.239749	0.197224	0.208029	0.231999	0.290514	0.321542
ARNTL2	0.00631157	0.0074638	0.0112398	0.0124342	0.00894457	0.0140782	0.0103046	0.0828809	0.168266	0.0532651	0.133445	0.1901	0.133993	0.206324	0.127623	0.208082	0.168539	0.0810452	0.136734	0.130678	0.10916	0.096973	0.0366022	0.030039	0.0676313	0.0288055	0.042082	0.121049	0.11814	0.0585725	0.0969992	0.0570679	0.0915963	0.101423
ARNTL2-AS1	0	0	0.0038313	0	0	0	0	0	0	0	0	0	0	0	0	0	0	0	0	0	0	0	0	0	0	0	0	0.00200639	0	0	0	0	0	0
ARPC1A	0.822718	0.757962	0.829392	0.820042	0.766444	0.754823	0.777954	1.01317	0.837438	0.948533	0.83366	0.72271	1.23222	1.17969	1.20332	1.1709	1.34725	1.5184	0.995459	0.892481	0.80893	1.02522	0.827718	1.80155	0.534462	1.03746	1.37962	1.01529	1.02556	0.944356	0.943363	1.2731	0.768822	0.830397
ARPC1B	5.22375	5.18864	5.81721	5.96185	7.54243	6.85127	5.81806	12.4344	9.69553	9.13678	13.2775	12.0259	12.3589	13.7988	14.6507	14.1478	18.0534	38.0944	17.0207	15.4283	10.6783	16.6191	4.58139	8.04185	2.82238	9.27162	6.91273	13.3094	13.0726	14.9174	12.4519	13.3447	12.0908	12.3063
ARPC2	9.81416	9.72971	9.03992	9.05743	10.2942	10.183	9.84327	9.58111	14.6084	10.0016	13.4369	12.9261	18.0881	13.8283	12.4673	13.3152	15.4613	44.2002	12.7793	14.2609	8.31425	16.281	17.9407	17.6064	20.461	15.7025	17.9637	12.0109	12.017	13.7529	10.3297	11.7797	8.45838	8.31997
ARPC3	8.1198	7.8736	9.04597	8.65458	9.80447	10.1785	9.67779	8.59187	9.03393	9.25317	10.1234	12.1376	9.60159	12.7037	9.4908	12.3702	11.9985	38.9431	11.2322	11.5775	9.74565	14.4662	26.3202	25.0751	31.7088	24.0743	27.1556	10.503	9.96047	12.8728	11.8019	13.929	11.2886	11.9006
ARPC4	1.73227	1.76775	2.18639	2.07637	2.41194	2.34291	1.84152	6.81444	5.97246	5.61521	5.34986	6.63796	2.7543	3.41562	3.68381	3.43279	4.74022	6.18348	4.58205	5.74204	3.84434	5.75711	8.14763	5.31225	5.63385	5.79169	5.82581	6.16513	5.91928	5.73951	5.04708	4.728	6.07071	6.25826
ARPC4-TTLL3	0.00537464	0.0994007	0.00261106	0	0.00650264	0.00717787	0	0	0	0.0156515	0	0.0347022	0.00554032	0	0.0995268	0	0.0416885	0.00477487	0.00319699	0	0.0271635	0.00704438	0.0398081	0.0045006	0.0358218	0.0204546	0.00543435	0.0117402	0.00466043	0.0415004	0.00284496	0.0317909	0.00835452	0
ARPC5	3.87276	3.82903	4.96785	4.71794	5.03595	4.96698	4.46206	6.44752	6.26023	6.79003	6.91427	9.64545	1.35764	4.32628	4.64154	4.55679	5.26785	16.336	8.90235	7.13705	5.29116	5.55966	7.86423	7.14966	13.9046	7.65327	6.77004	7.72857	7.45386	8.98498	6.79985	7.82594	7.70743	8.62864
ARPC5L	0.96129	0.921515	0.908964	0.887986	0.759679	0.86681	0.800206	0.756327	0.552411	0.486114	0.666848	0.556284	0.755809	0.887269	0.686281	0.736661	0.893425	1.53265	0.673551	0.898818	0.864393	1.00843	0.559087	0.724627	0.465602	0.438328	0.609655	0.555094	0.583512	0.725806	0.818289	0.785283	0.388923	0.370905
ARPIN	0.111253	0.143378	0.18097	0.156893	0.131376	0.124665	0.163678	0.326282	0.313464	0.730629	0.353521	0.492417	0.166042	0.142704	0.25632	0.106554	0.0825042	0.112892	0.582664	0.314101	0.542149	0.355523	0.454404	0.267531	0.191276	0.259741	0.286854	0.297959	0.319735	0.685498	0.173312	0.581665	0.368982	0.324801
ARPP19	0.941948	0.936354	0.945381	0.895677	0.919522	0.992432	1.17084	0.835555	2.51092	0.261569	1.50292	1.93336	0.611494	0.766998	0.724268	0.756373	0.639198	0.458287	0.817624	1.14629	1.04389	0.826138	0.70642	0.189064	1.07862	0.548274	1.35362	1.21722	0.143612	1.12037	1.16513	0.142504	0.125671	0.221762
ARPP21	0	0	0	0	0	0	0	0	0	0	0	0	0	0	0	0	0	0	0	0	0	0	0.00247395	0	0	0	0	0.00244178	0.00228909	0	0	0	0	0
ARR3	0	0	0	0	0	0	0	0.00411423	0.00087451	0	0	0	0	0.00316647	0.00363667	0	0	0	0	0.00130619	0	0	0.00207638	0	0	0	0	0.00311932	0.00238114	0	0.0015056	0	0	0
ARRB1	0.277679	0.266167	0.263782	0.240237	0.289847	0.28325	0.246101	0.964035	1.12451	1.44485	1.39347	0.392403	0.854257	0.886128	1.00577	1.35778	0.932797	0.239354	0.774203	1.18721	1.07273	0.903072	1.00762	0.602322	0.414437	1.22772	0.468193	0.615215	0.619396	1.13824	1.20725	0.882634	0.998345	1.03342
ARRB2	4.80064	4.93047	5.93485	5.23931	6.14948	6.16119	5.29173	6.49319	3.92959	6.9675	4.85263	3.38882	3.36873	3.61358	4.14823	3.77353	2.97702	0.928353	7.03869	5.91364	4.42327	7.25066	11.2887	11.3961	5.49336	16.93	12.4386	2.04801	2.07025	5.83764	4.78249	6.08485	3.13741	2.76102
ARRDC1	0.508128	0.490208	0.509517	0.514665	0.481204	0.501087	0.550303	0.205849	0.299067	0.348325	0.159022	0.215114	0.563872	0.539829	0.693533	0.636513	0.524395	0.574923	0.838654	0.356331	0.319497	0.581337	0.437128	0.65091	0.0853697	1.27406	0.538253	0.502125	0.493516	0.545624	0.455743	0.488861	0.623351	0.610684
ARRDC1-AS1	0.0894107	0.093922	0.105849	0.0848647	0.0738499	0.0661654	0.0620127	0.0918065	0.0653275	0.0916572	0.101904	0.0690825	0.119356	0.110576	0.097729	0.0930756	0.0736783	0.169795	0.199244	0.099587	0.120599	0.138991	0.078322	0.0948446	0.0179427	0.128595	0.0474432	0.202959	0.17904	0.118626	0.0877919	0.0963416	0.118702	0.127518
ARRDC2	0.572905	0.601346	0.697435	0.593568	0.877313	0.831957	0.581991	0.678109	0.596238	0.81639	0.380716	1.15303	0.706934	0.612292	0.681785	0.820387	0.61519	0.335317	1.2874	0.464386	0.443929	0.523083	0.180621	1.16633	0.00716936	0.947952	1.28404	0.251892	0.303265	0.703858	0.548317	0.621035	0.234072	0.302887
ARRDC3	6.66151	6.54138	7.55798	7.3817	8.44616	9.46856	7.88557	2.80233	0.393636	3.30229	1.51326	1.51721	0.149965	0.180353	0.303187	0.369903	0.180025	0.196016	0.542824	0.200295	0.126267	0.220039	1.59395	3.57875	2.18455	1.08177	2.64308	1.15242	1.25229	0.38004	0.203971	0.519826	0.606278	0.656326
ARRDC3-AS1	0.0739272	0.0563475	0.0732753	0.0504159	0.0828426	0.0937103	0.0671494	0.103147	0.0195572	0.0674568	0.0262606	0.0278247	0.00817849	0.0100269	0.0107364	0.00450183	0.0107064	0.0166817	0.0173604	0.00468687	0.00314271	0.00545917	0.0154708	0.0194187	0.00657998	0.00950647	0.0214061	0.0930537	0.0979142	0.0132354	0.0109019	0.0102298	0.0561237	0.0717535
ARRDC4	0.498238	0.494509	0.214296	0.240039	0.232544	0.215042	0.386115	0.794811	0.324162	0.570714	0.91883	1.0528	0.907054	0.923548	1.54196	1.51926	1.72844	0.234488	0.477172	0.181634	0.28896	0.176315	0.679097	1.37806	0.595436	0.179532	1.23169	0.59739	0.622389	0.20021	0.251443	0.15456	0.351777	0.375557
ARRDC5	0	0	0.00391478	0	0.00475611	0.00633538	0	0.00380211	0.0047306	0.0187043	0	0.00815894	0.00676472	0	0.0198373	0.00336344	0.00237652	0.00597209	0.0240908	0.00192499	0.00706532	0.0108814	0.0354737	0.00671074	0.0140361	0.0448701	0.00470463	0.00815192	0.010693	0.00404519	0.00343084	0.00634213	0	0
ARSA	0.326203	0.292423	0.406408	0.439962	0.344947	0.290567	0.455476	0.532378	0.432675	0.636912	0.360556	0.326895	0.646511	0.431255	0.495948	0.693166	0.554544	0.246265	0.703078	0.301556	0.289632	0.423651	0.0893522	0.116711	0.019014	0.176009	0.086068	0.592785	0.602037	0.462606	0.237646	0.479573	0.469681	0.441471
ARSB	0.318865	0.336475	0.387524	0.387998	0.375239	0.37827	0.441563	0.625808	0.860236	0.919568	0.774107	0.694982	0.767302	0.634567	0.618056	0.890815	0.784769	0.309014	0.676005	0.405277	0.421996	0.261845	0.508389	0.284423	0.511037	0.492712	0.189504	1.36596	1.43954	0.768888	0.617141	0.628878	1.01755	1.01363
ARSD	0.192588	0.21331	0.20074	0.23159	0.258619	0.236131	0.327839	0.294587	0.258328	0.259207	0.161315	0.226858	0.161415	0.153393	0.299986	0.311291	0.22984	0.162486	0.386921	0.285873	0.508125	0.265042	0.411996	0.378622	0.584243	0.415238	0.223618	0.156321	0.171942	0.411441	0.379631	0.389927	0.521432	0.515776
ARSE	0	0	0	0	0	0	0	0	0.000553359	0	0	0	0	0	0	0	0	0	0	0	0.00157278	0	0	0	0	0	0	0	0	0	0	0	0	0.000945489
ARSG	0.0524748	0.053921	0.0681104	0.068478	0.0627385	0.0575077	0.0504945	0.0667003	0.0604191	0.0792936	0.0814333	0.0932719	0.222382	0.0996909	0.0800447	0.162828	0.0902852	0.0652135	0.0670052	0.0154138	0.0480133	0.0314952	0.343959	0.254483	0.220274	0.32034	0.180972	0.0656032	0.071994	0.0635854	0.056356	0.0625037	0.056808	0.0500221
ARSI	0.00591875	0.00319473	0.00303714	0.00301545	0.00346209	0.00179898	0	0	0	0	0	0	0	0	0	0	0.000608386	0	0	0.000677293	0.00525188	0.00402745	0	0	0	0	0	0.0017351	0.00171785	0	0	0	0.00070329	0
ARSJ	0.0039911	0.00909238	0.00850414	0.0156334	0.00334392	0.00489304	0	0	0	0	0	0	0	0	0	0	0.000403464	0	0	0.00561697	0.00416845	0.0108572	0	0	0	0	0	0.0018459	0.00290358	0	0	0.000407077	0	0
ARSK	0.037065	0.0376596	0.0326271	0.0371979	0.0304656	0.0300879	0.030587	0.00415381	0.0378285	0.0140531	0.0511946	0.0158127	0.0387368	0.0349091	0.0388225	0.0442697	0.0355035	0.021341	0.0374198	0.0562606	0.133921	0.0468568	0.0196747	0.00164307	0.0405956	0.0187398	0.0012479	0.0637345	0.070305	0.116641	0.124191	0.109759	0.0955052	0.0969601
ART3	0	0	0.00404058	0	0	0	0	0	0	0	0	0	0	0	0	0	0	0	0	0	0	0	0	0	0	0	0	0	0	0	0	0	0	0
ART4	0.00819973	0.0141284	0.0136914	0	0.00796732	0	0.00629895	0	0	0	0	0	0	0	0	0	0	0	0	0	0	0	0	0	0	0	0	0	0	0	0	0	0	0
ART5	0	0	0	0	0	0	0	0	0	0	0	0	0	0	0	0	0	0	0	0	0.00627039	0	0	0	0	0	0	0.00201027	0.00174147	0	0	0	0	0
ARTN	0	0	0.00164929	0	0	0	0	0	0	0	0	0	0	0	0	0	0.0013388	0	0	0	0	0.00849865	0	0	0	0	0	0	0	0	0	0	0	0
ARV1	0.0728117	0.0876842	0.0852352	0.10586	0.0853633	0.0701363	0.0648824	0.124163	0.206085	0.113239	0.265291	0.15307	0.277717	0.281447	0.284215	0.223124	0.290084	0.63308	0.26947	0.372547	0.320506	0.466882	0.228655	0.0526408	0.363184	0.181842	0.0318648	0.281016	0.277304	0.333661	0.274098	0.349585	0.2946	0.351553
ARVCF	0.0206207	0.0160728	0.0175109	0.0131347	0.01408	0.0194318	0.00929284	0.0407146	0.0826184	0.0346584	0	0.0249232	0.0243435	0.0260487	0.0369388	0.037504	0.0304526	0.00388125	0.0270499	0.0177682	0.0127111	0.0159533	0.000786697	0.0013618	0	0.00184951	0	0.0770994	0.0795189	0.0325782	0.0208197	0.0195054	0.0468538	0.0415856
ARX	0.0013096	0	0.00106422	0.00217155	0	0	0	0	0	0	0	0	0	0	0	0	0	0	0	0	0	0	0	0	0	0	0	0.0142601	0.0161645	0	0.000783711	0	0	0
ASAH1	17.7077	17.276	15.1222	16.1372	15.0189	15.2574	17.2987	8.76014	14.2615	16.1738	10.7244	13.2824	11.4515	15.0133	12.0392	12.7204	9.87918	8.55091	11.4849	21.0748	34.5278	17.4075	11.5115	11.2519	17.1762	6.31191	10.9483	22.4194	20.4108	41.9769	38.1147	37.5769	17.5205	18.9309
ASAH2	0	0	0	0	0	0	0	0	0	0	0	0	0	0	0.00148869	0	0	0	0.0015142	0.00601044	0.00255213	0	0	0	0	0	0	0.00467341	0	0	0.00294903	0	0	0
ASAH2B	0	0	0	0	0	0	0	0	0	0	0	0	0	0	0	0	0	0	0	0.0143445	0.00884336	0	0	0	0	0	0	0.0187138	0.023424	0	0	0	0	0.00999352
ASAP1	1.18229	1.22734	0.843585	0.839477	0.830888	0.899687	0.840735	0.985714	1.86807	1.56738	2.29969	1.1747	2.11206	1.97694	1.56467	1.51757	1.52138	0.774696	1.28437	1.23962	0.919663	0.824537	1.38777	0.981947	1.71849	1.0914	1.00234	0.507905	0.542154	1.85794	2.27491	1.83169	0.83516	0.764267
ASAP1-IT1	0.00159618	0.00429079	0.00407916	0.00270002	0	0.00308674	0.00991957	0.00831576	0.0531179	0.0584599	0.0193177	0.0350489	0.012008	0	0.0092366	0.00442113	0.0384372	0.0452026	0.00829159	0	0	0	0.0027203	0	0.000905719	0	0	0.186211	0.204519	0.00146761	0	0	0.103111	0.0928557
ASAP1-IT2	0.0193486	0.0234333	0.0172092	0.0141064	0.0161956	0.0229358	0.0245778	0.00916885	0.0161164	0.0249726	0.0261079	0.0129918	0.00647779	0.00284753	0.00708053	0.00182667	0.0199218	0.0820409	0.00375568	0.00158419	0.00242576	0.0125728	0.0174217	9.0221e-05	0.00734641	0.0069189	0.00113828	0.0499992	0.0377962	0.00255582	0.00276698	0.0093672	0.021363	0.0263653
ASAP2	0.356168	0.367994	0.112134	0.126103	0.138251	0.136162	0.141542	0.0078736	0.01665	0.0006063	0.00801184	0.0307369	0.00293117	0.00655813	0.0478104	0.00806403	0.0059253	0.0158766	0.0511936	0.00674229	0.0112443	0.0199142	0.0682507	0.0393325	0.0676488	0.0452711	0.0101096	0.0217878	0.0216272	0.00406321	0.00460642	0.00280144	0.0477879	0.0443827
ASAP3	0.0435043	0.0763933	0.0378651	0.0417238	0.038911	0.0209771	0.0112829	0	0.000342612	0	0	0.00119869	0	0	0.0105574	0.00307741	0.0014142	0	0.00219912	0.00542874	0.0192928	0.00794074	0.00077676	0.000887393	0.00358487	0.00110398	0.00232363	0.00772992	0.0088631	0.00773585	0.00653604	0.00735417	0	0.0014346
ASB1	0.0405437	0.0512937	0.0414769	0.0470966	0.0333685	0.0269238	0.0280426	0.243691	0.157219	0.21258	0.155565	0.128564	0.110025	0.157179	0.191407	0.135978	0.127831	0.110483	0.215207	0.207382	0.154207	0.109483	0.0658902	0.0795981	0.0386363	0.091259	0.0753365	0.113718	0.109295	0.129523	0.158592	0.118415	0.217276	0.216163
ASB11	0.0552365	0.0489282	0.00632729	0.00342663	0.00953215	0.0109056	0.00737831	0	0	0.00055805	0	0	0	0	0	0	0	0	0	0	0	0	0	0	0	0	0	0	0	0.000505255	0.000808191	0.00131879	0.0192263	0.0151665
ASB12	0	0	0	0	0	0	0	0	0	0	0	0.0038279	0	0	0	0	0.00150531	0	0	0.00497679	0.00228618	0.00197488	0	0	0	0	0	0	0	0.00322585	0.00435497	0.00220927	0.00430649	0.0032577
ASB13	0.110606	0.114173	0.160224	0.155656	0.160039	0.131041	0.108758	0.319585	0.455264	0.325653	0.254466	0.226204	0.393094	0.341243	0.386724	0.44501	0.377434	0.173013	0.335055	0.311029	0.506373	0.258627	0.303588	0.101036	0.0472413	0.397395	0.116485	0.319211	0.316991	0.276703	0.324579	0.381813	0.509491	0.538622
ASB14	0.0149557	0.00859018	0.0133741	0.015202	0.0143131	0.016346	0.0201573	0.00887364	0.0128847	0.0267546	0.0172407	0.0180283	0.00673715	0.00725152	0.0157482	0.00988023	0.00956177	0.00123242	0.0147064	0.0177789	0.0150962	0.00514571	0.0318344	0.00732015	0.0417364	0.0190633	0.0085752	0.0276678	0.0284745	0.0145739	0.02027	0.0171131	0.0125598	0.0202902
ASB15	0	0	0	0	0	0	0	0	0	0	0	0.00111551	0	0	0	0	0	0	0	0	0	0	0	0	0	0	0	0	0	0	0	0	0	0
ASB16	0.00406538	0.00437665	0.0125234	0.0141686	0	0.0017835	0.00917335	0.0184469	0.00708879	0.0195064	0	0.00737519	0.0146915	0.0128266	0.0273865	0.0149025	0.0122518	0	0.0233025	0.0206166	0.0186903	0.019835	0.00916062	0.00498803	0	0.0107348	0.00540407	0.0357447	0.0419347	0.0287498	0.0188017	0.0289279	0.019095	0.018039
ASB16-AS1	0.0346859	0.0212838	0.0298018	0.029129	0.0172448	0.019732	0.0206492	0.045258	0.0346019	0.0641733	0.0201508	0.0288418	0.100613	0.0776731	0.0809063	0.0899288	0.0694433	0.0338727	0.12506	0.0619091	0.0489384	0.109114	0.0678764	0.0323405	0.0468199	0.153476	0.0575095	0.105092	0.0883922	0.0789274	0.0596163	0.0795732	0.0860516	0.0921168
ASB18	0	0	0	0	0	0	0	0	0.00100974	0	0	0	0	0	0	0	0	0	0	0	0	0	0	0	0	0	0	0	0	0	0	0	0	0
ASB2	0	0	0	0.00114468	0	0	0.00104441	0	0.0178976	0	0.0412569	0.000885912	0	0.0139108	0.121452	0.00264139	0.00559556	0.0286375	0.0374736	0.0248437	0.0345835	0.135704	0.00515508	0.0342282	0	0.00270616	0.0819791	0.00656324	0.00490019	0.00621876	0.0291326	0.0257187	0.00398051	0.00448677
ASB3	0.217745	0.103161	0.182734	0.169699	0.158162	0.0657157	0.160009	0.0624515	0.112097	0.112064	0.158263	0.0788557	0.193234	0.043032	0.109249	0.126978	0.0781243	0.227117	0.170827	0.108028	0.161727	0.236267	0.203063	0.17269	0.0328825	0.173194	0.0512796	0.137278	0.189098	0.182259	0.160577	0.151528	0.213328	0.213929
ASB4	0.000984274	0	0	0	0	0	0	0	0	0	0	0	0	0	0	0	0	0	0	0	0	0	0	0	0	0	0	0	0	0	0	0	0	0
ASB5	0	0	0	0	0	0	0	0	0	0	0	0	0	0	0	0	0	0	0	0.00175976	0.00419643	0	0	0	0	0	0	0	0	0	0	0	0	0
ASB6	0.234891	0.25025	0.222217	0.215778	0.18927	0.201816	0.194354	0.255789	0.180719	0.242542	0.184914	0.163559	0.459983	0.343088	0.375629	0.381173	0.410466	0.0755698	0.265907	0.189532	0.234882	0.297507	0.156452	0.218033	0.0340037	0.235054	0.201815	0.233781	0.259084	0.173688	0.205653	0.201843	0.254246	0.234736
ASB7	0.204502	0.199381	0.158013	0.151178	0.157621	0.176657	0.180946	0.167734	0.177167	0.155601	0.134477	0.117585	0.170243	0.131769	0.14907	0.13927	0.135362	0.059838	0.161023	0.133825	0.15628	0.0999879	0.259594	0.115445	0.383953	0.224418	0.120028	0.186869	0.228761	0.121652	0.132307	0.105716	0.20436	0.201243
ASB8	0.17791	0.183706	0.237539	0.187136	0.178787	0.172876	0.145362	0.369335	0.435738	0.373522	0.301474	0.307864	0.268435	0.334679	0.380748	0.358586	0.364851	0.449077	0.44732	0.368022	0.406152	0.296965	0.566647	0.665747	0.633727	0.486167	0.620968	0.318767	0.290012	0.582068	0.587152	0.447751	0.510332	0.513713
ASB9	0.013518	0.00962761	0.033413	0.0250001	0.031253	0.0348856	0.0128995	0.00928042	0.0115997	0.0132901	0.0156501	0.0215869	0.00264142	0.0019849	0.00885783	0.00859094	0.0037366	0	0.00195108	0.00382864	0.00921663	0.0129904	0.0277732	0.00469994	0.0121453	0.014488	0.0116838	0	0.000930469	0.00775387	0.0178645	0.00336981	0	0
ASB9P1	0	0.00155656	0.000493275	0.00195896	0	0.00293457	0.000893686	0	0.000853351	0.00143457	0	0	0	0	0.00830694	0.00337892	0.00351467	0.00120396	0.00112656	0.00198	0.00178879	0	0.00641443	0.00112739	0.00271987	0.00235329	0	0.0112026	0.017839	0	0.000679174	0	0.00410511	0.000364515
ASCC1	0.114517	0.113139	0.129958	0.103804	0.155203	0.146839	0.0993179	0.32329	0.30119	0.220959	0.251289	0.192813	0.187305	0.181988	0.176447	0.230907	0.153889	0.274892	0.205459	0.198228	0.308933	0.305027	0.223044	0.0901621	0.318176	0.16072	0.07104	0.19338	0.24707	0.401061	0.357485	0.327072	0.255147	0.28073
ASCC2	0.473456	0.456821	0.549963	0.569819	0.581832	0.610074	0.469576	0.679572	0.526395	0.669328	0.595675	0.368009	0.963677	0.872868	0.808398	0.844016	0.889634	0.461968	0.716588	0.580632	0.600588	0.740554	0.708756	0.51359	0.268491	0.919218	0.546012	0.412125	0.467936	0.561267	0.563187	0.568649	0.299609	0.325376
ASCC3	0.165195	0.151621	0.206026	0.269122	0.21144	0.189715	0.167303	0.316971	0.409613	0.255265	0.385447	0.427301	0.153475	0.296897	0.355302	0.131926	0.189898	0.151854	0.122551	0.368587	0.353199	0.248247	0.259662	0.221901	0.357176	0.211536	0.268542	0.573054	0.590198	0.250934	0.299971	0.179337	0.498408	0.54178
ASCL1	0	0	0	0	0	0	0	0	0	0	0	0	0.0113518	0.00546664	0.0021591	0.00221789	0.00975899	0	0	0.00126939	0	0	0	0	0	0	0	0.00756879	0.00620549	0.00243104	0	0.00306662	0	0
ASCL2	0.0527645	0.0610195	0.0900779	0.0527371	0.0851591	0.0380615	0.0327985	0.147524	0.0129259	0.0939378	0.0163599	0.0214564	0.0180838	0.019393	0.111667	0.0187504	0.0163004	0.0990468	0.139418	0.0347494	0.0201972	0.0778559	0.0551071	0.023641	0.0430428	0.0923575	0.016546	0.0352276	0.0409673	0.109204	0.0512727	0.0665863	0.0565444	0.0433896
ASCL3	0	0	0	0	0	0	0	0	0	0	0	0.00253818	0	0	0.013761	0	0	0	0.00557651	0	0	0	0.00735193	0	0	0	0	0.0130727	0	0.00580624	0	0.00290051	0.00685331	0.0122843
ASCL4	0	0	0	0	0.00207921	0	0	0	0	0	0	0	0	0	0	0	0	0	0.000810049	0.00141892	0	0.00112987	0	0	0	0.000676822	0	0	0	0.00114843	0.000996624	0.00042132	0	0.00156736
ASCL5	0	0	0	0	0.00110304	0	0.00207265	0	0	0	0	0	0	0	0.00126748	0	0	0	0	0	0	0	0	0	0	0	0	0.00221129	0	0.00060925	0	0	0	0
ASF1A	0.148176	0.120029	0.114265	0.102177	0.0924485	0.0892051	0.0966754	0.119661	0.192075	0.149266	0.224492	0.1245	0.109933	0.118017	0.191842	0.147718	0.157586	0.387859	0.152016	0.20428	0.270506	0.291264	0.206026	0.117344	0.387832	0.167199	0.0910426	0.280483	0.27027	0.21438	0.231391	0.226764	0.267177	0.256143
ASF1B	0.0759448	0.0784265	0.1013	0.088878	0.108312	0.0998713	0.0929105	0.305674	0.205338	0.0827008	0.131983	0.467435	0.0393541	0.0301371	0.0460544	0.0752921	0.0555116	0.122978	0.148407	0.0983528	0.168898	0.168348	0.164307	0.0610678	0.0878755	0.244566	0.0266668	0.0793939	0.0759802	0.0710812	0.0415736	0.0395783	0.136914	0.147665
ASGR1	0.00626046	0	0.0201672	0	0.0196225	0.0162814	0.00872455	0.0641372	0.0235056	0.0383844	0.0202269	0.0621741	0.109223	0.0825082	0.124289	0.133628	0.0819567	0.118175	0.20086	0.0041556	0.0247718	0.011502	0.188122	0.172672	0.0478748	0.581174	0.184472	0.0191455	0.0152463	0.00940556	0.0060322	0.0062719	0.00736283	0.0112071
ASGR2	0.0245509	0.0280528	0.100501	0.102173	0.0503999	0.040703	0.109976	0.0490303	0.022404	0.0697533	0	0.0421004	0	0	0	0	0.00180178	0.106339	0.391605	0.0159799	0.0200154	0.0236207	0.870962	1.61485	0.514521	3.15009	2.24541	0	0	0.0237444	0.0067989	0.0136315	0.0572108	0.0623489
ASH1L	0.477236	0.461428	0.351722	0.389961	0.296616	0.31705	0.372515	0.271859	0.25513	0.409309	0.318004	0.238783	0.215715	0.268733	0.253052	0.154057	0.185305	0.0825484	0.227513	0.227155	0.236659	0.0696044	0.188395	0.175708	0.206328	0.154333	0.128729	0.232319	0.260399	0.180966	0.178705	0.102463	0.246519	0.237144
ASH1L-AS1	0.0750178	0.0913232	0.0555894	0.0371676	0.0613051	0.0487603	0.06622	0.019722	0.0208768	0.037939	0.0182304	0.0275799	0.0113686	0.0164432	0.0335379	0.0261522	0.0197276	0.0326508	0.0139817	0.0161225	0.0193538	0.0129367	0.0197919	0.0213986	0.0165383	0.016745	0.0279467	0.0612676	0.0593225	0.0186663	0.0186491	0.0157422	0.0332875	0.0250947
ASH2L	0.2819	0.299742	0.283901	0.255986	0.284703	0.267108	0.243862	0.554191	0.454192	0.407434	0.434773	0.27095	0.45662	0.406498	0.399853	0.46356	0.459016	0.283442	0.433374	0.477666	0.465249	0.405516	0.734593	0.46924	0.986612	0.885183	0.526797	0.189045	0.198831	0.409312	0.40315	0.398047	0.101206	0.0964495
ASIC1	0.0133667	0.00926328	0.00710293	0.00711039	0.00508278	0.00516545	0	0.0225091	0.110003	0.137935	0.072434	0.0130087	0	0	0.00135192	0	0	0	0.00275014	0.0163743	0.0417968	0.0188286	0	0	0	0	0	0.029562	0.0327653	0.0960146	0.0567328	0.0626648	0.0241434	0.0166046
ASIC2	0	0	0	0	0	0	0	0	0	0	0	0	0	0	0	0	0	0	0	0	0	0	0	0	0	0	0	0.000980427	0.000790299	0	0	0	0	0
ASIC3	0.0103826	0.00638452	0.0134798	0.0109133	0.0182329	0.0130099	0.00963962	0.00114305	0	0.0050173	0	0.00246717	0.0527333	0.0318127	0.0492822	0.0276775	0.0199638	0	0.0274309	0.0136961	0.0179567	0.0155111	0.00138598	0.0176747	0	0.0166743	0.00519517	0.0378677	0.0387737	0.0261695	0.0155256	0.038576	0.0220176	0.0181701
ASIC4	0	0	0	0	0	0	0	0	0	0	0	0	0	0	0	0	0	0	0	0	0	0	0	0	0	0	0	0.000552055	0.00127531	0	0	0	0	0
ASIC5	0	0	0	0	0	0	0	0	0.000602472	0	0	0	0	0	0	0	0	0	0	0	0	0	0	0	0	0	0	0	0	0	0	0	0	0
ASIP	0.0479124	0.0648538	0.0433428	0.0332794	0.0346909	0.00501958	0.026856	0.0142124	0.0103746	0.0243448	0	0.00750784	0.0178313	0	0	0	0.00806283	0.0487655	0.00823386	0.0123901	0.0266246	0.0300471	0	0	0	0	0	0.0918455	0.0687525	0.0854751	0.0933355	0.20618	0.0514687	0.0462717
ASL	0.363768	0.360049	0.350483	0.311787	0.367616	0.370415	0.375753	0.396679	0.32523	0.234915	0.302316	0.325908	0.375049	0.36316	0.356961	0.404741	0.433839	0.667919	0.436326	0.437226	0.350993	0.560275	0.341938	0.383469	0.0348902	0.533246	0.374697	0.624854	0.604201	0.477938	0.46874	0.544878	0.452838	0.442359
ASMTL	0.845477	0.787773	0.900395	0.892449	0.907314	0.9782	0.990892	0.468085	0.131806	0.334842	0.207919	0.1897	0.113462	0.0926758	0.101639	0.0961959	0.0850702	0.170447	0.284056	0.09388	0.101114	0.114924	0	0.160578	0	0.178134	0.224422	0.113753	0.110698	0.0978483	0.0960056	0.139355	0.0689713	0.0670366
ASMTL-AS1	0	0	0	0	0	0	0	0	0	0	0	0	0	0	0	0	0	0	0	0	0	0	0	0	0	0	0	0	0.0367985	0	0	0	0	0
ASNA1	1.22939	1.18972	1.21933	1.29081	1.42963	1.40288	1.3515	1.72389	1.72489	1.61142	1.87411	2.00237	2.38304	1.74389	1.43905	1.83011	1.94075	3.45441	1.84152	1.39099	1.79309	1.93292	0.961436	1.18762	0.181362	1.68901	1.23802	2.08072	1.96599	1.85043	1.7363	2.1382	1.69719	1.63609
ASNS	0.0503389	0.0449078	0.0329632	0.0417973	0.0253229	0.0161217	0.0362941	0.0157665	0.034147	0.0306563	0.03066	0.0262582	0.0349801	0.0482021	0.077852	0.034078	0.0203695	0.0787665	0.0321734	1.0962	0.902935	1.1747	0.0173151	0.0230579	0.0430033	0.0188655	0.162364	0.0214419	0.0298641	0.212803	0.153967	0.141093	0.0366879	0.0447646
ASNSD1	0.544018	0.596768	0.576746	0.515398	0.379397	0.367709	0.564274	0.464707	0.547536	0.46027	0.626459	0.504393	0.464504	0.52234	0.369417	0.403988	0.397617	0.46491	0.461805	0.629811	0.535938	0.536	0.661975	0.482645	1.02472	0.452392	0.321861	0.534382	0.540873	0.521695	0.555585	0.548108	0.582237	0.600199
ASPA	0.00265428	0	0	0	0	0	0	0	0	0	0	0	0	0	0	0	0	0	0	0.0015127	0.00416932	0.0362101	0	0	0	0	0	0	0	0	0	0	0	0
ASPDH	0.0193693	0.00532306	0.00953447	0	0.00852818	0.00308149	0	0	0.00648362	0	0	0	0.013164	0.00917127	0.00948594	0.00340909	0.0055779	0	0.0121572	0.00343466	0.00308938	0	0	0.00558001	0	0	0	0.0352541	0.0303419	0	0	0	0.00458159	0.0126514
ASPH	1.98848	2.06937	0.998896	1.64055	1.39098	1.41689	2.53088	2.62574	2.49742	4.41429	3.54598	2.67009	1.14012	1.13758	1.22893	0.695653	0.833577	0.824442	0.633635	0.793219	1.46206	0.622939	0.342575	0.414459	0.409052	0.310081	0.863007	1.27745	1.03438	0.95799	0.831275	0.584849	1.39618	1.52996
ASPHD1	0	0	0.0021693	0	0.00317934	0.00645288	0	0.0208878	0.159709	0.0219366	0.332214	0.0164387	0.0437333	0.0789201	0.18607	0.0334473	0.0396934	0.146973	0.0817899	0.429189	0.328604	0.705185	0	0	0	0	0	0.173365	0.148041	0.0174493	0.049033	0.0370955	0.306023	0.303738
ASPHD2	0.0161931	0.0137225	0.0269001	0.0245145	0.0372881	0.0250074	0.0217299	0.0234761	0.0463546	0.0132815	0.00231693	0.0150359	0.0659043	0.0500991	0.060577	0.051394	0.0425759	0.0160064	0.0528701	0.0572256	0.0775963	0.0594142	0.141183	0.0280805	0.111705	0.17207	0.0695837	0.0319381	0.043544	0.0205646	0.0204436	0.0338885	0.0115333	0.0156766
ASPM	0.00799364	0.00324931	0.00278391	0.00271487	0.0114728	0.0119567	0.00374168	0.142373	0.128696	0.277024	0.221926	0.164772	0.000945673	0.000710612	0.00243769	0.000660555	0.000799036	0	0	0.00904134	0.0140284	0.012505	0.000441858	0.00267536	0	0.00028095	0	0.0366185	0.0374646	0.00697224	0.00399811	0.00101184	0.0241542	0.0241963
ASPN	0	0	0.0110216	0.0100567	0	0	0	0.00184856	0.014721	0	0	0.0029305	0	0	0	0	0	0.0030982	0	0	0.00616426	0.00579335	0	0	0	0	0	0.0213799	0.022963	0	0	0	0.00519509	0.0101675
ASPRV1	0.0475987	0.0430642	0.0282152	0.0209238	0.0194438	0.0139576	0.0214648	0	0.0025215	0.00637745	0	0.000758891	0.00108237	0.00177048	0.00413947	0.00253419	0.00134297	0.00267582	0.00280692	0.00940782	0.00450068	0.00469831	0.00809915	0.00561241	0.00451632	0.00765523	0.00354469	0.00699427	0.0091591	0.00632745	0.0103502	0.00916711	0.0112698	0.0119885
ASPSCR1	0.245059	0.256121	0.238472	0.243156	0.24533	0.238942	0.186943	0.448892	0.205819	0.390134	0.29718	0.200783	0.442195	0.302636	0.318039	0.35286	0.38189	0.329637	0.446623	0.231492	0.236091	0.352578	0.0485383	0.13103	0	0.194399	0.0887744	0.470179	0.457208	0.286001	0.262128	0.343453	0.363365	0.397259
ASRGL1	0.143588	0.125807	0.126672	0.101049	0.115378	0.110151	0.110123	0.449168	0.284104	0.357177	0.198792	0.324328	0.0959018	0.0651857	0.26713	0.0976786	0.0729028	0.40697	0.639887	0.13549	0.40375	0.196631	0.257505	0.153424	0.308281	0.292851	0.17499	0.0757509	0.0586337	0.0907441	0.0612118	0.110405	0.0855767	0.09424
ASS1	0.00799934	0.0357131	0.0423239	0.0464193	0.014409	0	0	0	0	0	0	0	0	0	0	0	0.00105325	0.102975	0	0.122061	0.133066	0.57712	0	0	0	0	0	0.0267814	0.0230093	0.0246835	0.0127946	0.013358	0.097224	0.10225
ASTE1	0.0802841	0.0795789	0.115501	0.0979157	0.0795418	0.064844	0.0899667	0.0965041	0.117697	0.0802492	0.0762454	0.0531096	0.0613982	0.0757128	0.0878971	0.0603272	0.074773	0.106741	0.0865325	0.100194	0.0797035	0.106571	0.104336	0.204175	0.164928	0.115852	0.126553	0.105819	0.106533	0.132565	0.131743	0.106488	0.0965855	0.0882415
ASTL	0.0971446	0.0926389	0.121564	0.119605	0.087785	0.117146	0.0812642	0	0	0	0	0.00987444	0	0	0	0	0	0	0.00226008	0	0	0	0	0	0	0	0.0058136	0.00121143	0	0	0	0	0.0017186	0.00274234
ASTN1	0.135383	0.158749	0.0759543	0.0689958	0.0304553	0.0396069	0.119778	0	0	0	0	0	0	0	0	0	0	0	0	0.0634868	0.00774772	0.0065536	0	0	0	0	0	0.0201145	0.0254101	0.0791254	0.0519949	0.0382053	0.00537618	0.00650261
ASTN2	0.432122	0.425745	0.272433	0.235699	0.27212	0.310747	0.238947	0	0.00968578	0.00129421	0.00167089	0.000718255	0.0011206	0.000421059	0.00352207	0.00157004	0.00211626	0.000851758	0.000797005	0.104725	0.154825	0.0357156	0	0.000835356	0	0	0	0.133999	0.137089	0.1444	0.170084	0.295959	0.0466584	0.0480291
ASTN2-AS1	0	0	0	0	0	0	0	0	0	0	0	0	0	0	0	0	0	0	0	0	0	0	0	0	0	0	0	0.00275547	0.00587662	0	0	0	0	0
ASUN	0.110097	0.111476	0.130916	0.143012	0.136637	0.148574	0.0917785	0.320493	0.271454	0.250859	0.345932	0.203072	0.129016	0.185233	0.209075	0.131379	0.165545	0.165941	0.212582	0.273731	0.28551	0.260435	0.202207	0.163172	0.346698	0.159368	0.186298	0.334035	0.341809	0.379313	0.335535	0.283736	0.260096	0.256789
ASXL1	0.567238	0.584806	0.500362	0.486413	0.452658	0.415543	0.494056	0.379059	0.269286	0.412431	0.305552	0.293601	0.319997	0.317556	0.306214	0.339103	0.261452	0.0810889	0.299312	0.284149	0.311918	0.2002	0.352435	0.275277	0.239796	0.330277	0.331584	0.225371	0.23884	0.263061	0.299172	0.255306	0.237787	0.238665
ASXL2	0.130094	0.151146	0.142256	0.128593	0.159667	0.141581	0.137406	0.429952	0.440515	0.523355	0.467876	0.26302	0.327414	0.315405	0.415286	0.280925	0.282787	0.0354482	0.287926	0.361796	0.311658	0.0553955	0.236704	0.163249	0.290178	0.265391	0.225074	0.215621	0.233893	0.305365	0.310608	0.139603	0.232059	0.199189
ASXL3	0	0	0	0	0	0	0	0	0	0	0	0	0	0	0	0	0	0	0	0	0	0.000332478	0	0	0	0	0	0.00273093	0.00435476	0	0	0	0	0
ATAD1	0.294612	0.295082	0.352318	0.313373	0.310466	0.325285	0.323898	0.238786	0.517557	0.233737	0.386757	0.438031	0.232063	0.301669	0.236328	0.25866	0.238317	0.277496	0.292702	0.682794	0.666521	0.470755	0.295906	0.168111	0.50815	0.221863	0.158696	0.425386	0.418238	0.625928	0.637389	0.536007	0.523282	0.581269
ATAD2	0.0815751	0.0803153	0.0952239	0.0835791	0.0884512	0.0760274	0.0788853	0.191336	0.192949	0.061312	0.193042	0.322461	0.0276573	0.0766258	0.0678981	0.0364094	0.0390931	0.0183128	0.0627344	0.0996139	0.103169	0.0780058	0.0610373	0.113873	0.119282	0.0518714	0.102124	0.12521	0.127976	0.100573	0.0819508	0.0570698	0.111679	0.120312
ATAD2B	0.0855128	0.0869811	0.127095	0.125158	0.105329	0.113606	0.0936621	0.115074	0.138545	0.159216	0.115309	0.178623	0.0905794	0.129459	0.129349	0.0867777	0.111984	0.0590018	0.136948	0.0943106	0.0694946	0.0384436	0.242481	0.27727	0.372004	0.176797	0.278399	0.191935	0.198906	0.0890161	0.0972387	0.0518379	0.136253	0.139833
ATAD3A	0.338762	0.317747	0.3786	0.326844	0.326312	0.326675	0.312943	0.70215	0.321821	0.348345	0.485713	0.291574	0.423177	0.329753	0.326635	0.295825	0.416124	0.18966	0.285024	0.220266	0.21569	0.217971	0.0224965	0.0400322	0	0.0697089	0.0349062	0.553833	0.558633	0.148004	0.17822	0.226633	0.425526	0.454821
ATAD3B	0.467359	0.474027	0.515115	0.492663	0.488605	0.492987	0.462295	0.486446	0.214627	0.324882	0.274412	0.325472	0.377377	0.300112	0.33726	0.277313	0.419689	0.199082	0.319594	0.129242	0.139412	0.16895	0.0224887	0.0642745	0	0.0833443	0.0490966	0.495813	0.50524	0.104611	0.138266	0.154607	0.196775	0.201474
ATAD3C	0.0114216	0.00458821	0.00635155	0.00487002	0.00425922	0.00394132	0.0104868	0.014877	0.00926842	0.00653239	0.00909935	0.00552459	0	0.00241366	0.00256523	0.0016656	0.000504379	0.0018522	0.0060996	0.0102386	0.00336652	0.0218768	0.00173366	0.000712125	0	0.00158555	0	0.00162737	0.00632294	0.00581883	0.00510276	0.00225434	0.000577192	0
ATAD5	0.00895609	0.0102875	0.022113	0.0161014	0.0105913	0.0130782	0.0197028	0.0529524	0.05459	0.0301215	0.0653595	0.0661004	0.00581466	0.0156847	0.0238863	0.0129205	0.0131667	0.0201153	0.0233777	0.0177849	0.0134425	0.0109601	0.0216166	0.00822624	0.0303101	0.00750008	0.00610012	0.0534615	0.0527376	0.0204369	0.0136316	0.00630121	0.0247036	0.0271754
ATAT1	0.104057	0.121196	0.0836543	0.0898255	0.0644664	0.0750292	0.0870341	0.06243	0.043136	0.0401003	0.0320582	0.0237466	0.130936	0.104049	0.104239	0.0965748	0.0871758	0.0284305	0.109599	0.0607712	0.052752	0.101595	0.0471724	0.0537563	0.0346146	0.0616094	0.0573516	0.0541671	0.0500266	0.0607958	0.0533732	0.0580587	0.0329594	0.0207553
ATCAY	0	0	0	0	0.000311023	0.000348855	0	7.04101e-05	0	0	0	0	0.000255575	0	0	0	0	0	0.000460435	0.000849758	0	0.00025353	3.18613e-05	0.000363809	3.68212e-05	9.11398e-05	3.82538e-05	0.0270169	0.029728	0.000336732	0.000223641	0.000567245	0.000221152	0
ATE1	0.165384	0.158125	0.174815	0.182888	0.172525	0.170601	0.145372	0.230775	0.313176	0.225634	0.208295	0.213	0.12016	0.184424	0.191158	0.184055	0.16413	0.10995	0.201127	0.248115	0.348106	0.176896	0.297942	0.0830127	0.456871	0.216364	0.0717044	0.22238	0.217885	0.2939	0.337163	0.243853	0.371074	0.372351
ATE1-AS1	0.00395773	0	0.00919947	0.0163446	0.00953496	0.00938591	0	0.00899286	0.00877299	0.0105684	0	0.00326332	0.0040375	0	0	0	0	0.0102493	0.015623	0.0055199	0.0051702	0	0	0	0	0	0	0.00206167	0.0115516	0.0100812	0.010658	0.00200252	0.0130609	0.00460759
ATF1	0.391563	0.353265	0.406233	0.381941	0.344427	0.36907	0.357885	0.227604	0.304345	0.265375	0.309835	0.405965	0.242346	0.291593	0.220311	0.220746	0.208299	0.295989	0.348162	0.43234	0.429083	0.361527	0.575595	0.277153	0.798678	0.439852	0.433608	0.298897	0.284946	0.312107	0.339118	0.303192	0.423467	0.431268
ATF2	0.597754	0.570782	0.612143	0.638745	0.50615	0.53125	0.704992	0.403656	0.828056	0.53525	0.463579	0.660476	0.307095	0.342739	0.341394	0.307097	0.279337	0.199759	0.395581	0.611418	0.648198	0.438038	0.525706	0.381269	0.805182	0.401538	0.54238	0.521736	0.560619	0.637154	0.668625	0.5099	0.645685	0.686165
ATF3	2.44353	2.58936	2.98032	2.85481	2.25397	2.05296	2.81705	0.207862	1.18181	0.119115	3.55311	1.88266	2.61665	3.36264	3.18657	1.75311	2.69866	2.7293	2.17077	2.75591	1.67435	3.1794	0.608938	1.28709	0.437297	0.107415	3.88322	1.47246	1.49556	0.186991	0.911315	0.488245	1.61882	1.62916
ATF4	9.73441	9.15558	9.20997	8.63555	7.68905	7.5912	8.31449	3.54992	3.12753	3.45721	4.03312	6.97111	4.87232	4.37664	2.29856	3.39264	3.1467	3.2471	3.30178	7.68366	8.82146	9.44087	7.26247	22.1471	3.99885	5.10394	23.2262	4.42798	4.6468	4.30464	5.15068	5.71422	5.09436	5.31501
ATF5	1.26262	1.25733	1.81844	1.86012	1.61632	1.48794	0.964622	2.51696	1.71563	2.83632	2.64117	1.99442	0.877328	1.11267	1.4194	1.37758	1.07026	0.126592	2.66681	1.68397	1.14267	2.03473	0.272169	0.631104	0.010909	0.319506	0.805879	0.730182	0.699808	1.33349	1.29914	1.36012	0.797589	0.78186
ATF6	1.22886	1.18391	1.18983	1.23996	1.08125	1.10806	1.46934	0.579503	0.602652	0.663719	0.733363	0.69812	0.472921	0.437044	0.418429	0.364847	0.401183	0.344445	0.431958	0.605073	0.521947	0.457445	0.617852	0.272372	0.872009	0.511554	0.328896	0.483606	0.521609	0.489534	0.408032	0.39421	0.652798	0.683518
ATF6B	0.95565	0.994398	0.894759	1.07459	0.894976	0.75279	1.01281	1.50741	0.750538	1.47271	1.05456	0.712388	2.39635	1.25061	1.53631	1.55853	1.25766	0.117569	1.80594	1.05301	0.873724	0.829132	1.59239	1.36412	0.522043	2.63519	1.36743	0.70893	0.838392	1.26038	0.919679	1.09571	0.836994	0.795694
ATF7	0.287483	0.271341	0.299609	0.290345	0.280934	0.299282	0.261228	0.328301	0.393035	0.421755	0.314556	0.247205	0.293157	0.342936	0.445993	0.393598	0.313781	0.321099	0.330219	0.339562	0.336956	0.252703	0.68424	0.355717	0.826174	0.484509	0.442417	0.168717	0.176536	0.455943	0.369009	0.291323	0.134933	0.124973
ATF7IP	0.306921	0.309357	0.13959	0.18781	0.138479	0.144978	0.265964	0.180058	0.336054	0.328091	0.271238	0.270933	0.161829	0.215453	0.295096	0.170267	0.156467	0.102026	0.29348	0.273681	0.29651	0.175368	0.574666	0.294568	0.602219	0.379137	0.390182	0.143478	0.142766	0.218498	0.22154	0.165403	0.175748	0.182504
ATF7IP2	0.0395843	0.0408509	0.0443683	0.0442747	0.0336618	0.0320687	0.0202557	0.0461636	0.071005	0.0556451	0.031113	0.0502272	0.0558347	0.0599937	0.0933207	0.0437197	0.0554256	0.00979029	0.0375567	0.0357265	0.0184033	0.0252602	0.0189282	0.0139664	0.027405	0.0176197	0.00683357	0.0514068	0.0555429	0.0562845	0.0398344	0.0202545	0.0643807	0.0795157
ATG10	0.0689981	0.0558903	0.0567466	0.0335642	0.07055	0.0653362	0.0697449	0.0491966	0.057589	0.029146	0.0297047	0.0669682	0.0296444	0.0445247	0.0340843	0.0406972	0.0395786	0.0905832	0.0535621	0.0782583	0.126597	0.0856497	0.0817138	0.0489196	0.137291	0.0754393	0.039019	0.044235	0.0356601	0.143636	0.137153	0.125392	0.0569632	0.0762039
ATG101	0.893331	0.936954	0.89326	0.859569	0.884154	0.849704	0.724492	0.791225	0.538035	0.638055	0.332837	0.638479	0.825989	0.775377	0.518239	0.617862	0.774041	0.926531	0.617495	0.720506	0.983863	0.823353	0.357106	0.816599	0.055273	0.573407	1.02208	0.957548	0.921409	0.533781	0.639278	0.683373	0.932262	0.975795
ATG12	0.302891	0.343269	0.33793	0.39033	0.299167	0.319174	0.345478	0.138107	0.379952	0.273331	0.306352	0.542749	0.152199	0.27813	0.238107	0.244678	0.247152	0.421003	0.266691	0.398162	0.377495	0.351163	0.520787	0.476436	0.701499	0.381413	0.472947	0.396942	0.392491	0.527022	0.483531	0.455717	0.368393	0.395622
ATG13	0.327386	0.325219	0.345039	0.381652	0.259309	0.258552	0.30902	0.419291	0.266422	0.418646	0.485791	0.218761	0.420879	0.410969	0.392426	0.424339	0.333271	0.261684	0.458528	0.402033	0.461283	0.377486	0.505579	0.602183	0.398096	0.525573	0.680179	0.278469	0.312808	0.394077	0.346893	0.332751	0.472138	0.416568
ATG14	0.177457	0.206743	0.211311	0.203355	0.135113	0.166438	0.200336	0.158322	0.155513	0.217847	0.171815	0.230517	0.140526	0.149981	0.157144	0.161643	0.132716	0.043954	0.208197	0.196937	0.196938	0.159751	0.223282	0.215453	0.295537	0.188175	0.242218	0.213132	0.238376	0.207132	0.212916	0.16743	0.268323	0.265514
ATG16L1	0.181941	0.171504	0.219502	0.212701	0.193388	0.193948	0.151732	0.278653	0.179596	0.257372	0.186976	0.198376	0.231078	0.2479	0.271779	0.251224	0.249272	0.110577	0.219709	0.213406	0.182144	0.142958	0.246542	0.258378	0.159572	0.250486	0.219509	0.40555	0.40691	0.229995	0.258681	0.19767	0.324484	0.322092
ATG16L2	0.364264	0.315882	0.329879	0.311705	0.436967	0.455184	0.305762	0.14279	0.0834619	0.198683	0.0398415	0.131984	0.776237	0.607906	0.700099	0.83014	0.585027	0.308506	1.57668	0.421368	0.631882	0.616161	2.03904	1.85963	0.214099	3.90834	1.28203	0.392115	0.36874	0.584364	0.483823	0.556156	0.443808	0.433253
ATG2A	0.469497	0.424389	0.255674	0.255334	0.280826	0.304133	0.360808	0.173361	0.111318	0.100967	0.109891	0.0494701	0.333328	0.486375	0.258342	0.378417	0.205281	0.0127121	0.295832	0.141879	0.164269	0.0865489	0.0457051	0.40541	0.00517114	0.142173	0.280467	0.156292	0.17196	0.116211	0.118606	0.112511	0.215815	0.179865
ATG2B	0.242299	0.235653	0.170001	0.162412	0.15062	0.159219	0.242232	0.103354	0.171724	0.10753	0.114151	0.1167	0.104943	0.13109	0.128466	0.113148	0.097321	0.021453	0.149987	0.164253	0.157372	0.0695682	0.151073	0.103928	0.167561	0.118457	0.129215	0.167334	0.179179	0.165727	0.151886	0.102015	0.172133	0.173371
ATG3	1.12621	1.11714	1.31743	1.36741	1.38863	1.32748	1.13009	1.41151	1.48969	1.59353	1.42113	1.34392	1.26485	1.49986	1.621	1.44599	1.60056	3.20306	1.82563	1.45484	1.39905	1.75273	3.42917	1.27968	5.11793	1.9685	2.22283	1.27049	1.19758	1.312	1.13431	1.32404	1.06967	1.11135
ATG4A	0.0978273	0.113854	0.103316	0.120786	0.111929	0.11624	0.102069	0.150682	0.24186	0.112787	0.205904	0.205349	0.36825	0.386125	0.314309	0.288996	0.306468	0.270153	0.15874	0.245725	0.316477	0.292741	0.235468	0.103829	0.374278	0.189202	0.118091	0.246498	0.267884	0.25636	0.308277	0.282635	0.174044	0.197408
ATG4B	0.732858	0.734485	0.666067	0.605831	0.560924	0.550006	0.636824	0.422395	0.304186	0.323776	0.502877	0.367445	0.712179	0.739796	0.647474	0.595817	0.610153	0.65844	0.625809	0.451915	0.464866	0.419967	0.347039	0.353165	0.126293	0.579224	0.355023	0.567492	0.574156	0.409722	0.398786	0.47758	0.595535	0.522373
ATG4C	0.157963	0.132487	0.178291	0.183248	0.239873	0.230713	0.136239	0.118532	0.495663	0.211741	0.234679	0.151572	0.126592	0.175728	0.212822	0.150035	0.168951	0.322045	0.373342	0.484891	0.437266	0.401784	0.388437	0.0869401	0.578779	0.292108	0.0940525	0.280299	0.269644	1.14808	0.687072	0.77249	0.467912	0.498627
ATG4D	0.265024	0.222719	0.217442	0.171972	0.197584	0.199234	0.234228	0.198774	0.171336	0.142227	0.13419	0.159293	0.246892	0.250357	0.263337	0.246639	0.239272	0.193596	0.328321	0.122843	0.118866	0.189203	0.055332	0.189727	0.00938177	0.171289	0.1564	0.225372	0.245245	0.117891	0.115327	0.116823	0.232898	0.221623
ATG5	0.275206	0.269607	0.275917	0.266543	0.273477	0.280629	0.314071	0.357035	0.516128	0.401801	0.422138	0.593716	0.252264	0.385846	0.297749	0.367417	0.326726	0.463813	0.324981	0.463932	0.574788	0.461335	0.416551	0.300742	0.756144	0.304299	0.377276	0.57021	0.562743	0.534457	0.492998	0.491593	0.45909	0.521234
ATG7	0.60491	0.545616	0.507219	0.576943	0.559144	0.496999	0.495885	0.581108	0.833668	0.689588	0.594176	0.663914	0.450156	0.633956	0.580784	0.785439	0.700982	0.582278	0.634745	0.802543	0.839867	0.872312	0.500053	0.281528	0.346892	0.542621	0.299511	0.789539	0.821703	0.982063	0.979264	0.935665	1.42209	1.56662
ATG9A	0.432258	0.457429	0.338095	0.342741	0.297532	0.332256	0.43408	0.423281	0.424445	0.364912	0.441856	0.143387	0.444993	0.431679	0.513682	0.472166	0.320123	0.262738	0.607063	0.50122	0.525931	0.433714	0.227207	0.308198	0.0739748	0.463304	0.326114	0.261315	0.287836	0.488249	0.412391	0.363379	0.456311	0.43829
ATG9B	0.000752182	0.00663309	0.0322429	0.0501855	0.00672341	0.00249556	0	0	0	0	0	0	0	0	0.00274529	0	0.000425331	0.00128264	0.00120018	0.00321844	0	0	0.00370622	0.00520463	0.000952902	0	0.00421013	0.00309427	0.00039628	0.00056719	0	0	0.00875758	0.00308129
ATHL1	0.217924	0.237819	0.213459	0.198946	0.203715	0.249793	0.266862	0.027397	0.0222651	0.0887184	0.00934903	0.0330496	0.022471	0.0168044	0.126051	0.0468015	0.0237914	0.00179603	0.2053	0.0699342	0.0646758	0.103825	0.106776	0.215934	0.00679854	0.311381	0.168555	0.117815	0.135211	0.166202	0.101593	0.132982	0.0271281	0.033995
ATIC	0.333506	0.34109	0.312166	0.340415	0.371694	0.347209	0.265933	0.827156	0.656788	0.718721	1.10763	0.289247	0.813929	0.873933	1.04468	0.842804	0.930349	1.15791	0.303926	1.05656	1.12131	1.26004	0.346714	0.0920236	0.558248	0.360772	0.180841	0.210221	0.30398	0.656947	0.94353	1.07305	0.139106	0.113466
ATL1	0.00535013	0.0072983	0.00825276	0.0102631	0.0100046	0.0052234	0.00996479	0.00221316	0.0343419	0.00508441	0.0457444	0.0120513	0.102213	0.21817	0.162766	0.135607	0.238302	0.0720743	0.0363898	0.113769	0.0914975	0.125636	0.00791512	0.00716146	0.00781699	0.00452095	0.00136927	0.0224979	0.021047	0.0097765	0.0148003	0.00761825	0.0322021	0.0253071
ATL2	0.330652	0.397715	0.445799	0.409568	0.341427	0.490475	0.458535	0.288835	0.249446	0.24176	0.218231	0.367268	0.181414	0.312445	0.241689	0.287671	0.211391	0.150174	0.249452	0.251535	0.32632	0.148781	0.243147	0.463558	0.439241	0.21851	0.332064	0.286833	0.3037	0.245315	0.226562	0.204468	0.288195	0.241371
ATL3	0.193263	0.177662	0.22391	0.205945	0.199204	0.170816	0.189262	0.806054	1.48339	0.822991	0.705815	1.26089	0.360944	0.469736	0.499638	0.5952	0.518205	0.17433	0.430999	0.651237	0.560384	0.457939	0.366104	0.267014	0.509684	0.305492	0.30086	0.721715	0.731964	0.727031	0.735888	0.556847	0.871913	0.909358
ATM	0.118966	0.132823	0.194422	0.210377	0.184414	0.172991	0.138347	0.192922	0.393145	0.364075	0.278271	0.321586	0.142917	0.312923	0.421215	0.182532	0.239383	0.0437042	0.416073	0.633634	0.585654	0.247484	0.425873	0.240706	0.569611	0.418184	0.196076	0.629494	0.644752	0.612399	0.623	0.336025	0.531177	0.549785
ATMIN	0.415352	0.429397	0.37783	0.403878	0.305279	0.317802	0.399884	0.406926	0.452377	0.37736	0.453512	0.348216	0.38351	0.348791	0.319747	0.316187	0.287585	0.186492	0.33168	0.446195	0.472401	0.378213	0.547785	0.288065	0.843024	0.423427	0.307369	0.363291	0.408851	0.39752	0.424394	0.343556	0.576722	0.634858
ATN1	0.959697	0.895213	0.801285	0.791546	0.612208	0.66867	0.69586	0.542642	0.44419	0.656671	0.626741	0.0614254	2.39857	1.39958	1.23838	1.16443	1.06785	0.0308345	0.820177	0.327229	0.343873	0.453329	0.114143	0.117078	0.0193452	0.240265	0.0948811	0.105991	0.0991583	0.212677	0.203122	0.244485	0.0759054	0.0646287
ATOH7	0	0	0.00105535	0.00209569	0.00103117	0.00125574	0	0	0	0	0	0	0	0	0	0	0	0	0	0	0	0	0	0.00120607	0	0	0	0.00051678	0.00119384	0	0	0	0	0
ATOH8	0.0669832	0.0737387	0.14632	0.161522	0.0828928	0.0789507	0.149929	0.0179072	0.00286684	0.0222848	0.00772616	0.00870534	0	0	0	0	0.000497967	0	0.016018	0.00560854	0.004015	0.0171535	0.00161919	0.00281228	0.0320259	0.00415349	0.00814806	0.00514667	0.00463034	0.000588781	0.00209948	0.00128951	0.0121547	0.00926653
ATOX1	1.16026	1.34039	1.16605	1.25436	1.47202	1.27391	1.16534	2.44563	3.14996	1.79115	2.60566	1.84646	6.01994	5.6836	5.05631	6.26902	6.0497	20.1475	3.31523	6.21335	5.5608	8.70313	0.492166	0.747125	0.271214	1.00199	0.802454	5.7377	5.8666	9.22282	10.9957	10.8592	3.06746	2.85818
ATP10A	0.0300652	0.0285	0.0725375	0.0764978	0.0776628	0.0687121	0.0407381	0.0875843	0.0359856	0.0728666	0.0590776	0.0211276	0.37604	0.389061	0.165437	0.320585	0.450666	0.00598077	0.0215217	0.000204926	0.00131781	0.0121603	0.0903152	0.0655177	0.0458945	0.154349	0.056626	0.0589999	0.0615432	0.00195709	0.0023604	0.000545781	0.0414853	0.0441666
ATP10B	0	0	0	0	0	0.000370745	0	0	0.000707526	0	0	0.000321747	0.00104883	0.00118339	0	0.00316814	0.00560042	0	0.000993983	0.0012077	0.000959937	0.00505408	0	0	0	0	0	0.00718145	0.00428211	0	0.000296196	0.00028077	0.000258077	0.000313156
ATP10D	0.11402	0.117709	0.134419	0.141134	0.146893	0.134113	0.119987	0.117047	0.377385	0.235424	0.291952	0.132463	0.134031	0.196284	0.224467	0.159781	0.169237	0.0539864	0.19535	0.246569	0.245521	0.12418	0.324663	0.124674	0.408128	0.27725	0.226403	0.251389	0.257991	0.195816	0.194844	0.153752	0.330999	0.336329
ATP11A	0.552493	0.535872	0.505781	0.561861	0.507153	0.496886	0.573505	0.668578	0.849243	0.593544	0.569118	0.447264	0.857258	0.63591	0.725236	0.6579	0.676661	0.0763506	0.614007	0.65331	0.541509	0.227821	0.825909	0.692402	0.421607	0.871081	0.669878	0.459384	0.474762	0.555975	0.589695	0.377169	0.375342	0.312469
ATP11A-AS1	0.00716235	0.00351331	0.000757768	0.010245	0.00371732	0.00260443	0.00401346	0.00868814	0.0129833	0.0390956	0.00748057	0.0102867	0.00536301	0	0.011038	0.00396376	0.0137141	0.00800308	0.0102456	0.000527824	0	0	0.0103844	0	0.00206008	0.00286238	0.000948083	0.046179	0.0524386	0	0	0	0.0202492	0.0184158
ATP11AUN	0	0	0	0	0	0	0	0	0	0	0	0	0	0	0	0	0	0	0	0.000952376	0	0	0.00138557	0	0	0	0	0	0	0	0	0	0	0
ATP11B	0.417854	0.407083	0.295701	0.302029	0.316919	0.339033	0.457826	0.215357	0.42886	0.269544	0.395129	0.429319	0.386048	0.453231	0.356617	0.320222	0.330538	0.0707202	0.357165	0.445512	0.34786	0.230553	0.608967	1.04293	1.06981	0.443805	0.967897	0.512803	0.504072	0.320675	0.346322	0.226196	0.444575	0.474042
ATP11C	0.295197	0.3133	0.282311	0.290149	0.260416	0.272793	0.356684	0.175592	0.230124	0.190752	0.205449	0.355875	0.123479	0.161691	0.17315	0.13062	0.139151	0.0374416	0.150109	0.192334	0.160971	0.1383	0.211682	0.086851	0.332758	0.145204	0.0821832	0.211684	0.198302	0.133467	0.123549	0.117917	0.250728	0.24209
ATP13A1	0.596363	0.617741	0.61455	0.635148	0.634118	0.586758	0.655056	0.820902	0.621732	0.764348	0.696278	0.452443	0.786001	0.736115	0.931534	0.793566	0.905747	0.40172	0.794898	0.462206	0.431006	0.410069	0.312512	0.246272	0.0591711	0.765335	0.194011	1.17964	1.27887	0.590904	0.492874	0.506119	0.93181	0.853624
ATP13A2	0.392103	0.403353	0.419375	0.435813	0.511059	0.485542	0.475914	0.523458	0.828015	0.428886	0.397616	0.495809	0.682665	0.465177	0.451797	0.596448	0.310688	0.085516	0.40795	0.308402	0.621419	0.360067	0.0880219	0.135117	0.0117074	0.265754	0.0961894	0.37263	0.382679	0.548873	1.26395	1.01259	0.198964	0.192605
ATP13A3	2.59148	2.64759	2.9197	2.66455	2.6844	2.9209	3.57396	5.2489	5.80749	6.61156	6.879	5.05531	1.87371	3.94948	2.96307	2.83659	3.4012	0.414062	2.93699	2.5219	1.6408	1.10164	0.424482	2.54527	0.636739	0.304304	3.03094	3.03384	3.09478	2.44748	4.15045	2.23406	1.21792	1.18233
ATP13A4	0.000495321	0	0	0	0	0	0	0	0	0	0	0	0	0	0.000710567	0.00169167	0	0	0	0	0	0	0	0.000747352	0.000214704	0.00100646	0	0.000206603	0.000952197	0.000334734	0.000440152	0.000375921	0	0
ATP1A1	6.06059	6.24799	5.18166	5.15484	4.47329	4.12686	5.92618	4.65027	5.47314	5.45381	6.79249	4.47026	10.266	15.0124	12.94	11.198	12.7174	0.73413	5.51731	6.78207	6.68086	6.53458	4.38363	10.6271	3.11462	4.1466	12.1092	5.24376	5.57842	3.41266	4.17716	3.89618	2.59093	1.81624
ATP1A1-AS1	0.087417	0.077633	0.0933509	0.0379367	0.0459979	0.0546541	0.0674075	0.0187212	0.0511685	0.0442265	0.0135586	0.0335236	0.0665571	0.0491195	0.0670554	0.0318504	0.0978876	0.0289284	0.0409034	0.0361352	0.0611338	0.0372513	0.061433	0.0742759	0.0353962	0.0185446	0.0912466	0.108267	0.123127	0.0370513	0.0903643	0.0308819	0.0419563	0.0489771
ATP1A2	0	0	0	0	0.000861088	0	0	0	0	0	0	0	0	0	0	0	0	0	0	0.00117331	0	0.00115346	0	0.000671434	0	0	0	0.000287717	0.00033233	0	0	0	0	0
ATP1A3	0	0	0	0	0	0	0	0	0	0	0	0	0	0	0.00639507	0	0	0	0	0	0.00134685	0.00194642	0	0	0	0	0	0.0070745	0.0142679	0	0	0	0	0
ATP1A4	0.000953172	0.0037114	0	0	0.00707156	0.014957	0	0	0	0	0	0	0	0	0.00159443	0.0264847	0	0	0	0.00080122	0.00667276	0.00198469	0	0	0	0.0156576	0	0.00122435	0.00208254	0.000445283	0.026566	0.010113	0	0
ATP1B1	11.0285	10.8119	8.84216	8.68208	10.3085	10.9595	11.5841	6.5783	7.25144	4.26812	3.85561	6.6357	3.31976	4.15392	3.82354	2.40537	3.93559	0.23901	0.882724	4.12669	2.92458	2.52853	0.15305	0.029046	0.209883	0.0903322	0.136915	4.33149	4.42425	5.38341	4.22878	6.70758	3.90805	3.53451
ATP1B2	0.00167131	0.00371438	0.00142374	0.00188475	0.00460639	0.00223642	0	0	0.00117094	0.00206128	0	0	0	0	0	0	0.00139101	0.0011545	0.0140471	0.000634986	0	0.00247567	0.00377876	0.00325406	0.00739384	0.00313856	0.00396945	0.00209612	0.00141839	0.00280955	0.00124542	0.000840003	0	0
ATP1B3	46.9366	46.222	33.8164	32.7163	40.1769	43.1955	50.1013	2.58175	4.29517	2.09132	3.11844	3.18008	5.00835	7.22624	5.44055	5.33408	5.33764	10.2269	2.76874	3.53795	5.19732	3.72989	1.70237	3.29789	2.76522	1.35789	4.24299	2.49893	2.58725	3.84696	4.17742	4.44858	1.75402	1.63152
ATP1B4	0	0	0	0	0	0	0	0	0.0131136	0	0.0193594	0	0.000539293	0.0040403	0.00338618	0.00268939	0.00101741	0.00529594	0	0.00179762	0.013857	0.0119518	0	0	0	0	0	0	0	0	0.000705486	0	0	0
ATP2A1	0.00384833	0.00142126	0	0	0.00448117	0.00103677	0	0	0.00248998	0.000560209	0	0	0.00198168	0	0.00384147	0.00103871	0.00212708	0	0.00115903	0	0.000352136	0.00108322	0	0	0	0.00123721	0	0.00615436	0.00921332	0.000371607	0	0.000538561	0.000352739	0.000351782
ATP2A1-AS1	0	0	0	0	0	0	0	0.00295853	0	0	0	0.00923743	0.00487515	0	0	0	0	0.00728731	0	0.00399914	0	0.0208226	0	0	0	0	0	0.0132134	0.011293	0	0.00193838	0	0	0.00448746
ATP2A2	9.74368	9.54368	10.4326	10.8859	8.33183	8.84251	12.6838	2.24428	2.2195	2.22086	1.85867	1.15581	1.41412	1.69895	2.16184	1.47403	1.71642	0.066959	1.14819	1.24343	1.30703	0.73665	0.728853	0.749633	0.693635	0.601354	1.06071	0.910194	1.07945	1.26906	1.35218	1.25288	0.653628	0.644919
ATP2A3	0.00807484	0.00917816	0.0114729	0.00518755	0.0563152	0.0349319	0.0258753	0.366973	0.351957	0.296545	0.526427	0.182831	0.0917097	0.113632	0.737467	0.150416	0.126601	0.116664	1.35584	0.0987689	0.063528	0.0847993	0.149552	0.360118	0.00374054	0.379723	0.289345	0.0258079	0.0216038	0.0236011	0.00183279	0.00213634	0.0289326	0.022747
ATP2B1	2.83815	2.91672	2.10724	2.08729	1.40719	1.39266	2.95255	3.5459	0.860223	1.33693	1.3294	4.71574	0.631503	0.692955	0.310746	1.25248	0.775303	0.469482	0.462488	0.565332	0.549269	0.309184	0.870289	14.078	1.49601	0.669278	13.4427	0.575883	0.600359	0.694238	0.516771	0.472825	0.984739	1.01087
ATP2B2	0	0.000954402	0.00104736	0	0	0.0003934	0.000652483	0	0.00642405	0.001162	0.0331038	0	0.000287203	0	0.000602506	0	0.00097512	0.000654904	0.00308178	0.00500588	0.00776445	0.00823872	0	0.000204419	0	0.000341356	0	0.00261941	0.00094428	0	0	0.000105173	0.0112658	0.0151487
ATP2B3	0	0.00154752	0.00121926	0.000968461	0	0	0	0	0	0	0	0	0	0	0	0	0	0.0008928	0.000844757	0	0	0	0	0	0	0	0	0	0	0	0	0	0.0032404	0.000777132
ATP2B4	0.63933	0.667005	0.500917	0.567785	0.36191	0.354806	0.553141	0.0993629	0.181189	0.143467	0.437947	0.115278	0.0688101	0.152641	0.343304	0.154846	0.0991975	0.00590772	0.148564	0.409096	0.361393	0.210453	0.764877	0.273289	0.839697	0.624755	0.300547	0.53921	0.524178	0.502726	0.539127	0.29403	0.426658	0.375735
ATP2C1	0.451655	0.461173	0.489358	0.471159	0.63088	0.583009	0.59309	0.670683	2.5214	0.738435	0.90747	1.38969	0.999774	1.6883	1.45217	1.44439	1.42456	0.281048	1.00455	1.4236	1.25352	1.04377	0.584216	0.394174	0.903145	0.49128	0.335425	1.69562	1.64776	0.92013	1.07993	0.788662	0.636836	0.746468
ATP2C2	0	0	0	0	0	0	0	0	0	0	0	0	0	0	0	0	0.000505662	0	0.0030472	0.000389508	0	0	0.0022222	0.00682002	0	0	0	0.0025852	0.00156997	0.00109544	0	0	0	0.000681619
ATP4A	0	0	0	0	0	0	0	0	0	0	0	0	0	0	0	0	0	0	0	0	0	0	0	0	0	0	0	0	0	0	0	0	0.00027997	0
ATP5A1	2.46101	2.6483	2.83098	2.8131	3.49875	3.3506	2.69962	4.80319	5.62393	3.80182	7.51212	6.49637	3.91131	5.74492	6.82847	5.49484	5.86967	14.2457	4.18567	6.51763	5.94818	9.76063	9.43564	3.98369	8.5254	6.43745	4.73498	8.8276	8.7599	7.17125	7.34165	7.01695	12.3728	13.2803
ATP5B	7.31653	6.98814	6.33955	6.32574	7.3524	7.53483	6.56275	6.8278	8.29087	5.30246	10.6812	8.27506	6.70993	10.4837	11.6276	9.88201	11.5797	29.6395	7.52539	10.9137	8.87594	13.333	12.3371	8.21486	13.2077	9.29321	9.48776	13.0008	12.66	9.98822	9.41866	9.29459	16.9041	17.2491
ATP5C1	2.36166	2.29319	2.38659	2.43044	2.74476	2.74187	2.62876	1.80346	3.34939	2.21263	4.62689	3.01189	3.3623	3.05889	2.95236	3.14677	3.21841	9.51485	2.25725	3.47985	2.95431	4.22901	4.38426	3.20264	6.68166	3.48755	2.78116	3.89731	3.92867	4.04514	3.73476	4.3368	4.55271	5.02088
ATP5D	0.813149	0.87739	0.828958	0.867904	1.2456	1.29268	0.824527	2.15731	1.39328	1.3723	1.71673	0.790702	1.89306	0.973798	1.59815	1.00461	1.28424	7.59617	1.71448	0.872102	0.8423	2.26696	0.0386698	0.281851	0	0.287215	0.156546	0.820081	0.779487	0.758694	0.973892	1.39904	1.17507	1.00644
ATP5E	5.49346	5.23687	5.69584	4.89045	7.1323	7.23368	5.72684	9.5767	11.9716	8.06569	12.2154	11.5785	11.9077	16.7566	12.7604	14.8343	14.9163	52.6875	9.27236	18.1302	17.067	24.3162	15.0739	14.5716	20.1706	14.3807	14.7421	18.1452	16.6505	20.8433	23.4737	27.722	13.7391	14.3624
ATP5EP2	0.0141304	0.00470286	0.00186289	0	0.00789671	0.00518337	0.015785	0.00910408	0.0108749	0.0170874	0.00782202	0.0148544	0	0	0.00489088	0.00458705	0.00264455	0.0158785	0	0.00291441	0.00532837	0.00673079	0.590745	0.400133	1.08894	0.333751	0.442282	0.00523692	0.00365895	0.00686477	0.0178416	0.0128339	0	0.00318707
ATP5F1	1.16724	1.14896	1.38466	1.33933	1.60245	1.65015	1.31464	1.57183	2.22714	1.63247	2.73669	2.89173	1.86671	2.14941	2.3006	1.98262	2.33689	6.56166	1.96724	2.50614	2.40187	3.0255	3.07567	2.36585	3.9249	2.3146	2.57648	3.17471	3.09227	2.93873	2.7546	3.01112	3.73373	4.11188
ATP5G1	0.447001	0.419376	0.418008	0.414571	0.59536	0.517925	0.377038	0.89362	0.547597	0.523532	1.37323	0.839526	1.54579	1.53565	2.0814	1.43961	2.19554	10.597	1.06549	1.30839	1.49977	3.25884	1.72821	0.997822	0.890428	1.48348	1.09486	1.60962	1.62712	1.15936	1.17586	1.37764	1.51589	1.68775
ATP5G2	2.01438	1.98643	2.30025	2.22374	2.47499	2.24044	1.57699	3.35972	3.28693	3.59779	4.51299	3.69761	3.91855	4.2378	4.97844	4.80955	5.23776	12.8589	3.5682	4.42518	4.41548	7.30135	10.7124	6.75701	2.80562	8.70997	7.23809	3.53201	3.20049	4.28127	4.34234	5.19398	7.07177	7.1606
ATP5G3	0.467694	0.753726	0.525148	0.833666	0.640777	0.979688	0.705851	0.617364	0.944398	0.420325	1.46804	0.844871	1.56484	1.50527	1.45406	1.24939	2.6817	8.22896	0.687038	1.72551	0.882405	1.97728	1.26422	0.848233	0.688472	1.07364	0.838972	1.72	1.94933	1.29686	1.81816	1.96616	1.7801	1.73518
ATP5H	2.13813	1.86768	2.32583	2.22603	2.58316	2.42871	2.19264	3.26223	4.61049	2.67837	4.11539	4.0266	3.80849	4.54042	4.48852	4.98763	5.30367	13.5001	3.83085	5.49244	4.60323	7.59951	7.19721	4.05582	6.94848	5.01183	3.36279	6.99	6.12246	4.67935	5.23931	6.49359	5.52361	6.10484
ATP5I	1.66604	1.55363	1.84784	1.80778	2.18983	2.51496	2.10191	3.2136	2.87822	2.50235	3.32277	2.96853	2.5651	2.48808	2.46188	2.58842	2.475	11.439	1.59109	3.7891	4.0876	6.32508	1.30267	3.12799	1.03105	3.27453	2.25251	6.31919	5.1836	5.8629	5.42745	6.937	4.87498	4.78463
ATP5J	0.541373	0.583915	0.655983	0.653538	0.615777	0.630575	0.584208	0.685139	1.08158	0.693672	1.42364	0.794861	2.26354	1.18903	1.29434	1.40454	1.6367	8.79211	1.21828	1.73395	1.55186	2.15556	1.51027	0.974509	2.15608	1.04839	1.04961	0.859377	0.821918	2.04171	1.72107	2.19565	0.734977	0.63429
ATP5J2	2.98663	2.72655	2.91239	2.8772	3.50403	3.18031	2.7744	2.70965	3.34554	2.52495	4.3426	4.78537	11.3603	5.22195	4.72601	5.52074	6.29032	18.2177	4.73265	6.22139	4.50287	9.94593	4.86481	4.42522	4.15027	5.70804	4.51328	6.45602	6.48089	8.88998	6.92443	9.68155	4.36816	4.64139
ATP5J2-PTCD1	0.0312873	0.0367265	0.033792	0.0323332	0.0293885	0.0197392	0.0326227	0.0603845	0.0347644	0.0408132	0.0663701	0.0278873	0.0491598	0.0720972	0.0724866	0.0403485	0.0384693	0.016774	0.0172175	0.0371485	0.064792	0.051047	0.0223726	0.0221524	0.00934734	0.0894115	0.0134858	0.0274399	0.0184086	0.049969	0.0311625	0.0498455	0.0398597	0
ATP5L	1.53431	1.53422	1.41239	1.53623	1.95551	1.78151	1.46825	1.77842	1.83272	1.65226	2.29389	2.35686	3.40657	2.47068	2.8589	2.50272	2.52948	10.2567	1.8994	2.72723	2.47868	4.00511	5.23839	3.86562	3.91913	4.01048	4.49572	2.80389	2.45941	3.01456	2.88921	3.32206	2.99791	3.07742
ATP5L2	0.00471062	0	0.00501598	0	0.00345648	0.00477467	0	0.00174926	0.00263248	0.0130599	0	0.00722704	0.0024162	0	0.00905599	0.00229839	0.00709278	0.00703573	0	0	0	0.00319592	0.394017	0.262767	0.0794296	0.228942	0.255153	0.00867535	0.0140833	0.00106112	0	0	0.00593766	0.00421089
ATP5O	1.93136	1.87546	2.021	1.84148	2.46438	2.44995	1.93739	2.79934	4.43298	2.18866	4.40278	3.71481	2.24213	2.54503	2.63356	2.90171	2.97907	16.6543	2.73879	4.21242	3.29636	5.84863	5.48194	4.02011	6.79992	3.83761	4.24152	4.56729	4.31462	4.64583	3.83443	4.63032	4.53125	4.46929
ATP5S	0.0374084	0.0475719	0.0653497	0.0503062	0.0572019	0.0353463	0.0495426	0.109653	0.115155	0.110645	0.118525	0.157506	0.0645498	0.103788	0.102326	0.107091	0.144037	0.106993	0.0854347	0.145776	0.112313	0.17122	0.127197	0.151278	0.157127	0.0813694	0.119057	0.112357	0.10298	0.0882739	0.106234	0.0768523	0.0985918	0.10914
ATP5SL	0.297214	0.281044	0.28231	0.30136	0.356599	0.297299	0.250556	0.429874	0.567484	0.377714	0.484064	0.297179	1.10245	0.985486	0.780462	0.761562	0.86734	1.11716	0.69802	0.758186	0.715673	0.982664	0.396174	0.224324	0.139436	0.472854	0.267671	0.728905	0.759537	0.636087	0.784858	0.810055	0.869963	0.913422
ATP6AP1	5.69716	5.42363	4.54212	4.60508	5.17628	5.05721	5.40024	2.9554	5.1028	4.14304	5.45667	3.1025	12.9692	11.3852	11.4916	11.4498	11.9867	12.6528	8.09464	5.86081	8.63364	7.77429	2.63909	2.42687	0.939078	3.37828	2.4267	6.98436	6.943	7.97284	8.57941	10.5849	7.63548	7.38928
ATP6AP1L	0.00481301	0.00215637	0.00748072	0.00814152	0.00133532	0.00563803	0.00215696	0.0057657	0.00791126	0.00917426	0.0105551	0.00472414	0.00437224	0.00790458	0.00690475	0.013687	0.0151346	0.00611565	0.0275329	0.0179562	0.0278644	0.0176109	0.00678082	0	0.003734	0.00714614	0	0.0151456	0.0199988	0.0201777	0.018224	0.0204725	0.0149361	0.0105624
ATP6AP2	7.98122	7.73354	6.52295	6.67374	5.62438	5.98351	8.09296	6.23325	9.3413	5.88625	10.1649	12.1139	3.63251	5.90283	5.78428	6.47082	5.47829	25.1602	9.73216	12.8431	12.0547	14.2984	6.26668	5.54911	9.9157	4.61529	5.49244	4.95957	4.85596	6.80356	9.40365	11.2227	15.3477	14.9121
ATP6V0A1	2.96907	2.83657	2.20511	2.27402	1.83414	1.96032	2.68136	1.59693	1.4653	1.87929	1.39885	1.41094	1.09009	1.06811	1.46282	1.02555	0.81152	0.622762	1.83634	2.26503	2.37186	1.64649	0.844501	0.45427	0.572216	0.924441	0.441059	1.45977	1.58122	2.7983	3.3996	2.97313	2.41813	2.22661
ATP6V0A2	0.0872626	0.0728423	0.104835	0.0996533	0.0678414	0.0814957	0.0982205	0.142411	0.268831	0.214853	0.193747	0.19085	0.171168	0.231043	0.284173	0.227293	0.240996	0.121649	0.243046	0.169188	0.177145	0.165647	0.166306	0.0772529	0.208621	0.142797	0.0724555	0.212064	0.213654	0.126596	0.148695	0.135401	0.249558	0.279089
ATP6V0B	5.20685	5.82349	6.13924	5.95496	4.87896	5.72472	7.39248	3.95203	5.57274	4.60848	5.45988	6.25451	5.55125	9.61911	7.78241	8.59445	10.3369	34.9582	8.14428	5.63884	6.71867	7.59162	3.31621	5.48726	1.30826	4.39705	5.58514	7.93917	8.57758	4.59264	4.991	7.0602	9.74414	10.5848
ATP6V0C	10.7903	10.9695	9.00527	9.10337	10.6148	10.5218	10.5367	7.02733	10.5004	8.11002	11.8702	2.1527	15.5287	9.27607	10.9943	9.44878	11.6984	5.02816	13.8395	5.52607	5.47619	6.39706	0.577104	3.82237	0.169457	4.87105	3.25946	1.42849	1.50544	8.65105	7.56192	10.7676	0.807363	0.612323
ATP6V0CP3	0.00296023	0	0	0	0	0	0	0	0	0.00188306	0	0	0	0	0	0	0	0	0	0.00173263	0.00159183	0.0025989	0	0.0027821	0	0	0.00311235	0	0	0	0	0.00153827	0	0
ATP6V0D1	5.31419	5.07457	4.50879	4.38178	5.03755	4.99897	4.95845	3.93378	6.51327	4.5439	4.4832	5.61046	5.01587	4.74975	5.36177	5.04928	6.26219	10.0367	5.69314	4.15667	5.31837	4.71452	3.71326	5.21987	0.883659	6.70977	5.557	6.52148	6.62033	6.11911	6.00636	7.05486	6.68189	6.66357
ATP6V0D2	0.0180031	0.0032018	0.00674635	0.00804142	0.0310104	0.0222708	0	0.0209529	0.981119	0.430211	1.46246	0.314799	1.46255	1.08068	1.2926	0.390527	0.348785	0.357465	0.677678	0.17556	0.813685	0.0549466	0	0.030101	0	0	0.0665757	0.986778	0.91033	0.918848	0.946143	0.809462	3.98583	4.30381
ATP6V0E1	5.16105	5.16163	5.01004	4.99775	5.06324	4.8466	5.87121	4.76245	7.95868	5.65507	7.43926	6.77832	13.4526	10.2097	9.75679	12.5527	11.3809	34.1227	8.9533	11.4032	11.0182	13.4054	6.25293	5.26786	9.7039	7.09914	4.63462	10.9392	10.3982	14.7659	14.1666	15.1483	8.59186	9.19273
ATP6V0E2	0.0787481	0.075403	0.081368	0.0998024	0.1199	0.11585	0.0928208	0.168084	0.264577	0.13265	0.185762	0.222408	0.221906	0.143077	0.306846	0.141282	0.185852	0.12169	0.101855	0.276593	0.279083	0.456374	0.0215951	0.0155929	0.00684128	0.0272615	0.0109912	0.448425	0.411095	0.399532	0.347452	0.4204	0.310273	0.285293
ATP6V0E2-AS1	0.00243664	0	0.00104471	0.00301622	0.00102077	0.00123487	0	0.00302048	0.0139985	0.00300344	0	0	0.0100648	0.0138341	0.0133162	0.0119797	0.00663677	0.00382494	0	0.0145761	0.0159087	0.020851	0.00154666	0	0	0.000996841	0.00125548	0.0205395	0.0300649	0.0165109	0.0168749	0.0142868	0.00761309	0.00925669
ATP6V1A	1.11716	1.1338	0.879432	0.879508	0.814212	0.883993	0.994492	3.41342	5.73045	2.6273	4.5738	4.01377	2.45222	3.7692	3.50438	2.73347	3.16103	3.18238	2.04998	2.15286	3.63615	1.89435	1.69496	1.03837	2.58935	1.49933	1.12324	3.57193	3.68677	2.49274	3.35592	2.24723	2.85831	2.86943
ATP6V1B1	0.00582332	0	0	0	0.00241282	0	0	0	0	0	0	0	0	0	0	0	0	0	0.00283241	0	0	0	0	0	0	0	0	0	0	0	0	0	0	0.00462756
ATP6V1B2	12.41	12.2966	11.3002	11.1044	8.1231	8.13154	11.753	6.70757	13.6065	6.42238	11.1438	10.6692	5.94485	7.42417	8.85625	6.87652	8.23264	7.5153	7.08639	13.3781	11.0015	7.68992	6.57923	11.9536	8.8086	6.06855	12.7561	8.99859	9.03565	11.5699	15.0955	11.8917	7.32016	7.61717
ATP6V1C1	2.18082	2.17388	1.51756	1.44238	0.984089	1.00605	1.84448	1.6679	2.88268	1.84114	1.69525	1.95375	0.70288	1.11779	0.835974	0.85297	0.831067	1.06231	1.17988	1.5927	1.89562	0.920244	0.446277	0.400227	0.7521	0.404012	0.508617	1.44585	1.44102	1.93813	2.70061	2.30039	1.61418	1.67871
ATP6V1C2	0.202073	0.0732084	0.00354589	0.00196504	0.00194942	0.260144	0.0835051	0.0661025	0.00086462	0.00344579	0.0833443	0.000845481	0.0103204	0.00599659	0.0841326	0.00549578	0.0435552	0.0027331	0.0026576	0.00490185	0.0912872	0.000483936	0.114503	0.102866	0.337439	0.000264891	0.000335502	0.0039516	0.00262656	0.0470556	0.00173579	0.000333159	0.0363222	0.00112793
ATP6V1D	2.01584	2.0244	1.50898	1.58156	1.31093	1.31919	1.76717	1.04519	2.33937	0.921117	2.6544	1.73017	1.2603	1.95638	1.3998	1.27246	1.62242	3.47455	1.31529	2.04404	3.0384	1.80884	1.03397	0.957303	1.67585	0.956471	1.29876	2.61497	2.55305	3.44166	3.77061	2.98251	1.85435	2.08518
ATP6V1E1	2.63689	2.59005	2.50142	2.58842	2.07008	2.10586	1.94141	2.88951	4.36124	3.1682	5.00186	3.78611	5.62801	5.6221	4.25376	5.06113	5.47076	7.21385	3.59053	4.32949	4.99226	5.23442	3.29403	2.81543	3.43962	2.1522	3.25061	4.28571	4.22706	4.52976	4.91079	4.92004	4.77963	5.00622
ATP6V1E2	0.00570558	0.0114863	0.0161905	0.0143924	0.00870635	0.00386811	0.00444199	0.0101887	0.0085027	0.0122525	0.0131928	0.0104041	0.0200132	0.0165962	0.0205044	0.0250543	0.0262868	0.0186452	0.0266548	0.00973326	0.0202944	0.0229483	0.122697	0.017552	0.0931863	0.0569963	0.026226	0.0225823	0.0223774	0.016503	0.0176299	0.0115235	0.00844111	0.00896147
ATP6V1F	5.73106	5.5092	5.3567	5.06665	5.35863	5.3927	6.23595	4.4695	10.4528	8.43895	8.45444	6.96132	22.1892	15.1267	13.1713	13.3371	14.0727	43.711	11.6037	10.3887	11.95	15.2604	4.34737	8.1152	1.33974	5.64309	10.481	14.0109	13.4341	14.8895	13.317	19.2056	15.7269	16.716
ATP6V1G1	2.23248	2.26217	2.23029	2.10998	1.93753	2.02468	2.38138	3.15682	2.60688	2.73756	3.00888	3.82898	4.45322	2.75524	2.27206	2.94807	2.84026	8.16798	1.90907	2.73249	3.3429	3.0305	3.36999	3.09537	3.86832	3.07524	3.25812	3.71874	3.40557	3.53047	3.89269	4.28862	3.52201	3.80378
ATP6V1G2	0.00350651	0.00155715	0.00396582	0.00198587	0.00179999	0.00237989	0	0.00389793	0.00110312	0	0	0.00202413	0.00459026	0.00331835	0.0101052	0.00575125	0.00301102	0.00122052	0	0.00945095	0.00731478	0.00710467	0	0.00114288	0.00555142	0.00461849	0.0011778	0.00752264	0.00847905	0.0126183	0.00721525	0.00676193	0.00277199	0.00661444
ATP6V1G2-DDX39B	0	0	0	0	0	0	0.00127688	0	0	0.00100472	0	0	0	0	0	0	0	0	0.00367356	0	0	0	0	0	0	0	0.0304993	0	0	0	0	0.000561805	0	0
ATP6V1G3	0	0	0	0	0	0	0	0	0	0	0	0	0	0	0	0	0	0.00575449	0	0	0	0	0	0	0	0	0	0	0	0	0	0	0	0
ATP6V1H	1.45446	1.41172	0.986992	0.912081	0.955492	0.984126	1.27582	1.66981	2.98275	2.01251	3.46566	2.32665	2.25402	3.14386	2.35135	3.89531	3.13785	2.77987	2.02666	3.55723	4.26318	2.71445	0.552576	0.372675	0.707761	0.485115	0.379775	2.58256	2.67063	3.35779	4.62042	4.39167	2.39144	2.55114
ATP7A	0.110312	0.115637	0.137099	0.140073	0.139332	0.150868	0.118825	0.1267	0.249306	0.201718	0.170961	0.214239	0.0859717	0.13596	0.199063	0.0719915	0.0974991	0.0353025	0.132852	0.192491	0.162615	0.0609373	0.102422	0.0505754	0.180186	0.0828064	0.0360869	0.289388	0.283662	0.28994	0.244452	0.115468	0.276718	0.292493
ATP7B	0.0209888	0.0156494	0.0168373	0.016178	0.0136489	0.00849185	0.0167009	0.00396781	0.0107433	0.00443411	0	0.00230865	0.003093	0.00378646	0.000810339	0.00608085	0.000879269	0	0.0118498	0.0291829	0.0140614	0.00364131	0.00742279	0.00438075	0.00510094	0.00332094	0.00521598	0.0145035	0.0173562	0.0264665	0.0291943	0.0180043	0.0152544	0.0134311
ATP8A1	0.0485435	0.053714	0.0403375	0.027301	0.0882809	0.0762883	0.0288851	0.138275	0.156221	0.0881202	0.0460257	0.141849	0.0046495	0.0107985	0.065071	0.0128803	0.0130808	0.00476889	0.0500654	0.0927151	0.126028	0.0529794	0.242813	0.123952	0.410763	0.198537	0.0894184	0.125622	0.137158	0.357247	0.356692	0.109291	0.0520427	0.0576153
ATP8A2	0	0	0.00638788	0.0124558	0	0	0	0	0	0	0	0	0	0	0	0	0	0	0	0.000428476	0	0.000510096	0	0	0	0	0	0.000464158	0.000476304	0	0	0	0	0
ATP8B1	0.00126792	0.000675551	0.00373671	0.00214474	0.00515192	0.00239263	0.000991447	0.258692	0.488926	0.575495	0.161441	0.515518	0.0016873	0.00854131	0.00865026	0.00697591	0.0147859	0.00800731	0.0290006	0.0197619	0.0358851	0.0128879	0.00681733	0.000925737	0.0036484	0.00566151	0.00194701	0.0432107	0.0435727	0.0299473	0.0218647	0.0205294	0.005801	0.00680672
ATP8B2	0.00838061	0.0103516	0.0155238	0.0171114	0.0130993	0.0121121	0.00844192	0.0263758	0.0409584	0.0168605	0.0229585	0.017223	0.00702392	0.029591	0.30661	0.0461596	0.0239461	0.00225992	0.0509188	0.119329	0.0685646	0.0773244	0.0253799	0.0288597	0.00859308	0.0195606	0.0328017	0.100778	0.100312	0.0215079	0.0229993	0.0116627	0.046643	0.0408008
ATP8B3	0.00106819	0.00144842	0.00274413	0	0.00741032	0.0128515	0.00158185	0.0288393	0.00868162	0.0292834	0.0176767	0.0200537	0.00662538	0.00222195	0.015879	0.011588	0.00172852	0.00102829	0.0221403	0.00720705	0.00337408	0.00434768	0.0186389	0.00981043	0.00311409	0.0285146	0.00256678	0.0049022	0.00559693	0.00747851	0.00354407	0.0136853	0.00299	0.00320667
ATP8B4	0.469705	0.456511	0.708737	0.665147	0.612823	0.624851	0.630381	0.825232	1.00492	0.649579	0.730597	0.774767	0.00155536	0.00534737	0.0728655	0.0148103	0.00789954	0.0452886	0.304301	1.36081	0.237804	0.32308	0.246112	0.265552	0.431905	0.160008	0.234423	0.788882	0.822237	0.666198	0.382103	0.473828	1.73525	1.89763
ATP8B5P	0.000758105	0.0403819	0.00256646	0.0422535	0.0012456	0	0.0338991	0.0023513	0	0	0	0.0102804	0.00511226	0.00911936	0.00840685	0.00947403	0.00860292	0	0	0	0.00557716	0.00654376	0	0	0	0	0	0.00809978	0.00752888	0.00564326	0.00846325	0.00784845	0.0079444	0.00705279
ATP9A	0.170383	0.17838	0.0538045	0.049926	0.051853	0.0626862	0.0932578	0.0139984	0.0467506	0.00925409	0.0906113	0.00357007	0.41286	0.115565	0.0268386	0.0945899	0.26862	0.00175746	0.0254279	0.00995392	0.0738957	0.0213104	0.0020997	0.0155418	0.00270088	0.00079876	0.00505523	0.0583568	0.062368	0.0100575	0.020151	0.0283227	0.201691	0.192965
ATP9B	0.337477	0.329231	0.26985	0.31078	0.308514	0.339918	0.372123	0.661379	0.494221	0.588453	0.486512	0.582023	0.880133	0.878439	0.859331	0.996905	0.815796	0.184181	0.360868	0.350102	0.385379	0.241906	0.104916	0.120026	0.084391	0.169329	0.111593	0.930143	0.931622	0.29973	0.282268	0.284115	0.497621	0.515699
ATPAF1	0.23765	0.20694	0.313898	0.325786	0.335379	0.339902	0.230071	0.450544	0.412044	0.377373	0.397138	0.699612	0.247026	0.171187	0.357263	0.246623	0.286932	0.437578	0.410724	0.605027	0.614903	0.631026	0.58645	0.154556	0.940765	0.445011	0.185152	0.401769	0.382229	0.652542	0.535054	0.634006	0.348067	0.383978
ATPAF2	0.133565	0.17548	0.147138	0.146332	0.209664	0.189644	0.174116	0.222889	0.333444	0.235909	0.551531	0.180421	0.597636	0.35704	0.483498	0.395993	0.381596	0.853503	0.439959	0.325958	0.263386	0.460015	0.316058	0.150977	0.0836809	0.312288	0.192233	0.413807	0.371591	0.376508	0.292655	0.337537	0.341805	0.321342
ATPIF1	1.65021	1.62927	1.32935	1.46196	1.59024	1.50597	1.57782	0.905039	1.02152	0.690704	1.87927	1.08766	1.79353	1.1993	1.47172	1.43925	1.6492	7.83273	2.18876	1.66673	1.65448	2.9616	0.880741	0.968672	0.770995	1.18774	0.463799	3.27565	2.70025	3.50209	2.97178	3.36982	2.10163	1.99903
ATR	0.0477781	0.0411151	0.0524052	0.064207	0.0629161	0.0561678	0.034526	0.126216	0.171267	0.137904	0.165534	0.138238	0.0671722	0.139664	0.192814	0.0743317	0.112175	0.0390465	0.0971507	0.210812	0.166536	0.130233	0.190093	0.100574	0.275503	0.160661	0.0998883	0.344712	0.343482	0.154857	0.177089	0.108544	0.283459	0.297015
ATRAID	1.07793	1.14088	1.44285	1.42033	1.28674	1.40641	1.39344	1.69983	1.6725	1.67416	2.20971	1.69856	2.17744	1.86145	2.06985	2.35568	2.3868	9.0176	2.16853	2.04429	2.46799	3.20305	1.97007	1.31795	2.24696	1.4003	1.39202	2.32611	2.34091	2.60679	1.85175	3.37462	3.2241	3.4597
ATRIP	0.0150805	0.0154118	0.0294283	0.0194603	0.0292409	0.0303024	0.00365591	0.0976872	0.0504331	0.0658424	0.0922646	0.0452722	0.0894754	0.0780572	0.113402	0.092282	0.102132	0.0497036	0.107326	0.0609979	0.0477966	0.0762481	0.115327	0.0227792	0.101936	0.0917416	0.0381905	0.078525	0.0710122	0.0736562	0.063125	0.0719739	0.0423856	0.0494241
ATRN	0.509797	0.490912	0.647952	0.702642	0.73446	0.564956	0.809675	1.89527	1.42152	1.82672	1.27963	1.70338	0.484316	0.439682	0.36262	0.543065	0.457885	0.106861	0.605647	0.745937	0.961379	0.41058	0.661678	0.187043	0.706795	0.567416	0.417747	0.415585	0.452983	0.879743	0.714533	0.72971	0.541605	0.545263
ATRNL1	0.286337	0.290808	0.159445	0.242888	0.16131	0.118702	0.237572	0	0	0	0	0	0	0	0	0	0	0	0	0.000966421	0.00292843	0.00102199	0	0	0	0	0	0.0374766	0.0443881	0	0	0	0.08825	0.0785676
ATRX	0.383556	0.37713	0.29257	0.351847	0.347723	0.373652	0.375393	0.249333	0.413517	0.321273	0.283609	0.265871	0.0965668	0.196782	0.201545	0.0774769	0.121622	0.132647	0.220219	0.399175	0.339186	0.146123	0.357499	0.210495	0.451395	0.281155	0.205142	0.232609	0.251915	0.382741	0.368258	0.200049	0.363305	0.350249
ATXN1	0.108063	0.107386	0.118441	0.110845	0.120573	0.110696	0.117681	0.627747	0.288032	1.06446	0.39185	0.325022	0.268666	0.319328	0.347854	0.406677	0.277471	0.0870063	0.444627	0.280517	0.250092	0.137701	0.188161	0.180789	0.243075	0.157059	0.19019	0.33703	0.358954	0.198127	0.226635	0.0391091	0.275656	0.270482
ATXN10	0.320411	0.319221	0.360586	0.353269	0.455726	0.44728	0.279035	0.722516	0.643858	0.609166	0.635225	0.415089	0.264013	0.401835	0.389371	0.411584	0.412419	0.71273	0.392826	0.876595	0.798932	0.930061	0.87007	0.409511	1.2502	0.579157	0.357813	0.330146	0.327279	0.597937	0.663375	0.678697	0.235654	0.249193
ATXN1L	0.46183	0.440596	0.448758	0.44844	0.447267	0.443773	0.495541	0.448529	0.400559	0.548452	0.368895	0.515423	0.270399	0.268583	0.27234	0.280675	0.233508	0.0163973	0.261544	0.298439	0.290534	0.084575	0.394995	0.974905	0.30971	0.337679	0.9938	0.275107	0.273785	0.314774	0.321122	0.20428	0.296359	0.303222
ATXN2	0.209025	0.22458	0.18775	0.196787	0.166237	0.173716	0.177674	0.210786	0.290109	0.411801	0.258634	0.108918	0.326274	0.16128	0.177533	0.180255	0.154126	0.0864963	0.189243	0.165763	0.162131	0.143661	0.256387	0.0622509	0.255491	0.275765	0.0551988	0.105991	0.100745	0.245599	0.194103	0.165288	0.0895386	0.0840095
ATXN2L	1.4499	1.48332	1.21731	1.16946	1.10045	1.1981	1.14669	1.46763	1.08586	1.46734	1.10703	0.494189	1.83728	1.27343	1.28882	1.40466	1.11029	0.0790873	1.35844	0.859692	0.844562	0.747452	1.17599	0.921527	0.524909	1.58947	0.939914	0.38912	0.402406	1.04555	0.89057	0.819378	0.272014	0.223151
ATXN3	0.0738046	0.083249	0.0784952	0.0755673	0.0759095	0.0950096	0.0807915	0.131856	0.116713	0.156399	0.146659	0.146582	0.0806665	0.147712	0.161973	0.121566	0.127684	0.167861	0.140295	0.185465	0.200052	0.124613	0.222724	0.232167	0.239383	0.162774	0.250996	0.171664	0.160378	0.145916	0.174119	0.116774	0.276232	0.281862
ATXN7	0.290258	0.258724	0.264328	0.239247	0.263018	0.286076	0.304423	0.156349	0.144251	0.196151	0.155167	0.141792	0.177036	0.193828	0.307426	0.154274	0.23774	0.0529026	0.214761	0.170037	0.149427	0.075485	0.430404	0.432746	0.593875	0.344621	0.427185	0.115339	0.117533	0.142388	0.141671	0.0974068	0.108673	0.0998838
ATXN7L1	0.0421981	0.0235914	0.0324406	0.0352922	0.0405736	0.0359541	0.0175697	0.063851	0.113506	0.100874	0.0650499	0.0486788	0.125366	0.0991888	0.106997	0.13379	0.103171	0.0676095	0.0963131	0.119828	0.0933332	0.0775677	0.201556	0.0544589	0.208091	0.203174	0.0540956	0.10045	0.118191	0.108138	0.103302	0.067274	0.0651473	0.0674986
ATXN7L2	0.0588795	0.055638	0.07872	0.0786024	0.0461315	0.0430605	0.0412169	0.0657348	0.0358253	0.0369798	0.0222395	0.0302908	0.0688468	0.0541118	0.0517661	0.0549969	0.0395525	0.0244979	0.0498553	0.0303986	0.0369608	0.0474634	0.0193898	0.121915	0	0.0560648	0.0900043	0.0445646	0.0646362	0.0273675	0.0323486	0.032243	0.0537105	0.0559043
ATXN7L3	0.701671	0.727614	0.59634	0.582144	0.605157	0.637254	0.634141	0.929828	0.730553	0.863207	0.58506	0.531608	0.214001	0.561536	0.584633	0.63698	0.490287	0.031626	0.800878	0.570348	0.569333	0.388751	0.544609	1.09398	0.350441	1.30468	1.24655	0.656559	0.65059	0.604622	0.605903	0.617254	0.897603	0.859383
ATXN7L3B	0.512082	0.489121	0.448045	0.481747	0.345072	0.342058	0.489667	0.628047	0.568478	0.805261	0.58706	0.647824	0.407887	0.567875	0.508913	0.533006	0.492689	0.336852	0.710303	0.669389	0.592486	0.430779	0.706222	1.27388	0.855534	0.801528	0.927046	0.621346	0.629315	0.692658	0.726259	0.569785	0.653198	0.662053
AUH	0.111366	0.12329	0.122224	0.0982663	0.110084	0.0908187	0.0890717	0.0657197	0.0642515	0.0578033	0.0992829	0.0571529	0.197938	0.169441	0.169774	0.237806	0.141293	0.249333	0.198182	0.221739	0.208379	0.204303	0.212679	0.0762557	0.259952	0.21985	0.104104	0.133557	0.145283	0.201335	0.189535	0.201964	0.320302	0.346905
AUNIP	0.00693569	0.00232451	0.0110528	0	0.00433742	0.0186729	0.00404811	0.0136995	0.0265699	0.00639158	0.0140849	0.0198813	0.00417507	0.00603406	0.0133908	0.0122428	0.00612657	0.018786	0.00773369	0.0112202	0.0181625	0.0123484	0.0176623	0.0155918	0.0167765	0.00918349	0.0175022	0.0170377	0.0293289	0.0147417	0.00677177	0.00769125	0.0207901	0.030792
AUP1	2.17485	2.05855	1.93149	2.0425	2.02489	1.9847	2.03246	1.75252	1.78872	2.00988	2.26386	1.65972	3.51904	3.17369	2.86901	2.64661	2.96961	4.50319	2.55226	1.66892	1.46778	2.56079	2.38641	2.51955	0.80289	3.30278	2.6581	2.85714	2.9654	1.98708	1.87073	1.97216	2.68644	2.58692
AURKA	0.0658205	0.0746621	0.0695194	0.0811683	0.0745784	0.0797686	0.0624889	0.366827	0.230348	0.256289	0.44953	0.294393	0.103532	0.139582	0.170712	0.140598	0.143511	0.161318	0.131876	0.118823	0.187447	0.176207	0.0298246	0.0139902	0.0363131	0.027715	0.00907679	0.233143	0.218169	0.0993919	0.118298	0.080031	0.347386	0.380666
AURKAIP1	0.978459	1.13893	0.941501	1.01847	1.16212	1.11595	1.119	1.84338	1.16957	1.16511	1.35515	1.04268	1.54974	1.58075	1.38202	1.64439	1.64483	4.30971	2.24927	0.938192	1.09148	1.62565	0.296132	0.550114	0.0119252	0.650947	0.513513	1.71583	2.24039	0.99579	0.951366	1.39535	1.62346	1.90923
AURKAPS1	0.035443	0.0281715	0.0401009	0.0330565	0.0215351	0.0182073	0.0180401	0.00778299	0.0203032	0.0452425	0.0242151	0.0206667	0.0140365	0.0138624	0.00477274	0.00416978	0.0127627	0.00509163	0.0135067	0.0058335	0.00576656	0.00249205	0.01854	0.0178793	0.0213451	0.00398087	0.0225621	0.0534233	0.0473248	0.0053474	0.00698652	0.00505522	0.0300406	0.0267113
AURKB	0.103392	0.061814	0.0420409	0.0171411	0.120008	0.108027	0.0612743	0.382626	0.188043	0.176736	0.280551	0.271624	0	0	0	0.00282527	0.00437823	0.0045149	0	0.0224775	0.00904244	0.0847668	0.00360197	0.0285277	0	0.018944	0	0.112109	0.0655814	0.0308839	0.0259118	0.0214675	0.0873319	0.102616
AURKC	0.0879155	0.0721016	0.141002	0.153437	0.148788	0.171231	0.256172	0.00619908	0.00806357	0.0132384	0	0.0150992	0.0184501	0.016426	0.015795	0.0330779	0.024018	0.00729366	0.022411	0.013828	0.0840167	0.00408564	0.0179604	0.0116664	0.00811583	0.0183557	0	0.193661	0.162813	0.243484	0.50286	0.510115	0.0123086	0.0217034
AUTS2	0.0751669	0.0398532	0.0429805	0.047496	0.0337477	0.031765	0.0388192	0.00182224	0.00393777	0.0043843	0.00458466	0.00152197	0	0.000839434	0.0212383	0.00306675	0.00088647	0.000891043	0.00853894	0.0658595	0.0140461	0.0199118	0.00508654	0.0131514	0.00559613	0.00593651	0.0181396	0.0142454	0.0151267	0.00531564	0.00928978	0.00678402	0.000668489	0
AVEN	0.145385	0.131475	0.0837815	0.0851294	0.0871106	0.110705	0.0872658	0.221744	0.249493	0.11963	0.101429	0.105757	0.0999313	0.123739	0.0986672	0.1158	0.108155	0.150195	0.100633	0.140458	0.328478	0.199175	0.129273	0.0504763	0.13293	0.10123	0.0525492	0.180528	0.173707	0.117702	0.15236	0.183195	0.160139	0.171551
AVIL	0.0175071	0.00752492	0.0306832	0.0149133	0.0234923	0.0125077	0.0155084	0.00102976	0.00360441	0.00585678	0.00379509	0.00398277	0.0183793	0.0249444	0.0597859	0.0321974	0.0350042	0.0104244	0.0694242	0.0321896	0.0117382	0.0247062	0.0387665	0.0118953	0.0348941	0.0526562	0.011132	0.0297705	0.0322412	0.0420187	0.0188683	0.0183395	0.0210375	0.0126936
AVL9	0.175211	0.181311	0.157217	0.150066	0.122123	0.131732	0.192966	0.271516	0.319654	0.373609	0.395259	0.385671	0.242188	0.326921	0.402862	0.279212	0.329496	0.0678968	0.367372	0.372088	0.295813	0.187442	0.379256	0.382156	0.544653	0.299169	0.463874	0.401028	0.414058	0.316972	0.306508	0.219207	0.450328	0.450155
AVPI1	1.50095	1.34291	0.936372	0.886921	1.98493	1.84844	1.34018	0.179862	0.2837	0.127378	0.22101	0.64024	1.46302	1.58878	1.27019	1.45919	1.46963	1.48091	0.777922	0.345404	0.360224	0.46336	0.010299	0.172543	0.015961	0.0147469	0.246908	0.49069	0.48877	0.402916	0.248071	0.385411	1.05398	0.954004
AVPR1A	0.000480609	0	0.0059124	0.00811941	0.000594815	0.000608949	0	0	0	0	0	0	0	0	0	0	0	0	0	0	0	0	0.000245738	0.00285319	0.000765145	0	0	0	0	0	0	0	0	0
AVPR2	0.00940142	0.0153998	0.0150192	0.0127522	0.0182108	0.0193376	0.00953044	0.00714817	0.0118938	0.0166304	0.00601567	0.0160121	0.00223055	0	0.0145252	0	0.0026162	0	0.00528791	0.0106623	0.00266596	0	0.0124489	0.0131139	0	0.00795307	0.0186392	0.0238121	0.0263981	0.0137841	0.00915665	0.00345388	0.0167905	0.020569
AWAT1	0	0	0	0	0	0	0	0	0	0	0	0	0	0	0	0	0	0	0	0	0	0	0	0	0	0	0	0	0.00109915	0	0	0	0	0
AWAT2	0	0	0	0	0	0	0	0	0.00132329	0	0	0	0.00181784	0	0	0	0	0	0	0	0	0	0	0	0	0	0	0	0	0	0	0	0	0
AXDND1	0	0	0	0	0	0	0	0	0	0	0	0	0	0	0.000983398	0	0	0.00116894	0	0.000874612	0.000541097	0	0	0	0	0	0	0.00738952	0.00575413	0	0.00179364	0.000512449	0.00175193	0
AXIN1	0.453904	0.424785	0.364035	0.350954	0.376516	0.416256	0.36081	0.431122	0.342193	0.419724	0.2186	0.421937	0.408092	0.339256	0.321279	0.310683	0.296667	0.0292483	0.385596	0.264969	0.274859	0.241889	0.168815	0.275912	0.0366512	0.359063	0.267545	0.423802	0.426419	0.273321	0.285236	0.284732	0.471055	0.443377
AXIN2	0.0117665	0.011938	0.0124258	0.00751218	0.0081183	0.00762084	0.0116763	0	0.00132171	0	0	0.00135408	0	0	0.00509921	0	0	0.00277073	0	0.000760289	0.00488016	0.00362032	0	0.00215582	0	0	0.000910447	0.0029679	0.00385663	0.0038535	0.00877911	0.00337271	0.0300652	0.0287516
AXL	0.291742	0.319883	0.361341	0.39054	0.542455	0.54752	0.276364	0.0143167	0.00588539	0.0395208	0.00481357	0.0024308	0.263695	0.508107	1.20608	0.670928	0.556508	0.116842	0.625671	0.473454	0.480467	0.667564	0.00485794	0.00693872	0.00437251	0.00676758	0.00528156	0.717334	0.73265	0.457092	0.439398	0.378702	1.19638	1.16198
AZGP1	0	0.00399907	0	0	0	0	0	0	0	0	0	0	0	0	0	0	0	0	0	0.00583305	0.00311573	0.0261006	0	0	0	0	0	0	0	0	0	0	0	0
AZI2	0.270312	0.301494	0.308514	0.275056	0.30214	0.297862	0.285083	0.379651	0.678704	0.452358	0.528152	0.556845	0.358264	0.464029	0.436681	0.490306	0.439067	0.749826	0.545889	0.626739	0.874806	0.62818	1.28586	1.06697	1.94702	0.931075	1.00505	0.352883	0.383261	0.399928	0.711121	0.389958	0.443081	0.416894
AZIN1	3.50254	3.33445	3.09471	3.18136	2.84306	3.01216	4.63255	3.01628	2.89003	2.81191	1.92396	5.91423	0.860798	1.17353	1.01043	1.24363	1.07809	0.745861	1.16706	2.25426	1.72885	1.38089	1.62934	3.06444	2.30419	1.07921	3.11963	1.34015	1.31327	1.49796	1.93687	1.52738	1.49416	1.51625
AZIN1-AS1	0.059618	0.0551687	0.0395518	0.0636974	0.0122268	0.0317793	0.0610371	0.049567	0.052308	0.0240144	0.01024	0.0214235	0.0486295	0.0142052	0.0142521	0	0.00672591	0.0108917	0.014146	0.00950365	0.0103226	0.0107846	0	0.00605149	0	0	0	0.00922229	0.00975481	0.01913	0.0306335	0.0180889	0.00851251	0.0130708
AZIN2	0.0202312	0.00973319	0.00276516	0.00684559	0.0048481	0.00699051	0.00502649	0	0	0	0	0.000679732	0.00222	0	0.0151854	0.00562331	0.00167439	0	0	0.0416341	0.0272544	0.124051	0	0	0	0	0	0.0484476	0.0477832	0.0386229	0.0272888	0.0219315	0.00192093	0.0125594
AZU1	0	0	0	0	0.00664653	0	0	0.274594	0.0779962	0.180831	0.0502233	0.110254	0.0211683	0	0.003947	0.0239601	0.0159849	0.0107405	0.038471	0	0	0	0	0.0970254	0	0	0	0.00683194	0	0.00657399	0.00223213	0	0	0
B2M	140.359	139.283	213.337	209.542	172.747	178.363	194.241	95.2907	88.054	126.895	133.542	177.148	289.475	249.911	333.124	343.475	252.065	909.794	141.475	154.711	152.084	372.279	201.838	153.435	318.356	196.091	186.461	181.219	173.253	132.726	133.141	162.772	70.7451	77.9305
B3GALNT1	0.0577001	0.0736108	0.105026	0.105912	0.106467	0.118559	0.106426	0.0706378	0.170566	0.250246	0.0343278	0.152752	0.0188212	0.0254841	0.0364339	0.0618634	0.049407	0.00319179	0.00676974	0.267528	0.419083	0.145852	0	0.0206098	0.0028433	0	0.0153129	0.143853	0.123043	0.196771	0.303014	0.302184	0.0219454	0.0146576
B3GALNT2	0.107826	0.115872	0.181844	0.147493	0.135941	0.141303	0.124174	0.271584	0.336767	0.303486	0.235382	0.245981	0.137331	0.184676	0.236845	0.164678	0.19128	0.0963821	0.19406	0.173763	0.172359	0.116908	0.391807	0.0910514	0.522792	0.17441	0.112218	0.289044	0.294174	0.195663	0.193026	0.149582	0.216758	0.251751
B3GALT1	0	0	0	0	0	0	0	0	0	0	0	0	0	0	0	0.00169411	0.000893244	0	0	0.000979502	0	0	0	0	0	0	0	0	0.00334588	0	0	0	0	0
B3GALT2	0.00315344	0.00280837	0.0070565	0.00358887	0.00430605	0.0069833	0.00492259	0.00868856	0.0152932	0.0123721	0.00836351	0.0151405	0	0	0.0385279	0.00103518	0.00436099	0.00121966	0	0.000604555	0.000555433	0.0586601	0.000903966	0	0	0	0.00162897	0.0391909	0.0342428	0	0	0	0.0111446	0.0199934
B3GALT4	0.118962	0.119388	0.0958339	0.0922936	0.113538	0.123601	0.114547	0.249111	0.298207	0.342489	0.167195	0.0857597	0.253407	0.281614	0.288662	0.397346	0.30058	0.375434	0.430197	0.196313	0.181494	0.374806	0.0854305	0.2085	0.00554207	0.208361	0.160454	0.211537	0.2085	0.315652	0.245572	0.261745	0.477276	0.492621
B3GALT6	0.213979	0.21471	0.258886	0.261338	0.185858	0.182502	0.154501	0.802445	0.42671	0.56917	0.370828	0.26398	0.345986	0.240114	0.200386	0.249658	0.339457	0.298122	0.425111	0.227353	0.253765	0.25984	0.108197	0.0870084	0.0402768	0.178604	0.105367	0.257077	0.291885	0.178347	0.177634	0.323854	0.437151	0.385846
B3GAT1	0	0	0	0	0	0	0	0	0	0	0	0	0	0	0.0248151	0	0	0	0	0.00584655	0.00266012	0.0500545	0	0	0	0	0	0.00644341	0.00865069	0.000473289	0.000616091	0.00154183	0	0
B3GAT2	0	0	0	0	0	0	0	0	0.000966714	0.00153785	0	0	0	0	0.00249399	0	0	0	0.00151727	0	0.00150999	0.000930299	0	0	0.00104779	0	0	0	0	0	0	0	0	0
B3GAT3	0.386119	0.35112	0.4077	0.370707	0.441947	0.442393	0.448406	0.877856	0.474877	0.505175	0.512501	0.417102	0.663039	0.733103	0.701979	0.6111	0.779556	0.728869	0.823547	0.54864	0.614121	0.674869	0.0788011	0.200046	0.0152789	0.310247	0.103801	1.11709	1.10362	0.56532	0.637175	0.65519	0.656755	0.698478
B3GLCT	0.117427	0.12907	0.11109	0.102593	0.114668	0.123943	0.179742	0.0841919	0.190021	0.0913628	0.100796	0.171225	0.129038	0.152796	0.125408	0.144361	0.156766	0.0382855	0.0602721	0.0853418	0.0928956	0.0600047	0.0279689	0.0203772	0.0533063	0.0231716	0.0232393	0.164882	0.14879	0.0384522	0.0635941	0.0575043	0.192766	0.194914
B3GNT2	1.94208	1.89774	1.57451	1.54352	2.26237	2.3122	1.67693	0.6571	3.01916	1.11223	1.51241	1.99578	0.661656	0.625731	0.790545	0.531263	0.606671	0.264524	0.508113	1.13262	1.80332	0.619207	0.602125	0.643417	0.734295	0.310825	0.550928	2.53347	2.4626	2.81969	3.78821	4.4102	1.73488	1.84019
B3GNT3	0.0116071	0.0176198	0.0145948	0.0151221	0.00687248	0.00697587	0.00623595	0	0.00101361	0	0	0	0	0	0	0	0	0	0	0	0	0	0	0	0	0	0	0	0	0	0	0	0	0
B3GNT4	0.00250253	0.00336358	0	0	0	0	0	0	0.000934387	0.00794765	0	0.00822719	0	0	0	0	0	0	0	0	0	0	0	0	0.00197228	0	0	0.0117887	0.0100579	0	0	0	0.00276731	0.00393847
B3GNT5	4.82832	4.87166	4.30747	4.4051	4.77912	4.93065	3.77383	0.170771	0.485822	0.327116	0.181325	0.421891	0.489738	0.805043	0.40194	0.473885	0.648855	0.0759711	0.355351	0.510216	0.261352	0.327671	0.512228	1.96729	0.569024	0.233761	1.84334	1.01872	0.996071	0.47155	0.491858	0.332733	0.403911	0.365316
B3GNT7	0.179708	0.197251	0.138476	0.136191	0.218236	0.181714	0.0990151	0.0337256	0.0892588	0.131927	0.0230977	0.100636	0.158045	0.157293	0.183823	0.100179	0.150439	0	0.0271293	0.0081806	0.0374417	0.0147823	0	0.00432781	0	0	0	0.133	0.149925	0.0496656	0.208025	0.426829	0.231218	0.21811
B3GNT8	0.00803372	0	0.00581392	0.00675008	0.0105139	0.00811608	0.00312035	0.0921969	0.269568	0.22172	0.112103	0.0455096	0.01923	0.0226453	0.114487	0.0177666	0.0290182	0.181761	0.379104	0.0142103	0.0916996	0.0400812	0.0135887	0.0184768	0	0.058443	0.0143926	0.0391251	0.0477124	0.0356399	0.038263	0.0246025	0.028241	0.027177
B3GNT9	0.0268481	0.0242684	0.016595	0.0246052	0.012157	0.017681	0.020229	0.0293327	0.0528355	0.0359736	0.0186608	0.0402899	0.0388118	0.0168339	0.042751	0.0131497	0.0432941	0.0042384	0.0207874	0.012979	0.0208664	0.0281666	0.00567469	0.00333178	0.00563553	0.00281832	0.00284887	0.0484712	0.0436736	0.0200106	0.00997133	0.0102957	0.047855	0.0509485
B3GNTL1	0.0922243	0.0633629	0.0476393	0.0788629	0.0882347	0.0884931	0.0541138	0.0747218	0.0533245	0.0486508	0.0488569	0.0547014	0.0990725	0.117857	0.139658	0.0951698	0.0966889	0.121971	0.112073	0.0756993	0.0837045	0.100055	0.0696535	0.0685881	0.0464103	0.12257	0.0950663	0.0479489	0.03722	0.0504171	0.0460698	0.044797	0.059194	0.0793046
B4GALNT1	0	0	0	0.00218038	0	0	0	0	0.000937078	0	0	0	0	0.00131147	0	0	0.0021163	0	0	0.00853141	0.0113578	0.00304326	0	0	0	0	0	0.00541275	0.00448424	0.000997156	0.00192843	0.000951243	0	0
B4GALNT3	0	0	0	0	0	0.00156471	0	0.00223596	0.00286136	0	0.00221802	0	0	0	0	0	0	0	0	0.00242077	0.00391939	0	0	0	0	0	0	0.0136748	0.0170731	0	0	0	0.00485892	0.00673111
B4GALNT4	0	0	0	0	0	0	0	0	0	0	0	0	0	0	0	0	0.00117541	0	0	0	0	0	0	0	0	0	0	0.0307475	0.0315545	0	0	0	0	0
B4GALT1	12.1547	12.2346	9.82398	10.221	10.9657	11.6558	14.4423	2.89588	1.32183	1.617	1.24152	3.67047	3.04967	2.41701	1.65929	3.68203	2.84727	0.18271	1.51966	2.10194	1.68656	1.19644	1.65635	2.79534	1.86235	1.72216	2.2742	1.04022	1.09754	1.62146	2.35287	1.66833	0.710461	0.542244
B4GALT1-AS1	0.011352	0	0.00945201	0	0.00727621	0.014065	0	0.00712456	0.0198116	0.0224668	0	0.0146002	0.0264247	0.0227857	0.0218955	0.0182366	0.0161514	0.102002	0.0213899	0.0226222	0.0116229	0.0273927	0.0395739	0.0277883	0.0612037	0.0257909	0.02598	0.023808	0.0307549	0.0555628	0.0412605	0.0461689	0.0444729	0.0129666
B4GALT2	0.105103	0.0888055	0.119576	0.115339	0.108176	0.0964921	0.0932587	0.0743286	0.0839478	0.0784592	0.117383	0.0583727	0.142066	0.0945091	0.0661778	0.0632643	0.0924941	0.0248611	0.033507	0.145293	0.167915	0.207706	0.0084109	0.00249369	0	0.00485821	0.00437056	0.191662	0.192939	0.0851294	0.110438	0.158645	0.147232	0.133215
B4GALT3	0.392645	0.458415	0.372957	0.392275	0.395769	0.37921	0.329849	0.274713	0.272641	0.216675	0.317069	0.162358	0.494254	0.42451	0.410034	0.378162	0.436874	0.421685	0.437133	0.302883	0.387922	0.344528	0.409742	0.489414	0.152628	0.386865	0.408051	0.267936	0.289546	0.326007	0.352974	0.423382	0.652511	0.706522
B4GALT4	0.272473	0.298552	0.30516	0.344987	0.222594	0.235417	0.314474	0.24327	0.1755	0.170412	0.196171	0.407363	0.263519	0.233372	0.190838	0.210976	0.221753	0.111995	0.158961	0.262251	0.34792	0.24777	0.15605	0.266322	0.194583	0.136101	0.241759	0.390266	0.383819	0.264252	0.336963	0.272711	0.155661	0.17382
B4GALT4-AS1	0	0	0	0.011303	0	0	0	0	0	0.00759483	0	0.00227749	0	0	0.00870057	0	0	0	0	0	0	0	0	0	0	0	0	0.00623129	0.0086902	0	0	0	0.0048761	0
B4GALT5	1.10366	1.09775	0.764983	0.730274	0.721214	0.723035	0.837155	0.542479	1.67496	0.58246	0.774648	1.70918	1.37718	1.23246	1.09495	1.90995	0.987676	0.0622766	0.711164	1.50696	2.28272	0.675123	0.834345	1.4053	0.720891	0.631599	0.825782	0.612517	0.614024	1.19354	4.74333	1.97014	0.412472	0.416369
B4GALT6	0.00116761	0.00262714	0.00166502	0	0.000967533	0.00356613	0	0.0049741	0.023041	0.0019243	0.0165956	0.00956173	0.00652164	0.0147776	0.0125642	0.0125271	0.0160238	0.00203206	0.0173269	0.00288064	0.00224536	0.00344521	0.0265291	0.01026	0.0404279	0.0122576	0.00916452	0.00114146	0.00168201	0.000539149	0.000467891	0	0.00185071	0.000492173
B4GALT7	0.194022	0.195489	0.261879	0.274285	0.246781	0.234721	0.212128	0.358368	0.227989	0.334953	0.330955	0.244751	0.39787	0.351034	0.425019	0.470291	0.486454	0.352261	0.377318	0.357527	0.451131	0.371401	0.0991329	0.142521	0.00513568	0.196648	0.176531	0.561273	0.571725	0.290031	0.373334	0.447637	0.647127	0.664103
B4GAT1	0.127182	0.117981	0.166781	0.180819	0.118502	0.124	0.120854	0.0524673	0.113243	0.0677789	0.113906	0.0338201	0.127887	0.106328	0.124117	0.144446	0.114952	0.075133	0.122882	0.184216	0.245913	0.242302	0.0371076	0.00173927	0.0306232	0.0307849	0	0.26105	0.255042	0.201868	0.229347	0.28907	0.473968	0.553592
B9D1	0.00323628	0.0219953	0.0204217	0.0131097	0.0149792	0.0175738	0.00739744	0.011022	0.0217493	0.0320106	0.0528089	0.0147166	0.0137285	0.0160527	0.0189111	0.01402	0.0163275	0.0227129	0.0112855	0.0340006	0.0895775	0.121996	0.00413657	0.00311904	0.00244856	0.0219747	0.0194961	0.118743	0.11143	0.0558609	0.0802836	0.0735559	0.0299363	0.0331224
B9D2	0.126067	0.0806058	0.0897547	0.0763376	0.0766084	0.100515	0.0863906	0.200784	0.0904149	0.16524	0.170652	0.0985628	0.177206	0.213701	0.180633	0.161712	0.20654	0.469423	0.294103	0.115354	0.094675	0.173578	0.08228	0.168526	0.0043157	0.206361	0.134391	0.204665	0.157504	0.0855581	0.0987361	0.102327	0.249714	0.234933
BAALC	0.0059449	0.00921793	0.00450152	0.00223472	0.00401248	0.00729027	0.00513804	0.0157853	0.0218862	0.00875323	0.0307901	0.0135459	0.138755	0.110773	0.0901162	0.111478	0.102016	0.141051	0.0989301	0.04776	0.183564	0.122935	0	0.00128607	0.000499781	0	0.000676208	0.00934952	0.00833004	0.0148737	0.0345093	0.0510327	0.00373296	0.00621028
BAALC-AS1	0	0.00696808	0	0	0	0	0	0	0.00674806	0	0	0	0	0	0	0	0.00314077	0	0	0	0	0	0	0	0	0	0	0.00540637	0	0	0	0	0.0029502	0
BAALC-AS2	0.0272487	0.0254981	0.0090101	0	0.00536481	0.0143417	0.0259968	0	0.050148	0	0.0625029	0.00609533	0.222142	0.148234	0.0611433	0.169359	0.127839	0.0201928	0.0520177	0.0272702	0.0553905	0.0130979	0	0	0	0	0	0	0	0.0080239	0.0245496	0	0.00655814	0
BAAT	0.00162326	0.00145452	0	0	0	0	0	0	0	0	0	0.000948707	0	0	0	0	0	0.00392268	0.00153697	0	0	0.000730525	0	0	0	0	0	0	0	0	0	0	0	0
BABAM1	0.551606	0.595639	0.58402	0.590571	0.697705	0.633878	0.562965	1.14295	0.927319	0.886387	1.14447	0.943898	1.83117	1.14415	1.12405	1.44329	1.28463	2.22719	1.19107	1.01611	1.1331	1.24853	0.961988	0.816639	0.348616	1.39676	0.799631	1.96909	1.97657	1.25294	1.13767	1.33858	1.2458	1.27666
BACE1	0.259392	0.24595	0.284142	0.354552	0.278509	0.284642	0.270661	0.145579	0.238642	0.154622	0.168282	0.12546	0.283044	0.294626	0.39972	0.397837	0.383419	0.0188942	0.14642	0.226234	0.261339	0.250857	0.181114	0.0646652	0.193203	0.174842	0.0625261	0.263228	0.254987	0.385046	0.369082	0.409106	0.516222	0.476174
BACE1-AS	0.00266069	0.00451827	0.0101884	0.00370628	0	0	0.00713493	0.0287507	0.0304025	0.045969	0.0213087	0.00378774	0.0112039	0.0497415	0.0262533	0.0380148	0.034501	0.00444253	0.0214059	0.0465328	0.048049	0.0266873	0.0333537	0.0105018	0.0242402	0.037413	0	0.0264917	0.0387818	0.0516888	0.0483377	0.0324179	0.037712	0.0383551
BACE2	0.066985	0.0694034	0.0670863	0.0689789	0.0845981	0.0867619	0.0456426	0.00261472	0.0140031	0.0106998	0.00600573	0.00553512	0.0106463	0.0099754	0.0120706	0.0216669	0.0205378	0.00306723	0.00840374	0.074396	0.0790925	0.0763115	0.000359148	0	0	0	0	0.0384617	0.0424999	0.0958254	0.122848	0.140976	0.145992	0.147546
BACH1	1.86109	1.8287	1.40746	1.46697	1.15236	1.14251	1.79895	0.986615	1.34065	1.47541	0.89412	1.9851	0.67142	1.08892	0.824401	0.737354	0.987228	0.332182	1.19026	1.0806	0.906875	0.605669	1.89805	7.53223	3.74782	1.80566	7.12511	0.989531	1.02893	0.795657	0.714126	0.470026	1.18741	1.2624
BACH1-IT2	0.026015	0.0189233	0.01991	0.0277848	0.00583343	0.0166175	0.0198458	0.0128069	0.0159483	0.0224123	0	0.00205713	0.00983524	0	0	0	0.0134046	0	0.0179876	0.00266119	0.00245722	0	0.0179156	0.0245794	0.0083959	0	0.0289703	0.0583272	0.0274791	0	0	0	0.00703665	0.0115856
BACH2	0.0154948	0.0163702	0.00566204	0.0064826	0.00388211	0.00451931	0.00283347	0.00300779	0.00180923	0.0135394	0	0.00523717	0.000277386	0.0018717	0.0137547	0.000983455	0.00093428	0.00165706	0.00430675	0.00392365	0.00937457	0.00329649	0.00103684	0.00995892	0	0.000494511	0.000734987	0.0053438	0.00711982	0.00140027	0.000969632	0.00111636	0.00968212	0.00818174
BAD	0.423727	0.354911	0.413219	0.402168	0.423846	0.409345	0.389542	0.456519	0.66295	0.476447	0.520935	0.502459	0.487656	0.453535	0.336773	0.457429	0.495953	0.700926	0.529408	0.296877	0.554967	0.762361	0.0366314	0.0818428	0.00363518	0.114933	0.0597483	0.603323	0.605056	0.546081	0.574572	0.854655	0.770601	0.741046
BAG1	0.528164	0.480802	0.456245	0.41309	0.513527	0.526562	0.493683	0.635292	0.683217	0.584769	0.505249	0.520819	0.472361	0.533161	0.444995	0.399433	0.535488	0.610337	0.401169	0.633304	0.890153	0.849962	0.670598	0.418136	0.65167	0.607566	0.456098	0.27578	0.311053	0.499378	0.766632	0.885385	0.366109	0.476442
BAG2	0.0820808	0.0860914	0.0819068	0.0846908	0.0804708	0.0753928	0.0753756	0.0249613	0.0714163	0.0259502	0.0442983	0.034867	0.0875561	0.0738781	0.0637282	0.0876232	0.107357	0.0732877	0.0268854	0.110208	0.124978	0.192567	0.0101593	0.00607107	0.0158868	0.0193665	0.00749212	0.161305	0.135904	0.162283	0.209647	0.160336	0.133694	0.162889
BAG3	1.84855	1.86313	1.13654	1.1659	1.86776	1.817	1.01408	0.317503	0.466036	0.423835	0.450471	0.179479	1.48969	1.27652	1.09238	0.55858	0.829218	0.391586	0.465338	0.482763	0.573207	0.454572	0.0397999	0.183916	0.0247905	0.0681163	0.194155	0.310396	0.346295	0.460143	0.459978	0.418426	0.255418	0.240244
BAG4	0.15389	0.155991	0.165962	0.147428	0.116853	0.128507	0.177597	0.202393	0.330271	0.232803	0.239711	0.182926	0.105859	0.170793	0.185892	0.157647	0.180528	0.146279	0.214164	0.206285	0.179341	0.177907	0.179909	0.173942	0.286997	0.186256	0.150967	0.331937	0.31144	0.212207	0.198575	0.165343	0.430522	0.46845
BAG5	0.437529	0.424342	0.401189	0.39961	0.404059	0.42066	0.447834	0.355233	0.458168	0.5034	0.36157	0.476432	0.267114	0.309009	0.347275	0.306273	0.339125	0.194664	0.296134	0.435189	0.351268	0.253328	0.400976	0.696616	0.57992	0.317952	0.5987	0.519991	0.52448	0.527913	0.500588	0.39236	0.81555	0.828113
BAG6	1.80486	1.70434	1.71017	1.75056	1.60851	1.59593	1.60328	2.02883	1.46094	1.92396	1.45628	1.2551	3.43884	2.31436	2.28842	2.37197	2.06101	0.122268	2.27487	1.55459	1.82287	1.36286	2.03961	1.56028	0.736741	2.49116	1.75404	1.42324	1.46427	1.53216	1.46897	1.55782	1.96719	1.68671
BAGE2	0	0	0.0115813	0	0	0	0	0	0.00180624	0.00309247	0	0.00217825	0	0	0	0	0.00231589	0	0	0	0	0	0	0	0	0	0	0	0	0	0.0104073	0	0	0
BAHCC1	0.0169114	0.0126929	0.030034	0.0293066	0.0274091	0.0181672	0.0172269	0.0310058	0.00953652	0.0197506	0.0124029	0.00759733	0.013507	0.00676409	0.0120206	0.0139905	0.00931239	0	0.0351838	0.000416944	0.00172092	0.00371526	0.012641	0.0152507	0.00559878	0.0321419	0.0108414	0.0119201	0.0146178	0	0	0	0.0049329	0.00195741
BAHD1	0.422911	0.422619	0.379708	0.379445	0.28029	0.306584	0.348491	0.399512	0.302094	0.328244	0.201905	0.275689	0.319679	0.364876	0.436284	0.388876	0.230212	0.0202163	0.232537	0.378201	0.329354	0.210399	0.150057	0.218919	0.10213	0.196115	0.242192	0.32529	0.342791	0.335775	0.369656	0.18162	0.391158	0.342235
BAIAP2	1.86275	1.8484	1.77357	1.85687	1.74185	1.77325	1.72858	0.489582	0.271507	0.374299	0.353451	0.26457	0.214016	0.389485	0.470019	0.212446	0.350113	0.370778	0.60899	0.207267	0.241038	0.245176	0.159908	0.29241	0.0482867	0.354737	0.222706	0.366	0.375205	0.458211	0.387752	0.474386	0.616609	0.536014
BAIAP2-AS1	0.12706	0.129039	0.141205	0.159548	0.135619	0.142435	0.112218	0.18242	0.220704	0.194361	0.15535	0.123644	0.179553	0.205358	0.207693	0.178268	0.205099	0.0271228	0.464643	0.191772	0.198747	0.154803	0.750195	0.158601	0.238558	1.04837	0.152584	0.159741	0.160484	0.415996	0.353174	0.338991	0.507901	0.509147
BAIAP2L1	0.112219	0.125179	0.0887201	0.084755	0.191054	0.166893	0.0834582	0.0234019	0.0469053	0.0580809	0.0244024	0.0383952	0.0255535	0.031137	0.0325938	0.0252797	0.0255689	0.0116782	0.0491477	0.0206595	0.0540719	0.00861895	0.0204762	0.00796712	0.00562548	0.0150831	0.0269508	0.0964076	0.106093	0.0152434	0.0243205	0.0252448	0.050824	0.0643045
BAIAP2L2	0	0	0	0	0	0	0	0	0	0	0	0	0.00300009	0	0.00896562	0.00338133	0.00349429	0	0	0	0	0.00354755	0	0	0	0	0	0.00818379	0.0180966	0.00493383	0.0015751	0.00217739	0.00225668	0.00220367
BAIAP3	0	0	0.000684933	0.00367643	0	0.00122249	0.0029512	0.00175729	0.000571323	0.0043028	0	0.000352463	0	0	0.00191861	0.0011771	0.000415795	0.00041794	0.00156435	0.000424139	0.00200217	0.000545933	0	0.00744749	0	0.00594732	0.00123453	0.00460733	0.00534709	0.00110707	0	0.000608226	0.00328637	0.0044083
BAK1	0.271465	0.275868	0.247312	0.250983	0.442416	0.447192	0.321072	0.509637	0.914484	0.535611	0.677572	0.412572	0.576251	0.857531	1.10777	0.832967	1.05535	0.825748	0.668834	0.5054	0.62028	0.693615	0.195687	0.146092	0.077341	0.330915	0.182734	0.884441	0.834304	0.509446	0.604515	0.466755	0.632487	0.677672
BAMBI	0.152865	0.176911	0.192692	0.168832	0.102703	0.113874	0.0978252	0	0.0933118	0	0.0316358	0.019114	0.0298164	0.0346681	0.058453	0.0222834	0.0486152	0.0801951	0.0276158	0.00434848	0.0917788	0.0583655	0.0130223	0.01594	0.0129045	0	0.0111302	0.0195659	0.0210221	0.00200732	0.0199762	0.00442955	0.0410517	0.0370592
BANF1	0.57514	0.620311	0.666576	0.672809	0.773775	0.780494	0.523573	1.83903	1.52992	1.36991	1.634	0.739351	2.49109	1.44912	1.68551	1.82738	1.97186	4.32245	1.98578	1.78632	1.59989	2.90256	1.53699	1.03825	0.541925	1.96631	1.16317	0.501711	0.521796	1.28899	1.51994	1.7695	0.311651	0.267768
BANK1	0	0.00220268	0.00413296	0.0036962	0.00454074	0	0.00170866	0	0.000607854	0.00101059	0	0.0102766	0	0	0.0334619	0.00105	0	0	0.0042512	0.00310388	0	0	0.0722428	0.0677931	0.106563	0.0833332	0.0234318	0	0	0	0	0	0.000963327	0.000687772
BANP	0.370486	0.345312	0.170937	0.194442	0.22418	0.214998	0.197786	0.306885	0.335955	0.356266	0.274667	0.282047	0.338997	0.323006	0.180237	0.256711	0.22025	0.221482	0.334018	0.132023	0.188434	0.168387	0.111556	0.126	0.045544	0.151932	0.119626	0.567896	0.594788	0.181246	0.185737	0.124646	0.336971	0.307346
BAP1	0.697235	0.66059	0.616852	0.675401	0.585493	0.618265	0.686652	0.817029	0.623692	0.710251	0.692326	0.558498	0.611369	0.626742	0.572714	0.663381	0.585988	0.0947204	0.730798	0.53246	0.588223	0.459173	0.529913	0.895681	0.128427	0.753901	0.839265	0.775707	0.791393	0.510871	0.500204	0.496318	0.916232	0.984085
BARD1	0.0250684	0.0150874	0.0281902	0.0154397	0.0147668	0.0229709	0.0164159	0.148063	0.14229	0.0971289	0.150611	0.238733	0.0133026	0.0361101	0.0452953	0.0363436	0.02894	0.0510897	0.0576732	0.0390356	0.0327892	0.0227676	0.0295091	0.0460188	0.0467466	0.0224029	0.0321698	0.0670749	0.0622918	0.0415762	0.037376	0.0268727	0.0485351	0.0597424
BARHL1	0	0	0	0	0	0	0	0	0	0	0	0	0	0	0	0	0	0	0	0	0	0	0	0	0	0	0	0.00743297	0.0124618	0	0	0	0	0.0018637
BARX1	0.00253967	0	0.00216342	0	0	0.00514837	0.0038151	0.00209422	0	0	0	0	0	0	0	0	0	0	0	0	0	0	0	0	0	0	0	0	0	0	0	0	0	0
BARX2	0	0	0.0081294	0	0.00265931	0.00323848	0	0	0	0	0	0	0	0	0	0	0	0	0	0	0	0	0	0	0	0	0	0	0	0	0	0	0	0
BASP1	0.401015	0.482914	0.788408	0.68999	1.38701	1.27292	0.868058	3.3701	2.21701	8.04899	2.99177	2.17487	2.6276	0.934816	0.911111	0.830747	0.415442	2.27471	4.82048	3.34198	2.42615	3.7249	0.978012	5.92744	1.49189	0.637879	4.14617	0.831712	0.814809	2.42883	1.32558	1.97945	0.355109	0.320581
BASP1P1	0	0.00219565	0	0	0	0	0	0	0	0	0	0	0	0	0	0	0	0	0	0	0	0	0	0.00318062	0	0	0	0	0	0	0	0	0	0
BATF	0.306836	0.291711	0.198301	0.218476	0.230699	0.185407	0.148888	0.514637	0.411206	0.330218	0.149459	0.187519	0.0683487	0.0636451	0.343045	0.10745	0.0832433	0.358046	0.383312	0.398696	0.425229	0.394141	0.129278	0.073749	0.0232572	0.265799	0.0592722	0.435636	0.509353	0.772358	0.787667	0.996284	0.0426509	0.0340282
BATF2	0.0250247	0.0187404	0.0582189	0.0324911	0.0212069	0.0282983	0.020741	0.0321894	0.0739358	0.0578975	0.0551961	0.0234573	0.0976541	0.0829466	0.162295	0.0875542	0.0631785	0.0398301	0.0665258	0.0382341	0.0933114	0.101588	0.0141927	0	0.00496749	0.0562393	0.00180053	0.0803461	0.0858982	0.0511637	0.0471371	0.0505038	0.0104029	0.0106657
BATF3	0.0535117	0.0552572	0.0811486	0.0937634	0.104583	0.116256	0.0665167	0.0127179	0.0178169	0	0	0.00756801	0.313917	0.178653	0.0999819	0.241922	0.373268	0.0318697	0.0310524	0.114203	0.250645	0.234269	0.0585366	0.0328496	0.0474429	0.162382	0.0853495	0.045724	0.0482759	0.0571299	0.0691912	0.106663	0.0520049	0.0458417
[truncated: 20,822 more rows]

## Sheet: 2_RNA_20_cl_of_8_cell_types
Cluster	Gene_ID	Hofbauer	Cord_Blood_Monocyte	Microglia	Fetal_microglia	AM	MDM	Kupffer	Fetal_Liver
1	AAED1	1.2497	0.818038	0.614046	0.60533	0.563943	0.74388	1.00733	0.500086
[truncated: 22,288 more rows]

## Sheet: 3_expr_of_MF_spec_TFs
TF-coding gene	Hofbauer	Cord_Blood_Monocyte	Microglia	Fetal_microglia	AM	MDM	Kupffer	Fetal_Liver
[truncated: 119 more rows]
