# Supplementary material for: Distinct transcriptional and epigenomic programs define Hofbauer cells in term placenta
Source: JCI Insight. 2025 Dec 23;11(3):e195801. doi: 10.1172/jci.insight.195801 (PMC12892902; doi:10.1172/jci.insight.195801)
Supplement: Supplemental table 6 [file jciinsight-11-195801-s035.xlsx]

## Sheet: SupplementaryTable_6_content
Supplementary Table 6. Tables generated during the process of ATAC-seq data.
Content:
#	name	description
1	1_ATAC_min5_consensus	The table contains all the genomic regions that could be predicted from at least 5 samples considering all the Hofbauer, MDM, and AM samples (n=53452). It contains also the decile normalized RPKM values for each sample.
2	2_ATAC_Hofbauer_vs_MDM_P005_FC02	The table contains the differentially opened (P≤0.05; FC≥2) chromatin regions between the Hofbauer and MDM cells. It contains the decile normalized RPKM values and is also supplemented with the P- values and the log2FC values for each genomic region.
3	3_ATAC_Hofbauer_vs_AM_P005_FC2	The table contains the differentially opened (P≤0.05; FC≥2) chromatin regions between the Hofbauer and AM cells. It contains the decile normalized RPKM values and is also supplemented with the P- values and the log2FC values for each genomic region.
4	4_ATAC_MDM_vs_AM_P005_FC2	The table contains the differentially opened (P≤0.05; FC≥2) chromatin regions between the MDM and AM cells. It contains the decile normalized RPKM values and is also supplemented with the P- values and the log2FC values for each genomic region.
5	5_ATAC_clusters	The table contains the 6 clusters of the differentially opened chromatin regions and also the non-changing regions supplemented with the normalized RPKM values.

## Sheet: 1_ATAC_min5_consensus
Chr	Start	End	Hofbauer_r1	Hofbauer_r2	Hofbauer_r3	Hofbauer_r4	Hofbauer_r5	MDM_r1	MDM_r2	MDM_r3	MDM_r4	MDM_r5	AM_r1	AM_r2	AM_r3	AM_r4	AM_r5
chr1	9960	10321	0.40439	0.892931	0.803325	0.949922	0.399589	2.62582	1.71958	1.91598	2.716	1.93123	3.26828	4.28468	3.88702	2.35662	5.61979
chr1	11146	11399	0.595045	0.386091	0.859685	0.587893	0.777496	0.560259	0.706043	0.515117	0.450484	0.631942	0.187452	0.0983438	0.401544	0.191087	0.411641
chr1	28930	29414	0.801186	0.787101	0.509298	0.742663	0.745103	0.631482	0.981564	0.777712	1.03224	0.94653	0.654835	0.402688	0.957658	1.2028	0.938166
chr1	96504	96907	0.0452807	0.0727152	0	0.112773	0.162702	0.541326	0.490402	0.467916	0.468768	0.499723	0.22101	0.257248	0.157553	0.273249	0.108538
chr1	104093	104387	0.0620685	0.1329	0.14796	0.0421591	0.0669072	0.158198	0.301637	0.193162	0.143382	0.193472	0.16131	0.0423146	0.107983	0.132465	0.070847
chr1	235537	235877	0.161013	0.143649	0.127941	0.133669	0.0964252	0.273589	0.253375	0.128483	0.0826552	0.196686	0.370829	0.390291	0.298795	0.227111	0.392076
chr1	242785	243167	0.023885	0.025571	0.113875	0.0432627	0.0686586	0.585581	0.752828	0.476486	0.367838	0.490977	0.399704	0.477646	0.166215	0.274209	0.070884
chr1	250403	250707	0.120054	0.032132	0.19079	0.067954	0.107844	0.240419	0.383396	0.203572	0.261923	0.214921	0.12937	0.0272819	0.0835447	0.0839324	0.020555
chr1	540738	541033	0.123716	0.264898	0.0983051	0.0980376	0.155587	0.274031	0.197546	0.224591	0.243452	0.286618	0.423476	0.0983992	0.215234	0.172986	0.0988496
chr1	713767	714423	0.890152	1.2508	0.862043	1.29742	1.11947	0.771456	0.851664	0.89011	0.854411	0.909268	0.553672	0.524676	0.706565	0.532255	0.742986
chr1	752645	752994	1.47711	1.31547	0.955588	1.51531	1.72847	1.07883	0.816752	0.824035	0.760502	0.766455	0.361267	0.4634	0.418442	0.380943	0.435678
chr1	762616	763283	1.28585	1.0105	0.76087	1.13355	1.18948	1.04595	1.07124	0.892897	0.868409	1.03832	0.962485	0.901488	0.675873	0.807364	0.943082
chr1	805176	805531	0.141359	0.220127	0.245071	0.349149	0.129291	0.184044	0.321179	0.297382	0.347437	0.357264	0.270444	0.0934499	0.339827	0.200492	0.258162
chr1	839893	840212	0.200215	0.122484	0.227273	0.15542	0.0616637	0.527657	0.639396	0.632213	0.543262	0.590349	0.308216	0.285988	0.199041	0.313628	0.150177
chr1	842177	842583	0.348332	0.240594	0.321429	0.183174	0.14535	0.261844	0.280834	0.329962	0.257648	0.329425	0.236472	0.245133	0.0781946	0.259653	0.389903
chr1	894526	895049	0.244239	0.205448	0.249522	0.34759	0.488947	0.285845	0.525642	0.467748	0.471664	0.442383	0.333966	0.333016	0.473474	0.385159	0.242939
chr1	895806	896153	0.197206	0.168901	0.208934	0.142879	0.170063	0.223391	0.335886	0.258077	0.251962	0.281324	0.206676	0.22706	0.219576	0.187699	0.234101
chr1	902161	902625	0.255631	0.189468	0.53125	0.18699	0.310888	0.264913	0.368595	0.298132	0.269184	0.352854	0.346517	0.151932	0.246313	0.292317	0.511747
chr1	935423	935780	0.191682	0.410426	0.32493	0.266181	0.293866	0.784786	0.780707	1.14003	1.0977	0.889233	0.437413	0.290394	0.142284	0.285888	0.420081
chr1	948608	949008	0.581661	0.341884	0.471251	0.40283	0.426199	0.451261	0.652441	0.547873	0.511315	0.776344	0.315205	0.393949	0.349218	0.471701	0.437409
chr1	954599	955163	0.380169	0.225152	0.231383	0.498135	0.499905	0.669536	1.01529	0.999162	0.971637	1.14754	0.486067	0.595556	0.540375	0.509548	0.812479
chr1	968376	968681	0.23932	0.28824	0.332787	0.270924	0.10749	0.236	0.46106	0.446391	0.501653	0.425912	0.170663	0.217539	0.208176	0.099068	0.273167
chr1	974183	974419	0.0386613	0.0827807	0.122882	0.245094	0.166701	0.792999	0.730063	0.873069	1.10479	0.840311	0.196054	0.333856	0.161425	0.119497	0.247123
chr1	976066	976356	0.157311	0.168416	0.25	0.142468	0.06783	0.225295	0.406273	0.484544	0.51145	0.519506	0.259264	0.200192	0.262734	0.178284	0.373485
chr1	994723	995199	0.21085	0.123128	0.182773	0.104158	0.1653	0.33966	0.526976	0.500165	0.557596	0.542583	0.245438	0.226508	0.57358	0.215826	0.455087
chr1	999591	999842	0.290807	0.272418	0.808765	0.559655	0.365724	0.432367	0.590536	0.530824	0.478954	1.15452	0.281114	0.462595	0.430038	0.136432	0.340235
chr1	1014758	1015681	0.138393	0.158745	0.157097	0.116383	0.170494	0.158369	0.215492	0.188525	0.255419	0.179048	0.220565	0.184204	0.110065	0.123671	0.245977
chr1	1039413	1039879	0.0783183	0.0419233	0.124464	0.0531966	0.126636	0.256647	0.190303	0.16405	0.194321	0.136907	0.0421979	0.115685	0.0272506	0.0489907	0.0491672
chr1	1051281	1051823	0.496605	0.576716	0.66882	0.655564	0.822639	1.84496	1.68059	1.56495	1.35387	1.50045	0.947569	1.1247	0.96061	1.07285	1.54873
chr1	1092832	1093673	0.29835	0.278758	0.396552	0.334064	0.413217	0.409508	0.447398	0.481341	0.525373	0.41312	0.524029	0.374743	0.452989	0.44072	0.455712
chr1	1136779	1137170	0.350028	0.499648	0.482097	0.486069	0.419239	0.906301	0.991467	0.804415	0.898425	1.18542	0.292878	0.318171	0.454688	0.358914	0.500749
chr1	1143447	1144023	0.483132	0.508756	0.453125	0.351472	0.295971	0.45372	0.365106	0.241426	0.222263	0.389667	0.265081	0.33837	0.165349	0.0816012	0.173575
chr1	1167300	1167736	0.428998	0.425675	0.798165	0.767568	0.706822	1.25724	1.41216	1.3476	1.59707	1.42096	0.779988	0.760888	1.06309	0.734603	1.6625
chr1	1185567	1185825	0.265235	0.492192	0.562016	0.560489	0.406629	0.588027	0.648168	0.479737	0.544628	0.655445	0.233137	0.241095	0.19688	0.268064	0.169538
chr1	1195408	1195736	1.05705	0.833867	0.928354	0.869146	0.619707	0.195818	0.146772	0.179798	0.161839	0.215599	0.0775846	0.0505712	0	0.061414	0.0698534
chr1	1209009	1209594	0.452304	0.367348	0.669231	0.508504	0.459543	0.772329	0.976683	0.853772	1.03817	0.806764	0.375686	0.30481	0.314756	0.29154	0.576803
chr1	1243282	1243991	0.489019	0.468429	0.429479	0.512806	0.610374	1.10739	1.62424	1.29492	1.51282	1.23809	0.681956	0.912424	1.01196	0.674301	0.910717
chr1	1259803	1260594	0.363348	0.40752	0.403288	0.464869	0.447626	0.53479	0.619823	0.593686	0.643455	0.60832	0.345114	0.304066	0.513732	0.363319	0.371288
chr1	1284489	1284952	0.128091	0.147682	0.219223	0.205241	0.0708088	0.459216	0.935791	0.761092	0.930691	0.801862	0.452194	0.492605	0.562257	0.356758	0.382389
chr1	1310602	1310893	1.9126	1.61124	1.54467	2.47043	2.32083	3.51623	2.42491	2.54199	2.13534	2.63615	1.22032	1.32528	1.26552	1.42368	1.90396
chr1	1334694	1335049	1.00236	0.687896	0.898592	0.9427	1.21903	1.76246	1.61303	1.8212	1.71959	2.08512	0.746164	0.957859	1.01948	0.887084	1.23801
chr1	1342418	1342911	0.601483	0.396272	0.588235	0.553112	0.4522	0.514383	0.614166	0.574483	0.668211	0.514519	0.328479	0.311223	0.399253	0.243796	0.202798
chr1	1342951	1343312	0.328567	0.135293	0.602494	0.217452	0.181632	0.242336	0.238635	0.217816	0.307064	0.2257	0.214682	0.287177	0.123119	0.0874197	0.057698
chr1	1406864	1407226	0.667924	0.566659	0.68094	0.593488	0.543389	0.547574	0.664934	0.549069	0.556363	0.653997	0.421786	0.400937	0.228017	0.346859	0.443048
chr1	1440448	1441106	0.422924	0.311749	0.396656	0.395578	0.38863	0.696742	0.496736	0.545501	0.562341	0.530351	0.464093	0.283598	0.241239	0.296953	0.307054
chr1	1447198	1447739	0.65774	0.704171	0.696858	0.855336	0.848394	0.759408	0.885174	0.892256	1.11396	0.907899	0.51956	0.429247	0.457721	0.419507	0.581365
chr1	1509755	1510567	0.432607	0.396981	0.428571	0.44267	0.40375	0.366855	0.762934	0.52543	0.730643	0.561347	0.290603	0.301309	0.547362	0.248903	0.389903
chr1	1542560	1542841	0.275995	0.243334	0.309609	0.235251	0.186673	0.220688	0.324608	0.228008	0.222244	0.265338	0.164657	0.250876	0.15817	0.129035	0.0667121
chr1	1549691	1550011	0.199589	0.152627	0.453125	0.284047	0.225393	0.269925	0.38798	0.409541	0.429349	0.516441	0.621735	0.764573	0.555573	0.572839	0.34498
chr1	1550598	1551398	0.558847	0.683769	0.580001	0.857303	0.819611	1.01464	1.11801	1.13033	1.17095	1.13665	0.62029	0.507987	0.873043	0.528775	0.861801
chr1	1590437	1590891	0.592862	0.688502	0.479075	0.973743	0.678798	0.651257	0.778541	0.925322	0.82534	0.909184	0.349054	0.602844	0.559418	0.33573	0.380794
chr1	1617761	1618120	0.114369	0.217674	0.04039	0.195646	0.146115	0.237517	0.28584	0.212946	0.343566	0.248369	0.0837734	0.0115511	0.106118	0.0261851	0.0754253
chr1	1623939	1625201	0.759133	0.619215	0.79279	1.17531	0.997564	1.07755	1.21969	1.67306	1.81736	1.57508	1.35653	1.18294	1.18234	1.27695	1.06621
chr1	1655538	1656120	0.744662	0.637781	0.672681	0.766684	0.811165	0.837198	1.03831	0.841909	1.04084	0.936388	0.604196	0.869268	0.85095	0.431488	0.776613
chr1	1677423	1678285	0.719766	0.89522	0.87471	0.857951	0.669382	1.22943	1.31978	1.1639	1.08673	1.09324	0.53676	1.0343	0.810249	0.582659	1.20335
chr1	1695552	1695965	0.0441843	0	0	0.0600231	0.111134	0.394153	0.47853	0.419565	0.438516	0.463427	0.697391	0.753057	0.491963	0.499124	0.398424
chr1	1709834	1710593	0.324572	0.218785	0.401186	0.402816	0.285083	0.760139	0.824553	0.874836	0.913311	0.854739	0.451104	0.480792	0.644142	0.405176	0.518666
chr1	1711715	1712109	0.347363	0.44626	0.478427	0.513825	0.366121	1.18046	0.935685	1.20483	1.11745	0.991063	0.622396	0.505199	0.483457	0.439687	0.385919
chr1	1714191	1714562	0.356601	0.421266	0.273585	0.523407	0.353472	0.790987	0.594166	0.665273	0.711199	0.569761	0.411554	0.413566	0.342285	0.345684	0.224572
chr1	1788634	1788962	0.0834516	0.119123	0.176829	0.23933	0.159925	0.205946	0.227883	0.32408	0.366517	0.269499	0.183381	0.0758567	0.425875	0.159677	0.114306
chr1	1790112	1790469	0.166125	0.0820854	0.284314	0.289327	0.257133	0.158198	0.220017	0.179468	0.209918	0.118421	0.0874828	0.0348473	0.0177854	0.0451401	0.0175033
chr1	1801002	1801345	0.159605	0.170871	0.253645	0.192727	0.0955813	0.216311	0.180982	0.180426	0.204831	0.190484	0.232693	0.241798	0.12958	0.13899	0.13967
chr1	1821465	1822144	0.329219	0.21579	0.640649	0.377258	0.280044	0.363692	0.587726	0.502893	0.517356	0.434705	0.313455	0.390866	0.308587	0.296668	0.389585
chr1	1822340	1822764	0.312026	0.11519	0.410377	0.20463	0.293823	0.840986	0.983022	1.07493	1.20041	0.939067	0.586542	0.929127	0.329451	0.563773	0.859688
chr1	1822947	1823247	0.593065	0.390725	0.725	0.275439	0.327845	0.653356	0.929038	0.83	0.900333	0.702042	0.269901	0.207342	0.317471	0.326777	0.430466
chr1	1837733	1838002	0.339184	0.472065	0.32342	0.430054	0.633753	0.535169	0.475665	0.552144	0.441101	0.471482	0.236503	0.138742	0.259641	0.29704	0.480073
chr1	1840298	1840963	0.294989	0.249712	0.327067	0.441117	0.38454	0.917545	1.20972	1.21637	1.21145	1.15125	0.60358	0.517575	0.706549	0.615926	0.958448
chr1	1850534	1851018	0.377027	0.322913	0.389463	0.981679	0.86703	1.02044	1.35587	1.54941	1.48707	1.45632	0.415844	0.359849	0.734641	0.418969	1.0974
chr1	1875528	1875838	0.103014	0.0630201	0	0.199916	0.105756	0.100022	0.151208	0.126825	0.186345	0.178527	0.100746	0.0535075	0.10241	0.138624	0.134381
chr1	1927606	1928061	0.130344	0.107342	0.0318681	0.163447	0.230572	0.107088	0.192119	0.0768074	0.113235	0.103051	0.132196	0.16405	0.0976831	0.106253	0.0961338
chr1	1976314	1976578	0.0691215	0.185002	0.219697	0.0938997	0.14902	0.218121	0.297523	0.24269	0.331178	0.262042	0.113919	0.125662	0.0481015	0.0890192	0.0631182
chr1	2058616	2059022	0.191021	0.192476	0.285715	0.0814107	0.0969002	0.130922	0.184103	0.177534	0.284566	0.213937	0.139604	0.0408555	0.0625556	0.0843462	0.133388
chr1	2064488	2065150	0.847628	0.826305	0.941843	1.17956	1.12913	2.00902	1.63239	1.54083	1.37731	1.61511	1.17943	0.845654	1.22768	1.24859	1.33721
chr1	2071243	2071561	0.200844	0.153587	0.227988	0.298826	0.350526	0.16367	0.179275	0.231243	0.186567	0.210293	0.200061	0.0652018	0.1198	0.147805	0.22925
chr1	2082625	2083063	0.114571	0.156112	0.198631	0.113194	0.10479	0.310978	0.306595	0.377334	0.438438	0.308867	0.279936	0.123079	0.101474	0.159434	0.223508
chr1	2120912	2121317	0.495628	0.313545	0.57284	0.805917	0.712354	0.391002	0.487983	0.524931	0.616797	0.683252	0.436982	0.409564	0.548714	0.339875	0.205718
chr1	2126237	2127059	0.377395	0.344617	0.476277	0.482521	0.430745	0.938985	0.970961	0.976961	1.09402	0.928563	0.49674	0.40863	0.293525	0.470512	0.494119
chr1	2130633	2131025	0.418962	0.498373	0.702807	0.537526	0.535257	0.757091	0.623743	0.839509	0.645218	0.754932	0.501638	0.539511	0.340147	0.763956	0.754519
chr1	2136658	2137002	0.305019	0.170374	0.379361	0.27624	0.381215	0.727524	1.05696	1.05613	1.1528	0.978699	0.346342	0.325479	0.498353	0.394288	0.726593
chr1	2143931	2144546	0.274463	0.301779	0.306504	0.349338	0.437126	0.239483	0.276034	0.398958	0.314792	0.329961	0.272722	0.256227	0.216809	0.312256	0.240465
chr1	2159125	2159430	0.732915	1.18499	1.52131	1.24625	1.31138	2.93729	2.41329	3.07938	2.76933	3.27877	1.83937	1.98504	1.58215	2.08263	2.54728
chr1	2165846	2166209	0.552976	0.565098	0.519284	0.660145	0.740587	0.341672	0.331551	0.489391	0.50752	0.336685	0.659615	0.376985	0.34983	0.608569	0.304115
chr1	2177579	2177931	0.324008	0.333004	0.205966	0.410812	0.279413	0.358641	0.431889	0.330942	0.288302	0.401798	0.328612	0.200273	0.252533	0.268966	0.260363
chr1	2178025	2178402	0.290421	0.15546	0.307692	0.328774	0.2261	0.246738	0.204985	0.34955	0.356151	0.332337	0.352845	0.274989	0.168419	0.1692	0.475144
chr1	2187014	2187718	0.40825	0.513381	0.535511	0.680772	0.707847	0.220219	0.147562	0.165471	0.197376	0.143031	0.193881	0.212054	0.243514	0.232722	0.334329
chr1	2222167	2222499	0.755756	0.500175	0.567771	0.572447	0.513492	0.563699	0.702124	0.519737	0.695988	0.548712	0.428542	0.462148	0.344244	0.31955	0.345058
chr1	2232461	2232752	1.14443	1.24199	1.2457	1.44819	1.66739	0.681176	0.67044	0.82815	0.869158	1.0645	0.314022	0.156754	0.501843	0.230742	0.257678
chr1	2313270	2313554	0.0803177	0.275158	0.153169	0.218217	0.207789	0.171567	0.303336	0.210218	0.357332	0.208404	0.191428	0.189819	0.0447142	0.11585	0.154017
chr1	2323011	2323287	1.00827	1.16793	0.788044	1.7215	1.78177	2.46754	2.56588	2.32402	2.43241	2.59283	1.65125	1.56258	1.58735	1.5935	1.52444
chr1	2343785	2344473	0.38459	0.482727	0.590116	0.510446	0.524171	0.836978	0.985143	1.00321	0.98487	1.17868	0.685959	0.494245	0.793675	0.52409	0.902186
chr1	2457449	2458188	0.358048	0.264361	0.392422	0.464035	0.541232	1.69629	1.1743	1.29555	1.20845	1.31785	0.738796	0.572364	0.635799	0.7496	0.901932
chr1	2477665	2478040	0.194647	0.15629	0.425333	0.220352	0.279761	1.15759	1.01012	1.41925	1.39889	1.11712	0.447264	0.641377	0.711133	0.461965	0.627647
chr1	2478150	2478508	0.420523	0.245567	0.405028	0.380845	0.604407	1.44455	0.923615	1.50495	1.24727	1.36984	0.497582	0.4865	0.514337	0.510159	0.669088
chr1	2480043	2480440	0.413685	0.516702	0.620907	0.676455	0.693677	1.04323	0.99563	1.09119	1.08934	1.09974	0.43996	0.710289	0.527783	0.502327	0.529906
chr1	2487065	2487597	0.514515	0.275417	0.436091	0.559161	0.529975	1.86923	1.55502	1.87629	1.62877	1.89708	0.43703	0.498868	0.262569	0.323108	0.512894
chr1	2501821	2502096	0.481087	0.426245	0.158182	0.510815	0.214589	0.430875	0.340904	0.254163	0.210061	0.335414	0.143011	0.0603176	0.138532	0.00732499	0.128761
chr1	2509694	2510029	0.285978	0.320744	0.432836	0.530324	0.626331	1.7024	1.1799	1.39312	1.36553	1.7507	0.735465	0.668445	0.341162	0.63137	0.652849
chr1	2516920	2517264	0.46416	0.482727	0.843023	0.624541	0.400275	1.58382	1.25214	1.45402	1.13464	1.45911	0.749848	0.940275	0.406066	0.581672	0.756868
chr1	2517818	2518173	0.501181	0.412738	0.612677	0.698295	0.664925	3.43445	2.49092	3.11739	2.60358	2.81048	1.34896	1.13308	1.26988	1.31266	1.63699
chr1	2574431	2574865	0.504556	0.180058	0.400922	0.514069	0.438134	0.270467	0.461212	0.45798	0.604364	0.446319	0.287847	0.267538	0.277968	0.272297	0.292758
chr1	2762457	2762743	0.0478535	0.0683085	0	0	0.18341	0.623385	0.513839	0.557508	0.556816	0.287575	0.0808892	0.0434983	0.0222008	0.0234776	0.0291314
chr1	2829342	2829576	0	0.0417441	0.123932	0.052969	0.028021	0.27448	0.238215	0.202242	0.233523	0.259504	0.0692052	0.159494	0.0271342	0.0258254	0.0801116
chr1	3091469	3091741	0.301899	0.107736	0	0.243035	0.168744	0.32163	0.265485	0.254289	0.258298	0.197816	0.123326	0.0457372	0.163404	0.0345604	0.0153155
chr1	3223575	3223882	0.0445801	0.031818	0.141694	0.121122	0.021358	0.472532	0.453928	0.374708	0.228851	0.297949	0.143176	0.229629	0.330914	0.0896736	0.156048
chr1	3229709	3230000	0.250833	0.335674	0.0498281	0.298156	0.450646	1.33952	1.05355	0.808133	0.745761	0.639227	0.298123	0.299256	0.130915	0.13383	0.450937
chr1	3237370	3237752	0.0119425	0.051142	0.0759162	0.032447	0.0858236	0.388454	0.321693	0.352601	0.396448	0.21128	0.20288	0.586201	0.199458	0.168744	0.190842
chr1	3535630	3535935	0.17949	0.160133	0.237705	0.568938	0.386965	0.344923	0.390446	0.296002	0.209875	0.206656	0.189626	0.095173	0.145724	0.136494	0.225364
chr1	3541108	3541589	0.559585	0.446775	0.512474	0.781652	0.845169	0.966947	1.28531	1.17006	1.21071	1.20652	0.889782	1.08628	0.686422	0.795702	1.24714
chr1	3566459	3566863	0.25972	0.265964	0.32302	0.337481	0.308369	0.257659	0.420201	0.35863	0.405775	0.325348	0.237642	0.246347	0.392908	0.35235	0.314498
chr1	3593648	3594468	0.0834516	0.119123	0.212196	0.0554235	0.10395	0.193117	0.179216	0.189121	0.192302	0.19029	0.177739	0.116313	0.0696886	0.0794289	0.104145
chr1	3663642	3664058	0.0986979	0.140886	0.104567	0.0595904	0.0945706	0.260874	0.389807	0.248524	0.303997	0.343679	0.403182	0.269146	0.183156	0.326045	0.350488
chr1	3688906	3689286	0.0840376	0.0514112	0.19079	0.119598	0.10353	0.472094	0.563425	0.438758	0.60807	0.564358	0.146111	0.163691	0.250634	0.136059	0.263103
chr1	3712854	3713277	0.463753	0.27711	0.617021	0.576275	0.511531	0.581182	0.596001	0.602422	0.561023	0.639639	0.58246	0.617614	0.390271	0.636539	0.546577
chr1	3773526	3774267	0.313986	0.461382	0.626181	0.485085	0.628259	0.454309	0.581291	0.555141	0.579418	0.558083	0.616603	0.637975	0.711201	0.664209	0.902309
chr1	3807533	3807896	0.163379	0.134547	0.0798898	0.182108	0.108378	0.204393	0.23383	0.238679	0.236556	0.247749	0.385572	0.42268	0.22739	0.357002	0.321329
chr1	3816939	3817663	0.812847	0.620626	0.861188	1.0329	1.03244	1.88439	1.51185	1.66028	1.39953	1.5766	2.11532	1.57511	1.53473	1.93091	1.74055
chr1	3817728	3818200	0.579922	0.496684	0.583687	0.83157	0.889074	1.31619	1.17293	1.27721	1.12464	1.1595	1.76204	0.975214	1.15688	1.6502	1.4342
chr1	4067658	4067966	0.0444354	0	0	0.0670711	0	0.176175	0.226227	0.191473	0.278798	0.179686	0.112667	0.10771	0.0618448	0.0479614	0.114965
chr1	4698419	4698733	0.11623	0.217761	0.230892	0.105263	0.146173	0.105801	0.177524	0.204045	0.218777	0.220316	0.254182	0.158478	0.141547	0.354975	0.27197
chr1	4796248	4796661	0.0773224	0.0709546	0.175545	0.100038	0.0635051	0.158198	0.291412	0.273247	0.268402	0.106086	0.154042	0.0702854	0.19986	0.0764132	0.171474
chr1	4911645	4912067	0.367557	0.393503	0.790285	0.499316	0.357367	0.0157448	0.0330228	0.00690114	0.0147987	0.0145717	0.101418	0.0589598	0	0.00477341	0.0345504
chr1	5831145	5831415	0.101379	0.144713	0.161111	0.183626	0.437126	0.17226	0.197069	0.183366	0.0693895	0.12811	0.162797	0.168945	0.282195	0.0770933	0.115717
chr1	6052317	6052743	0.910263	0.664966	0.919014	1.14443	0.938899	1.62468	1.39772	1.63047	1.46964	1.6961	1.87356	2.08316	1.87799	1.8804	2.42027
chr1	6074788	6075043	0.0357806	0	0.0568628	0.0486069	0.179993	0.221477	0.23847	0.325489	0.306131	0.235119	0.28124	0.195145	0.224097	0.276484	0.22871
chr1	6086160	6086693	0.291011	0.293227	0.408068	0.217044	0.381358	0.926631	0.867557	0.814127	0.928557	0.809036	0.588124	0.544612	0.512241	0.463597	0.676064
chr1	6088188	6088611	0.463753	0.438757	0.445626	0.537207	0.418525	0.882243	0.736765	0.836507	0.848913	0.8686	0.970767	1.04897	0.76553	0.731783	0.787858
chr1	6116594	6116872	0.0164102	0.175686	0.312949	0.0743093	0.259446	0.959998	0.442038	0.712357	0.673929	0.519811	0.944513	0.954671	0.296914	0.76324	0.779215
chr1	6123748	6124026	0.0984609	0.0702742	0.156475	0.0743093	0.0707579	0.266887	0.132156	0.25142	0.292036	0.196312	1.98473	1.80491	0.936423	1.16419	1.4835
chr1	6187769	6188043	0.0998983	0.213901	0.0529197	0.301576	0.143582	0.642606	0.443868	0.552696	0.518523	0.499347	0.341949	0.257285	0.30125	0.318576	0.28887
chr1	6259560	6259863	1.03888	0.934905	1.14852	1.54082	1.53643	1.51306	1.58463	1.57628	1.59734	1.70475	1.51556	1.86128	1.36208	1.79056	1.60858
chr1	6268858	6269139	0.25976	0.069524	0.103203	0.32347	0.186673	0.157635	0.293049	0.277237	0.288918	0.240718	0.24287	0.236119	0.293744	0.30825	0.422511
chr1	6269252	6269598	0.184591	0.254084	0.33526	0.23882	0.246358	0.316853	0.413748	0.319847	0.351962	0.266587	0.287508	0.371537	0.275263	0.376484	0.421396
chr1	6295889	6296395	0.216381	0.231655	0.401186	0.506244	0.673832	0.422382	0.66849	0.638861	0.654125	0.460282	0.621791	0.565478	0.727797	0.627669	0.983821
chr1	6305199	6305519	0.0997945	0.0915761	0.135937	0.142023	0.163922	0.408348	0.324636	0.507374	0.507412	0.427566	0.256647	0.23326	0.456363	0.182553	0.292908
chr1	6320106	6320367	0.349581	0.224555	0.666667	0.348257	0.4522	0.305485	0.330067	0.362641	0.47855	0.259164	0.257048	0.301877	0.389235	0.313863	0.6943
chr1	6320976	6321380	0.10163	0.193428	0.143565	0.0818135	0.0811499	0.139793	0.373163	0.194633	0.301433	0.235925	0.377938	0.246347	0.345759	0.408859	0.381522
chr1	6419741	6420005	0.0345608	0.074001	0.38447	0.0312999	0.124184	0.197148	0.139164	0.187533	0.224728	0.212546	0.736092	0.832509	0.264559	0.635854	0.67063
chr1	6453217	6453922	0.440026	0.540364	0.493617	0.439531	0.502231	1.51892	1.39985	1.43858	1.38853	1.48498	1.32571	1.29405	1.01771	1.20768	1.32065
chr1	6461702	6462078	0.15773	0.129895	0.0771277	0.076918	0.104631	0.161984	0.15499	0.214936	0.2699	0.0981267	0.316867	0.330865	0.185753	0.339302	0.288061
chr1	6570064	6570373	0.546265	0.379345	0.469256	0.3209	0.509274	0.132599	0.0614989	0.117811	0.0656845	0.0646769	0.486644	0.523387	0.287675	0.349855	0.478595
chr1	6614308	6614733	0.311291	0.298789	0.341177	0.544398	0.447412	0.328307	0.724355	0.459114	0.562056	0.638439	0.454521	0.28296	0.463132	0.448693	0.504797
chr1	6639816	6640175	0.749751	0.789065	0.767409	0.943704	1.05933	1.20609	1.39038	1.23508	1.12202	1.3489	1.21794	1.02804	1.22036	1.11474	1.70577
chr1	6640446	6640814	0.396699	0.212351	0.512229	0.325587	0.3029	0.776371	0.574911	0.85469	0.831545	0.515918	0.534353	0.349326	0.310568	0.226253	0.356583
chr1	6642005	6642252	0.332456	0.316377	0.587044	0.250906	0.371646	0.9684	0.697552	0.76639	1.03031	0.669076	0.547918	0.554031	0.179942	0.660585	0.657758
chr1	6649222	6649573	0.155967	0.166976	0.206553	0.164793	0.0934035	0.299719	0.285137	0.392037	0.369189	0.188332	0.30648	0.248102	0.325611	0.290775	0.21363
chr1	6651353	6651622	0.169592	0.108939	0.431227	0.184309	0.414377	0.403433	0.334379	0.451999	0.470121	0.277174	0.141903	0.0154158	0.0472074	0.0823724	0.131633
chr1	6661161	6661531	1.08502	0.607208	0.744595	1.18364	0.974678	0.838019	0.88339	0.944525	0.919881	1.17584	0.765933	0.806952	0.583459	0.584352	0.579834
chr1	6662690	6663380	0.515708	0.523798	0.567391	0.604767	0.65569	1.20689	1.33113	1.30631	1.19471	1.14407	1.61102	1.40632	1.18706	1.43439	1.56067
chr1	6673241	6673845	0.657114	0.533689	0.720199	0.711401	0.814186	2.00943	1.8227	1.89491	1.72411	1.66458	1.63549	1.737	1.16686	1.68088	1.54148
chr1	6684796	6685464	0.396105	0.424065	0.347305	0.538095	0.451523	0.442622	0.593609	0.506817	0.521202	0.518961	0.391345	0.515251	0.5608	0.494548	0.433418
chr1	6761616	6762119	0.52604	0.504913	0.461233	0.574972	0.586601	0.704499	1.02257	0.937952	1.00567	0.880212	0.961247	1.20365	0.517546	0.982491	1.10563
chr1	6803761	6804167	0.235967	0.264653	0.321429	0.345995	0.323	0.744621	0.767612	0.56847	0.699879	0.48278	0.358981	0.285988	0.297139	0.429999	0.400164
chr1	6844394	6845471	0.957304	0.906972	1.00975	1.1125	1.15674	1.69964	1.4492	1.86784	1.80191	1.84278	2.24254	2.22551	1.71558	2.19705	3.03055
chr1	7539019	7539338	0.14301	0.183726	0.227273	0.0518067	0.2261	0.118029	0.174741	0.134659	0.171299	0.0867453	0.739719	0.324987	0.935491	0.629361	0.809654
chr1	7727626	7727992	0.186969	0.213511	0.237705	0.270924	0.268726	0.145231	0.398061	0.210862	0.191959	0.203716	0.249673	0.135962	0.0346962	0.170617	0.267476
chr1	7740308	7740826	0.17614	0.150859	0.167953	0.183449	0.113923	0.166749	0.180982	0.101199	0.192898	0.0949692	0.292529	0.152104	0.122575	0.237215	0.253326
chr1	7764529	7764901	0.502805	0.603943	0.467743	0.49979	0.246765	0.782907	1.04551	0.974674	0.906544	1.12819	1.4459	1.5272	1.00703	1.53245	1.48379
chr1	7788923	7789226	0.12045	0.128952	0.0957096	0.149992	0.0865596	0.157153	0.0919843	0.136964	0.164887	0.0735681	0.263411	0.109488	0.0419103	0.188364	0.0274971
chr1	7831128	7831647	0.395552	0.338778	0.363199	0.453758	0.467448	1.15219	1.40601	1.2878	1.41988	1.25592	1.11883	1.04669	0.734035	0.776252	0.822726
chr1	7843917	7844540	0.512588	0.595808	0.651686	0.742758	0.810407	1.98903	1.32788	1.63378	1.82942	1.68414	1.91238	1.81715	1.48798	1.81607	2.46404
chr1	7870523	7870785	0.0174123	0.0372829	0.0553435	0.0946164	0.200211	0.845333	0.793003	0.50576	0.488641	0.437137	0.216332	0.221587	0.193876	0.210152	0.29415
chr1	7871618	7871908	0.078656	0.10105	0.1	0.0284937	0.06783	0.477322	0.550435	0.46948	0.317637	0.315415	0.586335	0.428983	0.175156	0.488545	0.366303
chr1	7916454	7916875	0.0541807	0.0232022	0.20665	0.0588827	0.124597	0.0841717	0.11134	0.108951	0.111254	0.0657287	0.173095	0	0.150817	0.19458	0.0494751
chr1	8000828	8001070	0.207365	0.201821	0.239669	0.221945	0.243852	0.489629	0.50256	0.309881	0.406446	0.485968	0.210312	0.11995	0.131186	0.122083	0.172141
chr1	8002382	8002787	0.146436	0.21707	0.250617	0.163223	0.129519	0.585138	0.572441	0.645376	0.620654	0.569376	0.394141	0.255978	0.172453	0.278531	0.24172
chr1	8014107	8014572	0.794678	0.840268	1.06022	1.03067	0.846049	0.557266	0.542169	0.450934	0.64465	0.571949	0.875622	0.85612	0.682732	0.915495	0.963061
chr1	8021399	8022064	1.04961	0.940093	0.981204	1.37305	1.41984	1.81511	1.41166	1.64884	1.46736	1.66331	1.60896	1.87075	1.35581	1.52669	2.04532
chr1	8042426	8042695	0.271348	0.0726252	0.16171	0.184309	0.146251	0.144083	0.244898	0.132623	0.116079	0.157161	0.129002	0.0462472	0.118019	0.129799	0.0542018
chr1	8064968	8065401	0.168574	0.112796	0.200924	0.114501	0.106001	0.598446	0.462279	0.445585	0.533643	0.513031	0.830806	0.804467	0.263947	0.69782	0.500282
chr1	8086188	8086551	0.527838	0.511279	0.439394	0.44389	0.343199	0.37828	0.701494	0.51346	0.683863	0.692428	0.723346	0.788242	0.402304	0.675162	0.975463
chr1	8107288	8107633	0.132233	0.198194	0.168116	0.0718538	0.0190055	0.314561	0.271735	0.225807	0.21722	0.198291	0.4191	0.240396	0.257656	0.20825	0.0784861
chr1	8107792	8108192	0.171076	0.0488406	0.29	0.144605	0.163922	0.207634	0.129854	0.145614	0.214674	0.136437	0.352798	0.207342	0.095241	0.278656	0.156218
chr1	8143876	8144225	0.287578	0.167933	0.0830946	0.319636	0.0375754	0.301437	0.421081	0.479817	0.384725	0.308344	0.66619	0.701041	0.218318	0.34054	0.370029
chr1	8157505	8157764	0.0528421	0.0377147	0.335908	0.0319041	0.151897	0.77816	0.69458	0.314843	0.325515	0.290844	0.460007	0.272186	0.269666	0.248881	0.353851
chr1	8164671	8164953	0.129419	0.138555	0.359929	0.102557	0.186011	0.373055	0.408814	0.379525	0.359866	0.42249	0.525034	0.426448	0.405282	0.540502	0.324991
chr1	8166919	8167377	0.169333	0.127967	0.189956	0.117272	0.186113	0.256294	0.484068	0.271835	0.299981	0.268527	0.343479	0.362169	0.180224	0.483803	0.204652
chr1	8187217	8187613	0.0921625	0.0246669	0.146464	0.250399	0.132463	0.581655	0.694221	0.47251	0.693895	0.343567	0.400177	0.450288	0.304643	0.347599	0.163055
chr1	8198017	8198333	0.0866209	0.123647	0.22943	0.274568	0.290496	0.553693	0.557266	0.299523	0.370554	0.231084	0.113475	0.0656145	0.160744	0.0807452	0.0856889
chr1	8201795	8202217	0.0540523	0.208325	0.0687204	0.107695	0.0932259	0.233548	0.195134	0.115594	0.159086	0.122038	0.0959362	0.078613	0.0902758	0.108197	0.0296147
chr1	8271837	8272245	0.290718	0.215474	0.639707	0.303794	0.224991	0.263275	0.248406	0.133836	0.191332	0.148833	0.223972	0.21344	0.124498	0.172802	0.153155
chr1	8278796	8279054	0.282916	0.340748	0.281007	0.352306	0.3558	0.351959	0.599064	0.409188	0.472011	0.199613	0.295905	0.225022	0.147661	0.270666	0.177612
chr1	8284993	8285368	0.145985	0.0781452	0.232	0.176281	0.192336	0.212618	0.152025	0.11455	0.0957575	0.122985	0.18199	0.165873	0.10159	0.132501	0.0610984
chr1	8298212	8298583	0.110669	0.0526583	0.234501	0.178182	0.141389	0.134319	0.119516	0.068686	0.0631243	0.0683712	0.296194	0.223549	0.1198	0.179176	0.179657
chr1	8341966	8342443	0.382561	0.163826	0.364779	0.48505	0.42613	0.406273	0.313398	0.309849	0.346948	0.194985	0.320097	0.408598	0.412645	0.471571	0.218333
chr1	8343151	8343656	0.31618	0.406199	0.430693	0.474519	0.142824	0.304805	0.278461	0.252302	0.21023	0.179607	0.455814	0.443424	0.339472	0.356339	0.218601
chr1	8367743	8368057	0.145288	0.155543	0.0923567	0.157895	0.0835273	0.151648	0.149281	0.111297	0.114361	0.0758865	0.132617	0.0924452	0.0606631	0.115474	0.0331671
chr1	8377982	8378339	0.127788	0.136809	0.365546	0.173596	0.0918335	0.139586	0.145495	0.165193	0.118079	0.114115	0.252727	0.0929259	0.0533562	0.15611	0.0875168
chr1	8455660	8455986	0.111952	0.0898906	0	0.126736	0.0603396	0.15286	0.174875	0.234501	0.158043	0.155618	0.134832	0.216246	0.214244	0.144179	0.127785
chr1	8457099	8457390	0.125417	0.13427	0.0498281	0.0851873	0.135194	0.273992	0.22203	0.182643	0.198511	0.472815	0.139124	0.142503	0.240011	0.186901	0.0715773
chr1	8469287	8469739	0.151395	0.172887	0.096239	0.0457034	0.0870384	0.100448	0.159761	0.125641	0.131257	0.158153	0.166341	0.0183489	0.182616	0.148553	0.0460819
chr1	8487705	8488003	0.275559	0.393347	0.194631	0.166373	0.154021	0.445925	0.40812	0.383582	0.576307	0.402385	0.178553	0.180903	0.234373	0.166739	0.258615
chr1	8488078	8488363	0.33615	0.239919	0.254386	0.130471	0.161046	0.633344	0.417846	0.42407	0.520422	0.415345	0.105525	0.101852	0.15595	0.0895279	0.124243
chr1	8498952	8499327	0.29197	0.234435	0.270667	0.231369	0.192336	0.197853	0.22297	0.250456	0.237312	0.229573	0.111045	0.165873	0.220113	0.128921	0.0944249
chr1	8536128	8536633	0.135506	0.0967141	0.172278	0.130902	0.0519358	0.124992	0.218254	0.148498	0.160764	0.175041	0.171789	0.164231	0.0754385	0.10504	0.140235
chr1	8585894	8586217	0.889809	1.27016	0.852942	1.27913	1.0759	1.24452	1.20019	1.11127	1.25191	1.18511	0.784275	0.641925	0.668359	0.927157	0.638412
chr1	8689592	8690104	0.240576	0.228941	0.141602	0.112973	0.076839	0.233589	0.264757	0.24743	0.231751	0.295753	0.291438	0.299673	0.124012	0.257043	0.105772
chr1	8720561	8720883	0.311692	0.242686	0.315217	0.141141	0.223993	0.323274	0.271473	0.210281	0.21819	0.18381	0.0933995	0.0257567	0.0985931	0.0604731	0.0517491
chr1	8724122	8724358	0.212637	0.165561	0.184322	0.262601	0.333401	0.328461	0.365031	0.299251	0.310931	0.501583	0.416614	0.38657	0.242139	0.42393	0.25595
chr1	8763331	8763712	0.682508	0.333295	0.608924	0.780773	0.774438	1.27015	1.33338	1.02618	0.950691	0.954266	0.968484	1.12106	0.666604	1.00455	0.732568
chr1	8772827	8773241	0.18733	0.165162	0.0700483	0.129736	0.174217	0.0962944	0.208086	0.233897	0.305466	0.209803	0.201168	0.140232	0.245388	0.17192	0.150935
chr1	8877642	8878253	0.283727	0.207832	0.284779	0.311053	0.386331	0.525602	0.503848	0.591036	0.518719	0.533407	0.496006	0.542957	0.374106	0.5242	0.487488
chr1	8882802	8883066	0.259206	0.148002	0.329545	0.344299	0.347714	0.155202	0.451083	0.159955	0.218814	0.0698778	0.175261	0.0942458	0.0962031	0.129714	0.205134
chr1	8908824	8909199	0.279804	0.520967	0.348	0.352562	0.244791	0.168322	0.236483	0.258222	0.25813	0.25212	0.203582	0.110582	0.169317	0.141454	0.149968
chr1	8933676	8933971	0.572189	0.629133	0.638984	0.574218	0.488989	0.840861	1.0092	0.811984	0.740942	0.784294	0.521502	0.47794	0.667225	0.518959	0.783735
chr1	8937982	8938383	0.568833	0.487188	0.542394	0.886075	0.71946	0.593733	0.751908	0.846088	0.813725	0.651729	0.744221	0.610133	0.554187	0.467175	0.628506
chr1	8938631	8939120	0.625063	0.77905	0.770961	0.836456	0.750892	1.21608	1.39123	1.14347	1.15898	1.2025	1.15908	0.949784	1.03876	0.977668	1.28211
chr1	8950042	8950291	0.0549642	0.156918	0.116466	0.165927	0.105332	0.226814	0.320534	0.312865	0.457721	0.271654	0.157946	0.183194	0.0509992	0.137528	0.150572
chr1	8985551	8985854	0.150562	0.193428	0.287129	0.149992	0.15148	0.204665	0.238323	0.127352	0.139123	0.180114	0.20233	0.0547437	0.209551	0.104154	0.0618683
chr1	9065165	9065530	0.187481	0.294381	0.198631	0.226388	0.269462	0.163832	0.166602	0.137635	0.0941036	0.122143	0.0919035	0.0908893	0.191353	0.104858	0.102718
chr1	9071156	9071465	0.132875	0.126448	0.140776	0.240675	0.148538	0.612825	0.500191	0.885936	0.858951	0.400498	0.265783	0.174462	0.143838	0.230339	0.107852
chr1	9127350	9127587	0.596721	0.329726	0.489452	0.400956	0.248996	0.551358	0.87131	0.556038	0.500659	0.450814	0.22451	0.209967	0.107163	0.147324	0.149407
chr1	9129673	9130001	0.20863	0.119123	0.353659	0.3401	0.199905	1.07362	0.915395	0.992217	0.918675	0.836617	0.532513	0.404569	0.503306	0.354154	0.292115
chr1	9143320	9143609	0.173641	0.0675995	0.200693	0.100073	0.136129	0.164767	0.27617	0.201542	0.183679	0.223416	0.140087	0.157838	0.131821	0.0766719	0.115316
chr1	9188750	9189387	0.257823	0.199349	0.250392	0.233496	0.267628	0.488502	0.662275	0.660635	0.735288	0.571966	0.502999	0.481736	0.418642	0.591349	0.516638
chr1	9202380	9202644	0.172804	0.259003	0.164773	0.281699	0.14902	0.151007	0.215944	0.234417	0.165589	0.241661	0.157734	0.125662	0.216457	0.0584984	0.189355
chr1	9203301	9203724	0.140204	0.0923699	0.137116	0.156277	0.186011	0.311534	0.365387	0.50087	0.479822	0.372518	0.377369	0.401939	0.180125	0.288902	0.246205
chr1	9222944	9223231	0.556348	0.340353	0.252614	0.446269	0.228464	1.00706	1.03734	1.15426	1.19135	1.05791	0.697255	0.592405	0.420344	0.570858	0.406419
chr1	9223737	9224316	0.551542	0.472379	0.751295	0.449551	0.419007	0.845359	0.763624	0.817352	0.873663	0.824416	0.771144	0.737693	0.383815	0.591441	0.431689
chr1	9234208	9234588	0.252112	0.23135	0.152631	0.163089	0.06902	0.390499	0.456741	0.448339	0.406751	0.404557	0.283091	0.392858	0.217217	0.197904	0.147996
chr1	9239974	9240452	0.295864	0.408708	0.182009	0.34574	0.164608	1.21627	1.09195	1.06469	1.07133	0.911774	0.631597	0.720057	0.411782	0.373657	0.496758
chr1	9256361	9256898	0.118936	0.0909509	0.13501	0.176958	0.158733	0.301077	0.309051	0.267095	0.418664	0.588303	0.17663	0.293445	0.342892	0.120037	0.050424
chr1	9294637	9295257	0.382622	0.346611	0.467743	0.373176	0.444177	1.48604	1.54477	1.59119	1.44039	1.48525	1.1306	1.14373	1.06506	1.0386	1.43451
chr1	9299782	9300101	0.400429	0.489937	0.363636	0.323792	0.349427	0.2673	0.28594	0.276164	0.332809	0.240958	0.170425	0.428983	0.318466	0.244167	0.339532
chr1	9335652	9335985	0.369894	0.352004	0.566067	0.384622	0.334737	0.901206	0.810344	0.555346	0.454784	0.383175	0.757249	1.03359	0.686422	0.889232	0.569201
chr1	9340477	9340762	0.33615	0.274193	0.457895	0.202955	0.3451	0.540092	0.511194	0.408742	0.230082	0.304766	0.324693	0.320107	0.0668359	0.393452	0.431198
chr1	9350157	9350481	0.239366	0.180891	0.223766	0.369803	0.263085	0.963834	1.08701	0.413472	0.41441	0.692742	0.9318	0.934314	0.372341	0.845541	0.578583
chr1	9352755	9353154	0.114337	0.0979261	0.109023	0.0931935	0.1479	0.305294	0.644548	0.487205	0.520422	0.52207	0.376876	0.498868	0.302352	0.425763	0.412404
chr1	9400971	9401281	0.161879	0.0945303	0.0935484	0.17326	0.126908	0.14646	0.245201	0.213724	0.181309	0.0843043	0.235075	0.1739	0.143374	0.207936	0.147818
chr1	9422675	9423044	0.309081	0.29119	0.117886	0.0671804	0.159925	0.216075	0.230029	0.329506	0.262327	0.170813	0.159871	0.0674282	0.137656	0.0709671	0.0903154
chr1	9488900	9489276	0.570257	0.493602	0.732713	0.670287	0.749858	0.391708	0.542463	0.476345	0.560561	0.398639	0.24611	0.540412	0.574148	0.312514	0.786627
chr1	9599274	9599710	0.701046	0.694522	0.897936	0.824423	0.857211	1.34867	1.65333	1.69995	1.54336	1.45093	1.01345	1.16035	0.946585	0.971771	1.06534
chr1	9599768	9600199	0.412805	0.475941	0.672854	0.517648	0.638955	0.686013	0.975874	0.957809	0.854892	0.768656	0.636059	0.625393	0.515613	0.493858	0.647584
chr1	9648503	9648957	0.361747	0.387282	0.734581	0.464121	0.476603	1.20007	1.53476	1.37275	1.30335	1.35785	0.624219	0.767256	0.58739	0.641883	0.931341
chr1	9653553	9653794	0.662535	0.283721	0.601659	0.428588	0.299278	0.528418	0.551957	0.558894	0.544176	0.497553	0.239983	0.172067	0.237114	0.247967	0.276568
chr1	9687074	9687406	0.38475	0.264799	1.00452	0.472893	0.355495	0.49699	0.663963	0.717105	0.714794	0.680679	0.195109	0.349733	0.210372	0.151685	0.432892
chr1	9689816	9690071	0.268355	0.191532	0.341177	0.243035	0.359987	0.759971	0.998592	1.03928	1.34698	0.834974	0.412789	0.162621	0.373494	0.144825	0.196038
chr1	9704655	9705038	0.297783	0.153025	0.113577	0.345198	0.188319	0.532008	0.499473	0.545578	0.501399	0.423464	0.178189	0.249027	0.0663123	0.208626	0.222973
chr1	9711705	9712447	0.239783	0.157975	0.214959	0.150341	0.106042	0.253713	0.426844	0.324787	0.425035	0.310778	0.252545	0.178839	0.0684572	0.158363	0.199307
chr1	9730154	9730470	0.202116	0.216382	0.0917722	0.353015	0.103749	0.0946183	0.152346	0.17741	0.20751	0.233516	0.0695494	0	0.100465	0.0998687	0.0725061
chr1	9747197	9747891	0.295809	0.267427	0.459654	0.434591	0.500743	0.376574	0.460016	0.455305	0.582665	0.468506	0.248345	0.346565	0.109788	0.107395	0.228098
chr1	9749410	9749756	0.263701	0.0846944	0.125723	0.23882	0.189505	0.412869	0.629773	0.538689	0.627212	0.50207	0.187214	0.107866	0.330316	0.265867	0.294977
chr1	9764803	9765074	0.117839	0.144179	0.267528	0.198194	0.120976	0.147106	0.149594	0.182689	0.288056	0.156001	0.183539	0.107114	0.210866	0.0941532	0.122976
chr1	9777615	9777966	0.311934	0.250465	0.206553	0.12948	0.0560419	0.318649	0.476433	0.659621	0.467046	0.367905	0.184547	0.236287	0.198985	0.101389	0.314512
chr1	9779211	9779477	0.617415	0.403945	0.490601	0.497033	0.3451	0.790987	0.9954	0.804709	0.780636	0.736873	0.295702	0.124717	0.286439	0.280196	0.242745
chr1	9790642	9791020	0.603442	0.568515	0.690476	0.666738	0.398965	0.398424	0.428994	0.521976	0.470858	0.479901	0.232567	0.263291	0.25196	0.266452	0.209392
chr1	9797229	9797499	0.304135	0.253248	0.322223	0.367252	0.145709	0.410142	0.459828	0.490773	0.387425	0.267607	0.278469	0.199663	0.0940652	0.196464	0.154288
chr1	9883791	9884326	0.230233	0.237356	0.189719	0.308904	0.171583	0.277364	0.414398	0.325249	0.481512	0.285912	0.307016	0.325546	0.296702	0.218381	0.260849
chr1	9885679	9885946	0.563845	0.548771	0.543071	0.804654	0.712172	0.21567	0.218263	0.297227	0.268982	0.290766	0.173291	0.186375	0.166464	0.163464	0.202829
chr1	9953199	9953562	0.276487	0.403642	0.239669	0.500799	0.216757	0.448444	0.460683	0.539535	0.520422	0.321862	0.36964	0.137085	0.139932	0.231219	0.246734
chr1	9960447	9960945	0.549642	0.470753	0.524097	0.580746	0.368661	0.844993	0.8166	0.81579	0.996956	0.569548	0.353054	0.499619	0.535491	0.339775	0.242587
chr1	9970346	9970984	0.929567	0.888012	0.954546	0.984329	1.10995	2.61572	1.90031	2.36566	1.98952	2.51561	1.81122	2.03442	2.00036	2.0007	2.54323
chr1	10002987	10003572	0.608269	0.651208	0.669231	0.607377	0.706128	0.565995	0.855409	0.765408	0.848687	0.789683	0.543756	0.630886	0.358172	0.401728	0.601726
chr1	10010397	10010718	0.653748	0.426024	0.67757	0.733645	0.490235	0.572664	0.726181	0.666832	0.637152	0.60104	0.439624	0.477985	0.375822	0.248921	0.304973
chr1	10010879	10011270	0.303358	0.224842	0.370844	0.116234	0.251543	0.498465	0.405011	0.471106	0.435238	0.318472	0.426003	0.424229	0.14615	0.233551	0.191776
chr1	10051064	10051429	0.149984	0.13381	0.119178	0.135833	0.143713	0.166866	0.201311	0.205456	0.192485	0.164261	0.0792272	0.0908893	0.173956	0.121415	0.102718
chr1	10057037	10057549	0.0980124	0.0381567	0.113281	0.16139	0.128065	0.123283	0.118769	0.0938528	0.167714	0.142622	0.146849	0.0890922	0.161215	0.0813098	0.187135
chr1	10092643	10093133	0.558617	0.478439	0.532653	0.969661	0.92332	1.07574	1.36512	1.46803	1.35416	1.46986	0.715276	0.854756	0.997764	0.660498	1.52604
chr1	10115828	10116200	0.0858449	0.15755	0.194892	0.0888515	0.0881304	0.211356	0.313313	0.232904	0.297984	0.221092	0.208333	0.111474	0.0853414	0.138985	0.162376
chr1	10125375	10125701	0.111952	0.0898906	0	0.0760416	0.0201132	0.292132	0.225395	0.241201	0.320874	0.20749	0.432881	0.763221	0.409011	0.407819	0.479195
chr1	10127041	10127405	0.0250661	0.0268355	0.0398352	0.0340515	0.0360269	0.136902	0.177501	0.224022	0.227327	0.109808	0.155712	0.307595	0.191878	0.132816	0.0858338
chr1	10134406	10134824	0.371074	0.420637	0.381579	0.355831	0.3451	0.540445	0.639497	0.59221	0.612552	0.424785	0.29333	0.45635	0.227849	0.289145	0.284032
chr1	10269944	10270628	1.04713	1.21388	1.10234	1.26847	1.14075	2.30543	1.64286	1.91491	1.753	1.70363	1.21591	1.41259	0.84473	0.8943	1.2942
chr1	10278099	10278525	0.289143	0.298088	0.374414	0.349149	0.307836	0.223557	0.30631	0.191418	0.256546	0.312155	0.662533	0.710608	0.193761	0.556398	0.562285
chr1	10311861	10312151	0.424741	0.471565	0.4	0.470146	0.38437	0.656791	0.554805	0.680369	0.57067	0.44794	0.243309	0.386084	0.24084	0.222276	0.172378
chr1	10313834	10314137	0.692585	0.515808	0.909241	0.954494	0.82232	1.18779	1.14562	0.99479	0.896569	0.692552	0.439017	0.30109	0.398147	0.195012	0.343713
chr1	10437499	10437784	0.416186	0.171371	0.0508773	0.260942	0.391113	0.540092	0.53342	0.528809	0.388947	0.57717	0.401807	0.291006	0.200507	0.230888	0.219253
chr1	10438433	10438806	0.5993	0.602324	0.310992	0.465219	0.29884	0.662054	0.414366	0.696839	0.569256	0.496641	0.595414	0.500289	0.578766	0.361832	0.396477
chr1	10448109	10448602	0.185072	0.277391	0.235295	0.377123	0.1862	0.260561	0.259542	0.38545	0.389525	0.314947	0.279207	0.361691	0.115912	0.179782	0.185898
chr1	10458800	10459428	1.12598	1.0577	1.29299	1.33553	1.38864	1.35426	1.03085	1.4202	1.3226	1.20317	0.987261	0.832008	0.950388	0.895995	1.16417
chr1	10475302	10475718	0.614119	0.680951	0.697116	0.446927	0.394045	0.779962	0.633434	0.843582	0.85945	0.591275	0.369816	0.468513	0.656308	0.506823	0.465648
chr1	10490332	10490809	0.52602	0.34813	0.54717	0.632297	0.604829	0.578069	0.8977	0.837969	1.02448	0.916911	0.419521	0.678099	0.386023	0.342065	0.637533
chr1	10532393	10532795	0.646855	0.753264	0.649254	0.534437	0.538253	0.407694	0.787856	0.456402	0.49712	0.58701	0.385572	0.350727	0.300097	0.298983	0.471502
chr1	10534888	10535221	0.67129	0.528006	0.522523	0.595544	0.807303	0.462243	0.658168	0.54004	0.464161	0.595535	0.493255	0.473212	0.305076	0.383115	0.650516
chr1	10544559	10544987	0.234497	0.228227	0.203271	0.164105	0.183838	0.512293	0.603839	0.69575	0.685788	0.330451	0.916185	1.28862	0.548897	0.511439	0.496392
chr1	10554768	10555058	0.204505	0.269465	0.4	0.142468	0.18088	0.210021	0.262112	0.251059	0.328405	0.312764	0.135615	0.0428983	0.218945	0.099561	0.17956
chr1	10555142	10555375	0.0978979	0.12577	0.124464	0.106393	0.0281412	0.218625	0.418666	0.290603	0.361839	0.356288	0.124111	0.0889883	0.245256	0.100863	0.196668
chr1	10570919	10571348	0.106341	0.045539	0.0337996	0.0192615	0	0.29427	0.188998	0.205353	0.185605	0.155882	0.213009	0.135328	0.118404	0.104866	0.252472
chr1	10575686	10576118	0.105603	0.113057	0.100694	0.0956385	0.15178	0.364001	0.378303	0.353924	0.451755	0.313157	0.401638	0.604747	0.176371	0.189625	0.15911
chr1	10754493	10755115	0.124686	0.0628175	0.139871	0.119564	0.0527082	0.480698	0.470494	0.481088	0.602416	0.426346	0.34032	0.453352	0.500194	0.408057	0.41859
chr1	11025622	11025984	0.44108	0.134919	0.240332	0.330983	0.344146	0.318143	0.521447	0.370069	0.444228	0.303641	0.121423	0.194741	0.0701591	0.170647	0.310709
chr1	11039569	11039816	0.332456	0.355923	0.293522	0.585448	0.292008	0.304867	0.364162	0.433305	0.417181	0.227174	0.163907	0.13431	0.154237	0.0326216	0.0337312
chr1	11040220	11040460	0.532237	0.162802	0.302084	0.550876	0.300524	0.350672	0.295604	0.239657	0.162632	0.160137	0.154229	0.0172785	0.0793675	0.0307753	0.0520725
chr1	11072320	11072888	0.6827	0.550317	0.740318	0.872869	0.565648	0.797393	1.1442	1.0857	1.09124	1.09074	0.855318	0.635167	0.659533	0.604078	0.891101
chr1	11097758	11098048	0.173043	0.0673664	0	0.156716	0.15827	0.183291	0.214058	0.208379	0.166894	0.148431	0.099717	0.114396	0.043789	0.083354	0.0502769
chr1	11120050	11120517	0.312602	0.439252	0.465739	0.548521	0.421214	1.53658	1.42964	1.30336	1.3239	1.46983	0.946179	1.06557	0.503058	1.06398	1.08828
chr1	11159431	11160036	0.497676	0.355205	0.479339	0.402915	0.314298	0.322148	0.510936	0.48859	0.539347	0.438326	0.629025	0.514071	0.409301	0.401766	0.488879
chr1	11322612	11322908	1.21757	1.28702	1.02872	1.92622	1.48416	2.47665	1.86607	2.18421	1.60874	2.5267	2.16884	2.81593	1.71605	1.95767	2.62473
chr1	11333139	11333768	0.580227	0.636714	0.576312	0.571459	0.646308	1.01231	0.934544	1.12741	0.945698	1.12794	0.902938	0.870242	0.7268	0.84333	1.00668
chr1	11538856	11539237	0.143686	0.0256381	0.304462	0.10844	0.154888	0.127887	0.103079	0.252245	0.258162	0.18359	0.236808	0.23945	0.249977	0.0934053	0.218678
chr1	11582630	11582983	0.0516944	0.0553435	0.246459	0.0351126	0.130024	0.175676	0.0897221	0.0330002	0.106149	0.100165	0.353896	0.117474	0.125909	0.0817927	0.342232
chr1	11714735	11715138	0.135842	0.048477	0.359802	0.123025	0.113892	0.203341	0.257776	0.214989	0.174335	0.202178	0.134902	0.0823193	0.393884	0.114965	0.284267
chr1	11724141	11724576	0.136337	0.179644	0.166667	0.132971	0.165806	0.173108	0.166004	0.175741	0.247649	0.238549	0.324412	0.409917	0.204349	0.188318	0.177166
chr1	11724592	11725036	0.0513743	0.0880009	0.195946	0.148886	0.236285	0.0897878	0.165492	0.109867	0.203949	0.180046	0.247495	0.289532	0.114404	0.179963	0.197031
chr1	11730732	11731033	0.136406	0.0649045	0.0963455	0.0960832	0.0653512	0.286963	0.214653	0.169319	0.223038	0.183865	0.0614866	0.0688843	0.168755	0.0223076	0.124559
chr1	11740854	11741789	0.395213	0.323863	0.263637	0.357924	0.350637	0.47138	0.497265	0.612046	0.654566	0.63219	0.46516	0.447947	0.441401	0.377741	0.541331
chr1	11753201	11753567	0.13711	0.0533777	0.356557	0.327366	0.25081	0.372153	0.335756	0.290432	0.230351	0.226817	0.170663	0.0566508	0.104089	0.0421956	0.153656
chr1	11768699	11768971	0.0503166	0.0359122	0.0533088	0.167086	0.0723188	0.215777	0.284115	0.12313	0.103319	0.127168	0.208379	0.0457372	0.326808	0.0197488	0.191443
chr1	11779427	11780035	0.24761	0.32132	0.238487	0.414518	0.312747	0.524552	0.502164	0.428698	0.472489	0.351459	0.213079	0.286459	0.229747	0.181118	0.20555
chr1	11790311	11790717	0.29215	0.168416	0.392857	0.234055	0.27455	0.218204	0.365084	0.303065	0.323021	0.266948	0.216528	0.224705	0.234584	0.135615	0.143649
chr1	11795865	11796277	0.398624	0.284509	0.281554	0.371041	0.381955	0.421989	0.350543	0.49834	0.621477	0.652987	0.35656	0.402605	0.400691	0.314543	0.465113
chr1	11796532	11797224	0.349404	0.324663	0.293352	0.453758	0.34111	0.651309	0.613296	0.626016	0.683619	0.937495	0.650235	0.689141	0.403719	0.529793	0.370226
chr1	11845204	11845542	0.202457	0.231198	0.343196	0.110013	0.21339	0.150709	0.0899553	0.0969325	0.0877636	0.136448	0.133467	0.122687	0.0939261	0.162898	0.215685
chr1	11850860	11851382	0.54185	0.336832	0.527778	0.585702	0.477322	0.3564	0.465977	0.492353	0.329002	0.372549	0.230457	0.135051	0.1338	0.281704	0.339169
chr1	11865746	11866427	0.47563	0.588095	0.681351	0.806905	0.500674	0.92851	0.96178	1.10226	1.18299	1.289	0.703202	0.590666	0.745892	0.608356	1.00628
chr1	11874780	11875530	0.176399	0.143266	0.232	0.192807	0.122395	0.344027	0.315874	0.347532	0.397603	0.229573	0.152686	0.199048	0.169317	0.12713	0.13886
chr1	11898738	11898982	0.149575	0.0800668	0.237705	0.270924	0.32247	0.267769	0.176532	0.217824	0.198358	0.233118	0.232292	0.135962	0.208176	0.104572	0.230485
chr1	11967848	11968637	0.242846	0.297129	0.349176	0.340372	0.324105	1.07089	0.887934	1.2356	1.06657	1.05703	0.470604	0.48879	0.667935	0.375303	0.504226
chr1	11969608	11969968	0.0506892	0.0542673	0.0805556	0.17215	0.218563	0.553693	0.570095	0.780653	0.524759	0.484679	0.295606	0.207342	0.299833	0.287236	0.20829
chr1	11970767	11971011	0.205665	0.2402	0.356557	0.237058	0.295598	0.993924	0.664589	0.951862	1.03658	0.626898	0.526211	0.509856	0.36431	0.220151	0.256095
chr1	11986252	11986930	0.343162	0.273738	0.449115	0.426565	0.396509	0.372395	0.69136	0.675453	0.764515	0.632611	0.523764	0.513767	0.365231	0.452591	0.503828
chr1	11994599	11995096	0.376345	0.275158	0.4668	0.390714	0.303438	0.675126	0.818242	0.660683	0.788488	0.685143	0.63538	0.742592	0.574895	0.690372	0.557395
chr1	12020850	12021172	0.354195	0.36403	0.225156	0.269451	0.386898	0.288883	0.424914	0.481611	0.43153	0.293618	0.40952	0.360594	0.354935	0.327389	0.252276
chr1	12040006	12040480	1.00095	0.906745	1.25421	1.3249	1.30031	2.133	1.79073	1.69576	1.69961	1.77246	1.20552	1.35604	0.92428	1.29334	1.19086
chr1	12045987	12046352	0.249974	0.160572	0.238356	0.38486	0.323354	0.251816	0.187428	0.0378997	0.0470519	0.0568596	0.247189	0.113612	0.104374	0.167405	0.119838
chr1	12079234	12079714	0.817364	0.93611	0.725	1.05011	1.16111	1.35424	1.13491	1.3985	1.34009	1.5197	1.0049	1.29589	0.992094	0.899474	1.13258
chr1	12112107	12112398	0.0627086	0.13427	0.149484	0.198771	0.180258	0.25877	0.169787	0.222675	0.219972	0.187542	0.0635995	0.0997517	0.0436385	0.076145	0.186101
chr1	12193061	12193374	0.787058	0.655369	0.555911	0.752396	0.816993	0.633297	0.663793	0.681549	0.698331	0.618856	0.129345	0.092741	0.182571	0.244557	0.232913
chr1	12203579	12204128	1.16336	1.24548	1.03006	1.22668	0.943528	1.7347	1.38687	1.45879	1.46173	1.50371	1.62025	1.49558	0.705489	1.28788	0.842265
chr1	12213291	12213658	0.783129	0.718633	0.790191	1.26087	0.875446	1.1798	1.10118	1.09707	0.918895	1.4703	0.545265	0.338979	0.173008	0.387873	0.675382
chr1	12221806	12222198	0.605165	0.523292	0.813776	0.927498	0.752705	0.649739	0.749783	0.806078	0.649202	0.854938	0.377704	0.401989	0.550713	0.37684	0.488844
chr1	12226933	12227281	0.196639	0.224555	0.291667	0.261192	0.169575	0.458227	0.629796	0.636016	0.614634	1.08893	0.398867	0.488564	0.291926	0.395544	0.317224
chr1	12232063	12232403	0.308608	0.258568	0.383823	0.303794	0.289275	0.90219	0.976237	0.676678	0.693385	0.621708	0.0884548	0.0975724	0.0186746	0.0592465	0.116397
chr1	12238147	12238493	0.487847	0.479936	0.754336	0.692581	0.511665	0.66251	0.76159	0.622858	0.640753	0.630924	0.24739	0.299627	0.238561	0.238698	0.367217
chr1	12239162	12239409	1.01584	0.553659	0.763158	1.25453	0.982205	1.1567	1.02581	0.8165	0.992386	0.806002	0.126443	0.167888	0.179942	0.0652434	0.0505968
chr1	12240387	12240648	0.36706	0.261981	0.500001	0.427406	0.527567	1.0692	1.08728	1.35293	1.05879	0.792216	0.172843	0.2701	0.145963	0.205812	0.183551
chr1	12244137	12244696	0.824268	0.873715	0.933811	0.968223	0.73897	0.998431	0.979052	1.07843	1.02502	0.983167	0.579393	0.793759	0.636075	0.714701	0.570096
chr1	12256739	12257048	0.280514	0.442568	0.140776	0.3209	0.297076	0.358377	0.545288	0.791689	0.545686	0.708955	0.228348	0.281824	0.143838	0.262934	0.182002
chr1	12289774	12290307	0.179742	0.201593	0.54409	0.279057	0.25834	0.338656	0.553811	0.510879	0.641495	0.560992	0.392807	0.373449	0.41694	0.375413	0.570551
chr1	12356716	12357043	0	0	0.0443426	0.0126349	0.0401034	0.169325	0.189837	0.19148	0.272147	0.155142	0.275914	0.304355	0.13592	0.213553	0.171982
chr1	12404642	12405007	0.124987	0.107048	0.317809	0.147152	0.125749	0.455088	0.416507	0.456789	0.470519	0.187426	0.459517	0.340836	0.260934	0.180282	0.273916
chr1	12436839	12437127	0.221765	0.135668	0.151041	0.17215	0.182136	0.365283	0.321117	0.401955	0.428264	0.269564	0.293195	0.215981	0.242512	0.296095	0.0795553
chr1	12441610	12441829	0.208312	0.178413	0.0662101	0.0943284	0.179641	0.298336	0.271886	0.299208	0.470519	0.175493	0.142609	0.0568059	0.0579855	0.0521225	0.0570658
chr1	12476201	12476577	0.0727986	0.103916	0.0771277	0.0988945	0.0871925	0.108971	0.128035	0.112309	0.145331	0.0797278	0.159972	0.253663	0.168867	0.158936	0.116332
chr1	12540811	12541078	0.341725	0.512186	0.271536	0.417801	0.491154	0.671897	0.640555	0.411756	0.415168	0.362738	0.216613	0.186375	0.0951222	0.289206	0.202829
chr1	12570359	12570866	0.18896	0.269731	0.285996	0.285218	0.258654	0.436839	0.584713	0.554311	0.572773	0.379023	0.424358	0.498929	0.350658	0.2662	0.234172
chr1	12571913	12572418	0.280045	0.154742	0.287129	0.196353	0.376535	0.361819	0.363756	0.265277	0.265879	0.181129	0.0962021	0.114962	0.188596	0.126314	0.160858
chr1	12588561	12588854	0.0934207	0.133353	0.0989762	0.211515	0.134271	0.105825	0.0951237	0.0546675	0.117228	0.0655852	0.564541	0.297213	0.303384	0.341459	0.476295
chr1	12655858	12656253	0.196341	0.173106	0.220254	0.313792	0.248996	0.821426	0.907658	0.903178	0.881422	0.659683	0.934158	1.10232	0.498308	0.719059	0.790975
chr1	12656546	12656826	0.211808	0.104658	0.3625	0.265602	0.327845	0.415269	0.48865	0.499247	0.451652	0.420017	0.528785	0.547975	0.340147	0.465226	0.41658
chr1	12661979	12662284	0.0747873	0.0640533	0.332787	0.10837	0.0429961	0.570032	0.760123	0.618262	0.609148	0.718255	0.318571	0.122366	0.0832708	0.215748	0.0546334
chr1	12664408	12664662	0.197568	0.2692	0.17126	0.276524	0.335589	0.688847	1.03245	0.590484	0.620816	0.750499	0.50094	0.718349	0.474956	0.708471	0.328016
chr1	12675639	12676031	0.384049	0.398699	0.406888	0.347813	0.485077	0.502842	0.381355	0.538623	0.6731	0.352955	0.513441	0.550091	0.404936	0.356285	0.350692
chr1	12676032	12676355	0.409594	0.211693	0.359133	0.306991	0.3045	0.771396	0.560877	0.73258	0.807219	0.506884	0.530013	0.539217	0.49144	0.438632	0.290188
chr1	12679049	12679351	0.468288	0.420482	0.336092	0.410423	0.238828	0.7297	0.708945	0.682264	0.713426	0.506499	0.386848	0.672831	0.42049	0.182317	0.317264
chr1	13920121	13920601	0.104547	0.0203503	0.0302084	0.051645	0.0683011	1.54342	0.931679	0.772059	0.783883	1.07292	0.448228	0.250538	0.396837	0.401477	0.290738
chr1	13931663	13932023	0.0253446	0	0	0.0114766	0.0364272	0.224553	0.23226	0.131457	0.229853	0.429167	0.128524	0.0691139	0.141098	0.126831	0.127288
chr1	13949733	13950118	0	0.0761153	0.0376623	0	0.0340618	0.120805	0.174401	0.185327	0.186541	0.329425	0.516766	0.32313	0.131936	0.411596	0.151484
chr1	13992214	13992587	0.0611534	0	0.077748	0.19938	0.158209	0.175163	0.217372	0.191289	0.217657	0.162799	0.207775	0.111175	0.13618	0.0900084	0.189862
chr1	14026630	14027162	0.102903	0.183611	0.163534	0.225218	0.209525	0.14779	0.338151	0.195703	0.264124	0.221061	0.552267	0.342972	0.298374	0.392527	0.548132
chr1	14050339	14050629	0.078656	0	0.0500001	0.0854812	0.06783	0.263481	0.192215	0.163188	0.403776	0.426738	0.725939	0.557678	0.63494	0.722401	0.538682
chr1	14075366	14076447	0.607707	0.478918	0.684089	0.603879	0.485247	0.864601	0.854346	0.808218	0.671592	0.85043	1.08716	1.14316	0.787068	0.98452	1.06554
chr1	14108678	14109182	0.0543097	0.116287	0.143849	0.114766	0.0780585	0.160395	0.148305	0.145903	0.142497	0.132685	0.195081	0.181013	0.0881861	0.213162	0.152912
chr1	14152468	14152795	0.0279023	0	0	0.0631743	0.0802067	0.19303	0.22858	0.233784	0.272147	0.131635	0.297139	0.164859	0.13592	0.203286	0.222941
chr1	15068811	15069062	0.0181754	0	0.0577689	0.0164605	0.0522462	0.736786	0.610725	0.382891	0.360771	0.627788	0.373282	0.313904	0.27826	0.527003	0.398324
chr1	15082422	15082699	0	0.105792	0.0523466	0.0149155	0.0710133	0.111938	0.196663	0.205016	0.186	0.149847	0.229673	0.104794	0.137532	0.242405	0.187987
chr1	15250450	15250815	0.0624934	0.0802858	0.119178	0.124513	0.0898203	0.194171	0.31238	0.255324	0.355028	0.223227	0.437334	0.443086	0.139165	0.371603	0.502179
chr1	15322732	15323085	0.0129236	0.0830153	0.0410765	0.0468169	0.111448	0.194498	0.100489	0.177377	0.296331	0.150248	0.684855	0.975037	0.557596	0.414669	0.702167
chr1	15410136	15410414	0.0328204	0.140548	0.312949	0.0148619	0.165101	0.147386	0.182284	0.146662	0.15725	0.163133	0.374476	0.417667	0.228395	0.309161	0.434563
chr1	15433155	15433516	0.101098	0.0811753	0.0803325	0.0457794	0.163468	0.220864	0.386028	0.181513	0.185968	0.14053	0.16021	0.19528	0.0879418	0.0725402	0.155785
chr1	15438647	15439072	0.182481	0.160887	0.341177	0.340248	0.293132	0.330912	0.396457	0.394015	0.356337	0.229693	0.108867	0.0780581	0.0597591	0.0568766	0.107821
chr1	15455040	15455320	0.228102	0.104658	0.569643	0.324625	0.351263	0.296621	0.389111	0.296429	0.395893	0.288247	0.14872	0.162911	0.181412	0.115107	0.230607
chr1	15464365	15464646	0.22729	0.278096	0.309609	0.396986	0.373347	0.09064	0.26149	0.391242	0.350035	0.601797	0.304616	0.309906	0.271148	0.332146	0.170487
chr1	15478889	15479280	0.33836	0.299789	0.296675	0.200768	0.503087	0.461645	0.463332	0.562347	0.710758	0.410869	0.428961	0.212114	0.0649555	0.290222	0.287663
chr1	15479305	15479769	0.344119	0.336832	0.25	0.258224	0.197837	0.389016	0.319449	0.519377	0.538368	0.390956	0.371446	0.25024	0.0684203	0.153394	0.219962
chr1	15479906	15480410	0.298704	0.310099	0.575398	0.278718	0.377282	0.718482	0.982833	0.966427	1.00987	0.756456	0.408523	0.46076	0.25196	0.329069	0.500061
chr1	15480471	15481031	0.236248	0.296533	0.336607	0.317247	0.234175	0.274868	0.309932	0.374436	0.507412	0.354132	0.324294	0.429494	0.24944	0.207433	0.286398
chr1	15495044	15495354	0.603367	0.472651	0.327419	0.626402	0.401874	1.0288	1.16879	1.30113	1.20872	1.21002	0.597015	0.60196	0.225301	0.560994	0.571118
chr1	15504161	15504544	0.214403	0.0510085	0.189295	0.258899	0.291037	0.529115	0.363854	0.456232	0.456559	0.389346	0.117786	0.108272	0.232093	0.0648666	0.043507
chr1	15505387	15506023	0.451899	0.460761	0.592767	0.604148	0.433003	0.600703	0.627459	0.484237	0.476236	0.379495	0.236436	0.260807	0.189684	0.240712	0.18995
chr1	15515102	15515506	0.112922	0.193428	0.143565	0.296574	0.1623	0.158981	0.122297	0.11714	0.139123	0.0970338	0.123116	0.0615867	0.0785818	0.0698053	0.123737
chr1	15527151	15527446	0.0463935	0.0662246	0.0983051	0.350135	0.0889074	0.356615	0.339264	0.34059	0.296376	0.320491	0.36858	0.182742	0.25828	0.339144	0.225941
chr1	15545045	15545362	0.302217	0.0924429	0.365931	0.234601	0.351631	0.366799	0.455595	0.491505	0.35461	0.540727	0.343002	0.313956	0.280416	0.288071	0.118272
chr1	15550717	15551220	0.553249	0.194197	0.490059	0.501048	0.286783	0.400684	0.476023	0.509504	0.611468	0.356058	0.524317	0.453431	0.265085	0.254968	0.351981
chr1	15558208	15558486	0.246153	0.105412	0.104317	0.32696	0.212274	0.605476	0.578752	0.652121	0.690775	0.920729	0.619967	0.298333	0.228395	0.454081	0.299698
chr1	15572525	15572839	0.377748	0.342196	0.415606	0.38158	0.208818	0.176335	0.314701	0.243463	0.353025	0.374537	0.132617	0.132065	0.121326	0.179626	0.179103
chr1	15584755	15585029	0.499493	0.32085	0.264599	0.4976	0.263233	0.707272	0.702791	0.648355	0.586898	0.569482	0.10554	0.121075	0.092692	0.110276	0.0760183
chr1	15585386	15585734	0.235967	0.42104	0.375001	0.308682	0.376833	1.17739	0.986559	1.15278	1.0543	0.819461	0.239321	0.25024	0.255436	0.206455	0.233429
chr1	15587712	15588219	0.836823	0.751393	0.886589	1.14902	1.20274	2.32398	1.72914	1.8769	1.61362	1.6677	1.10881	1.11236	0.57608	1.05023	1.08048
chr1	15598971	15599297	0.111952	0.0898906	0.266871	0.253472	0.241358	0.200416	0.40027	0.435502	0.349609	0.330099	0.0887052	0.0763221	0.0779068	0.0741492	0.134174
chr1	15602436	15602795	0.343105	0.244883	0.0807799	0.241681	0.146115	0.502795	0.469344	0.701705	0.561012	0.376835	0.383424	0.519798	0.229923	0.443276	0.284295
chr1	15616924	15617212	0.110883	0.0678342	0.100694	0.143458	0.159369	0.0615211	0.0439887	0.0834249	0.130105	0.157468	0.257048	0.23038	0.220466	0.177191	0.173575
chr1	15649914	15650425	0.15177	0.152926	0.113503	0.13745	0.179641	0.138694	0.161148	0.128232	0.146655	0.138389	0.133554	0.0892665	0.248509	0.0788404	0.118208
chr1	15655318	15655955	0.293632	0.230019	0.273155	0.239982	0.247042	0.267719	0.248601	0.217164	0.230391	0.164109	0.0980577	0.0455696	0.0199354	0.0706248	0.0196192
chr1	15672337	15672695	0.382293	0.272853	0.364525	0.46163	0.695984	0.69598	0.672363	0.685363	0.65416	0.513155	0.410344	0.382251	0.248301	0.504533	0.383999
chr1	15735774	15736444	0.524293	0.437379	0.714179	0.579653	0.508893	0.556999	0.678816	0.762843	0.852874	0.807663	0.471319	0.402305	0.388546	0.415904	0.643523
chr1	15738238	15738694	0.410183	0.299899	0.413377	0.317118	0.287583	0.514835	0.438961	0.624289	0.636833	0.586607	0.428696	0.463791	0.389875	0.403465	0.178142
chr1	15742526	15742986	0.694222	0.721992	0.567391	0.844282	0.641436	1.11461	0.892318	1.19815	1.02161	1.18641	0.470231	0.540892	0.593531	0.559063	0.443748
chr1	15744054	15744354	0.212895	0.195362	0.580001	0.234123	0.371558	0.723491	0.785464	0.817867	0.957575	0.686666	0.655473	0.622025	0.465624	0.617743	0.367979
chr1	15748130	15748468	0.107977	0.115599	0.0857988	0.110013	0.21339	0.268656	0.273615	0.336032	0.198623	0.202398	0.424358	0.233106	0.46963	0.240375	0.160224
chr1	15756196	15756528	0.274821	0.088266	0.436747	0.211557	0.236997	0.34022	0.343429	0.317981	0.225725	0.270883	0.156784	0.124904	0.0191247	0.0667418	0.13175
chr1	15790846	15791153	0.0445801	0.0954538	0.0944626	0.0134579	0.021358	0.0721423	0.123799	0.135179	0.162738	0.252881	0.614153	0.67538	0.165457	0.597096	0.420651
chr1	15850613	15851031	0.261935	0.350531	0.450958	0.751198	0.721573	1.81208	1.73968	1.646	1.64717	1.85729	1.37256	1.0119	1.24558	1.12767	1.97826
chr1	15851062	15851366	0.450201	0.48198	0.381579	0.72031	0.819611	2.63368	2.13785	2.50514	2.16215	2.39953	1.76171	1.14584	1.77532	1.30316	2.56252
chr1	15853041	15853363	1.65763	1.39545	1.17081	1.92465	2.11776	1.46849	1.51474	1.79078	1.90068	1.86197	1.45847	1.15906	1.43946	1.34709	1.61068
chr1	15911070	15911736	0.198647	0.117335	0.174174	0.15509	0.187059	0.0947761	0.0684796	0.0962015	0.121901	0.0923315	0.102472	0.00622648	0.0667355	0.0574673	0.100079
chr1	15929758	15930459	0.663804	0.501644	0.558488	0.636534	0.51445	0.350698	0.446388	0.360399	0.518938	0.341016	0.34322	0.366767	0.353247	0.266285	0.329817
chr1	15943583	15944297	0.479205	0.410426	0.507703	0.659666	0.46835	1.16012	1.27929	1.26342	1.22453	1.37045	0.763043	0.929259	0.702525	0.614094	0.697217
chr1	16001183	16001510	0.0837069	0	0.088685	0.075809	0.12031	0.298012	0.244077	0.387415	0.29602	0.347894	0.215779	0.0887699	0.194171	0.143738	0.0955459
chr1	16007206	16007586	0.300134	0.0514112	0.114474	0.184834	0.13804	0.827626	0.716783	0.708911	0.64505	0.794953	0.316575	0.327381	0.267344	0.316293	0.169921
chr1	16008828	16009157	0.388258	0.237523	0.264438	0.502321	0.498245	0.414007	0.546796	0.643978	0.583697	0.558388	0.348069	0.315109	0.308785	0.302055	0.272233
chr1	16010767	16011633	0.215985	0.214312	0.251154	0.166981	0.136286	0.288994	0.389132	0.433815	0.394824	0.395868	0.173641	0.234636	0.175965	0.126383	0.177985
chr1	16023479	16023790	0.674769	0.471131	0.37299	0.371976	0.295166	1.17504	1.0632	1.04646	0.993992	1.01581	0.397969	0.506688	0.510402	0.287152	0.200922
chr1	16030041	16030414	0.220152	0.235692	0.233244	0.210456	0.210946	0.127661	0.0747216	0.0995487	0.167428	0.129827	0.155056	0.22235	0.170225	0.145813	0.167525
chr1	16107217	16107793	0.546495	0.35613	0.151041	0.509278	0.478107	0.494092	0.50807	0.355187	0.452659	0.322943	0.427744	0.388766	0.209442	0.377696	0.368846
chr1	16115200	16115654	0.592862	0.559408	0.638767	0.573325	0.433275	1.22934	0.95713	0.70562	0.82534	0.480835	0.570715	0.429298	0.195797	0.371226	0.527608
chr1	16125568	16125861	0.108991	0.100015	0.0989762	0.0705048	0.179028	0.415741	0.410761	0.390126	0.468913	0.380394	0.307931	0.438744	0.238373	0.284167	0.206157
chr1	16152145	16152589	0.246596	0.154002	0.163289	0.558323	0.487337	0.304281	0.273918	0.260728	0.263727	0.266606	0	0.392268	0.143005	0.297923	0.0562946
chr1	16161229	16161605	0.31546	0.28577	0.231383	0.274707	0.279017	0.692115	0.886136	1.00497	0.859525	0.705284	0.486067	0.551441	0.692356	0.450021	0.603819
chr1	16162330	16162728	0.53873	0.417231	0.473618	0.674758	0.527188	0.567603	1.04724	1.13418	1.42397	1.04097	0.572545	0.781439	0.813618	0.490942	1.30312
chr1	16163476	16163815	0.915096	0.749174	0.812685	1.06032	0.696308	1.28052	1.06507	1.45829	1.27572	1.23802	0.757496	1.052	0.93649	0.673441	0.78032
chr1	16173837	16174312	0.499423	0.555241	0.702105	0.652355	0.607376	1.0934	1.44024	1.24615	1.45937	1.24442	0.513825	0.453969	0.467851	0.429734	0.85947
chr1	16174535	16175221	0.319209	0.227828	0.295918	0.222841	0.277187	0.308324	0.446915	0.370403	0.311798	0.36416	0.313628	0.296202	0.323949	0.164439	0.379538
chr1	16176379	16176676	0.430091	0.361782	0.195286	0.306043	0.309079	0.551827	0.528931	0.55157	0.541449	0.517615	0.288205	0.530571	0.256542	0.16956	0.140263
chr1	16212807	16213146	0.726696	0.57629	0.427729	0.719067	0.696308	0.80359	0.642781	0.844047	0.718459	0.904702	0.453815	0.67279	0.318406	0.384257	0.356367
chr1	16264166	16264435	0.237429	0.145251	0.0539034	0.122872	0.146251	0.38285	0.343798	0.254419	0.237962	0.211452	0.0860012	0.0462472	0.0708112	0.0599072	0.0464587
chr1	16276111	16276469	0.420523	0.300138	0.324023	0.542417	0.54946	1.16925	0.969618	0.772812	0.649799	1.03704	0.588051	0.602333	0.514337	0.508284	0.773814
chr1	16279301	16279592	0.407604	0.402809	0.498281	0.525323	0.518243	1.09597	1.08838	0.665522	0.616995	0.969408	0.306073	0.242255	0.218193	0.293043	0.135997
chr1	16291898	16292218	0.128307	0.152627	0.18125	0.0774675	0.0409806	0.211095	0.225662	0.254825	0.322011	0.312267	0.318098	0.427642	0.198419	0.218224	0.2148
chr1	16292595	16292986	0.571712	0.399719	0.370844	0.718538	0.620474	1.34529	0.939623	0.914278	0.938357	1.16773	0.479254	0.540892	0.43845	0.475689	0.367571
chr1	16302075	16302718	0.248322	0.151915	0.293157	0.295573	0.224342	0.540776	0.715201	0.702028	0.63859	0.692153	0.348994	0.264418	0.345613	0.286128	0.430833
chr1	16320992	16321390	0.137549	0.122715	0.218593	0.103809	0.115322	0.136336	0.229183	0.124394	0.207907	0.181542	0.156942	0.208383	0.127626	0.0961641	0.120369
chr1	16339333	16340009	0.209205	0.332348	0.321746	0.275032	0.290987	0.303056	0.432911	0.361881	0.394936	0.247881	0.22929	0.153359	0.169067	0.135086	0.231092
chr1	16359382	16359644	0.487546	0.186415	0.332062	0.378466	0.300316	0.448027	0.536727	0.375151	0.345624	0.434204	0.150108	0.237414	0.0242343	0.171709	0.11925
chr1	16449444	16449759	0.0289653	0.0310099	0.0460318	0.0262323	0.124893	0.147651	0.120655	0.161793	0.178431	0.146411	0.275408	0.342279	0.181412	0.170529	0.324006
chr1	16490755	16491160	0.214021	0.168832	0.107407	0.255036	0.275228	0.196868	0.121995	0.0629197	0.173474	0.248628	0.237056	0.0819128	0.109743	0.14424	0.210861
chr1	16499660	16500144	0.395879	0.262367	0.359504	0.367063	0.230305	0.423277	0.272221	0.312889	0.367737	0.34145	0.351317	0.222764	0.118067	0.117922	0.301246
chr1	16533062	16533655	0.723153	0.708313	0.831366	0.592215	0.751887	1.66948	1.22842	1.50157	1.47175	1.24307	0.922642	1	1.09214	0.95001	1.16966
chr1	16543807	16544163	0.371626	0.411578	0.610955	0.765971	0.534129	0.973629	0.943036	1.02462	0.942897	0.919799	0.711575	0.629015	0.749086	0.690322	0.795714
chr1	16563509	16563816	0.20804	0.190908	0.472313	0.134579	0.192222	0.245284	0.321877	0.317789	0.325476	0.330498	0.282586	0.472767	0.59978	0.225278	0.244248
chr1	16620082	16620489	0.425939	0.120001	0.570024	0.334994	0.257765	0.389081	0.29882	0.577806	0.675141	0.472147	0.341046	0.295475	0.234007	0.232619	0.383827
chr1	16645073	16645507	0.451998	0.315101	0.434332	0.43791	0.407918	0.278122	0.15763	0.251637	0.392116	0.182423	0.0879532	0.133769	0.20482	0.109847	0.0671904
chr1	16675393	16675728	0.190652	0.0583171	0.0432836	0.0863316	0.156583	0.234699	0.355481	0.347735	0.344877	0.355648	0.352194	0.297086	0.0947672	0.250545	0.0435233
chr1	16678704	16679227	0.558258	0.373542	0.720842	0.505585	0.351039	0.5484	0.801788	0.604173	0.659733	0.753962	0.41801	0.459878	0.643438	0.324817	0.418174
chr1	16693442	16694351	0.853183	0.795203	0.79758	0.9454	0.807887	1.1683	1.36164	1.16219	1.21432	1.21006	0.77878	0.725354	0.810265	0.701745	0.889071
chr1	16766828	16767355	0.398204	0.648737	0.52277	0.486069	0.472794	0.374031	0.45194	0.464196	0.432533	0.558628	0.316067	0.31475	0.373494	0.245904	0.355714
chr1	16770762	16771150	0.258672	0.22658	0.373711	0.149078	0.101395	0.208348	0.3559	0.364035	0.370197	0.188202	0.22061	0.342007	0.278195	0.195554	0.118103
chr1	16825402	16825873	0.339004	0.311087	0.400212	0.236843	0.306267	0.263327	0.349668	0.406546	0.474015	0.354137	0.356102	0.334565	0.296575	0.262311	0.256493
chr1	16867026	16867387	0.328567	0.351761	0.120499	0.309011	0.399589	0.377308	0.231617	0.385213	0.39356	0.359843	0.567144	0.114871	0.193471	0.22134	0.207712
chr1	16918303	16918600	0.230405	0.0657786	0.439394	0.166933	0.287002	0.100671	0.226075	0.159342	0.257583	0.21481	0.260943	0.125662	0.448947	0.187647	0.266498
chr1	16927853	16928299	0.470524	0.459934	0.227578	0.37981	0.308733	0.667906	0.636277	1.21944	1.13419	0.567015	0.619855	0.725231	0.412854	0.426061	0.247519
chr1	16939839	16940431	1.37169	1.43551	1.51858	1.24925	1.06328	0.587361	0.751135	1.09579	1.40039	1.22699	1.0258	1.30289	1.05108	0.753123	0.805716
chr1	16947565	16947826	1.46824	1.27248	1.61111	1.29805	1.05514	0.572784	0.995055	0.641594	0.933173	0.665582	0.509665	1.38228	0.827126	0.753782	0.70228
chr1	16970790	16971395	0.708811	0.823427	0.79091	1.08582	1.19217	0.340452	0.531879	0.483775	0.637413	0.659395	0.730356	0.733408	0.629693	0.407316	0.599049
chr1	16993036	16993810	1.05504	1.09797	1.83592	1.7722	1.52486	2.74414	2.31769	2.48522	2.33988	2.60887	1.78289	1.88054	1.65708	1.32123	2.03447
chr1	17001611	17001914	0.331237	0.419094	0.239274	0.259076	0.238039	0.281415	0.259228	0.442129	0.206108	0.377987	0.526821	0.205289	0.419103	0.334622	0.247473
chr1	17058859	17059235	0.363992	0.25979	0.192819	0.274707	0.191824	0.291572	0.283025	0.288519	0.307271	0.298468	0.504525	0.46321	0.439054	0.28037	0.182808
chr1	17066629	17067396	1.32043	0.980636	1.43677	1.72913	1.55587	2.62047	2.32067	2.33039	2.233	2.32101	1.91077	2.11396	1.94538	1.33067	1.97699
chr1	17107572	17107898	0.461801	0.479417	0.711656	0.367534	0.422377	0.669188	0.450789	0.524837	0.704008	0.648408	1.20284	0.788662	0.623255	0.650864	0.702819
chr1	17108007	17108381	0.121979	0.208943	0.348931	0.154658	0.140254	0.793528	0.572464	0.599587	0.834903	0.830315	1.00517	0.776146	0.50931	0.423702	0.718433
chr1	17193509	17193837	0.375533	0.268028	0.132622	0.188945	0.159925	0.175561	0.20857	0.230852	0.171359	0.126547	0.186908	0.290785	0.232295	0.110546	0.152407
chr1	17215464	17216149	0.446213	0.327981	0.635037	0.265387	0.220158	0.113163	0.186794	0.237022	0.346442	0.18964	0.276937	0.369281	0.176115	0.306813	0.20677
chr1	17222203	17222963	1.1105	0.74546	1.39276	1.51673	1.33726	2.41293	1.79196	2.83565	2.92737	3.02406	0.916242	2.10615	1.23646	1.35441	1.49365
chr1	17231341	17231671	1.38243	0.828814	1.2303	1.0642	1.09282	1.78524	1.94254	2.60782	2.47437	2.34324	1.23032	1.36971	1.36608	1.91671	1.85567
chr1	17240189	17240940	0.364477	0.299157	0.579228	0.34109	0.270658	0.51904	0.560058	0.971407	0.792066	0.872032	0.437426	0.855871	0.591822	0.762656	0.93467
chr1	17278133	17278492	0.292275	0.163256	0.44429	0.345258	0.200908	0.135724	0.19056	0.22917	0.239191	0.207688	0.254542	0.0808575	0.106118	0.0710738	0.214672
chr1	17287256	17287563	0.0891602	0.031818	0.188925	0.121122	0.170864	0.209213	0.396156	0.220556	0.294962	0.225339	0.256211	0.364705	0.206821	0.275583	0.264603
chr1	17336213	17336482	0.0508777	0.145251	0.107807	0.230386	0.0731252	0.205834	0.282574	0.416813	0.481729	0.311464	0.352606	0.369978	0.141622	0.351955	0.147119
chr1	17338263	17338549	0.287121	0.102463	0.253496	0.216692	0.18341	0.352349	0.394237	0.460771	0.496767	0.446142	0.384224	0.420483	0.488416	0.321643	0.327729
chr1	17349581	17349973	0.0349135	0	0.110969	0.0632386	0.0669072	0.206222	0.132505	0.156015	0.258883	0.129417	0.0855734	0.0952082	0.12958	0.0393969	0.0478218
chr1	17371704	17371987	0.435247	0.310647	0.358658	0.62777	0.486554	1.14651	1.11467	0.915877	1.0151	0.760508	0.2902	0.146532	0.448721	0.384369	0.184002
chr1	17380532	17380996	0.481766	0.294728	0.875	1.06851	1.11637	0.825764	1.23957	1.17056	1.21133	1.27889	0.722947	1.08139	0.64315	0.648308	0.956159
chr1	17386234	17386558	0.112643	0.0301485	0.0895063	0.0637592	0.0809496	0.22216	0.293258	0.332575	0.250574	0.310784	0.296319	0.179185	0.215566	0.165793	0.186433
chr1	17445965	17446189	0.101831	0.130823	0.517857	0.129112	0.175631	0.519087	0.667372	0.549304	0.634264	0.490707	0.289179	0.333228	0.113382	0.401677	0.241765
chr1	17454905	17455241	0.21724	0.31979	0.345239	0.528747	0.429321	0.556986	0.75786	0.565555	0.622649	0.500999	0.21	0.123418	0.151176	0.167865	0.0495929
chr1	17468225	17468680	0.0601585	0.0429368	0.127472	0.181608	0.0864648	0.489194	0.52624	0.371235	0.476958	0.369969	0.0737247	0.0455696	0.0697736	0.0383691	0.0640893
chr1	17533597	17533971	0.219563	0.104472	0.23262	0.165706	0.0876592	0.461903	0.558912	0.471106	0.576083	0.365832	0.167012	0.177405	0	0.0700188	0.0779695
chr1	17560227	17560619	0.0581891	0.149512	0.184949	0.137017	0.150541	0.34747	0.413673	0.274883	0.334557	0.168634	0.227212	0.391411	0.226764	0.109626	0.228481
chr1	17563526	17563802	0.132233	0.247743	0.105072	0.209573	0.261326	0.220674	0.35344	0.200483	0.345063	0.12254	0.16764	0.105173	0.207046	0.0267611	0.173575
chr1	17608434	17608663	0.0796862	0.0853111	0.126638	0.0541254	0.0286327	0.193429	0.304271	0.352908	0.429519	0.218178	0.161637	0.0362169	0.221813	0.108489	0.136434
chr1	17691780	17692068	0.0950422	0.101751	0.151041	0.143458	0.113835	0.253775	0.237539	0.273025	0.195158	0.173482	0.184754	0.0431962	0.110233	0.104915	0.122949
chr1	17758097	17758500	0.599969	0.557486	0.899504	1.03546	0.618268	0.373708	0.314361	0.294481	0.418404	0.225066	0.338691	0.277828	0.315108	0.2166	0.299772
chr1	17764172	17764731	0.187705	0.139794	0.389087	0.147821	0.199405	0.263474	0.46686	0.401155	0.418945	0.378141	0.281419	0.393171	0.374831	0.239035	0.36516
chr1	17764898	17765199	0.257656	0.0973569	0.0963455	0.178441	0.17427	0.511382	0.572408	0.631316	0.549815	0.467324	0.391977	0.454637	0.316416	0.254307	0.345996
chr1	17766144	17766576	0.285127	0.248726	0.13426	0.315607	0.288382	0.422959	0.651033	0.594927	0.567405	0.517778	0.337375	0.287975	0.396837	0.275112	0.192861
chr1	17820774	17821179	0.1577	0.0964752	0.214815	0.122417	0.210468	0.0601542	0.100098	0.0719083	0.127215	0.0873042	0.0714022	0.0409564	0.0156775	0.0248689	0.0514296
chr1	17828899	17829188	0.157856	0.168998	0.250865	0.157258	0.431076	0.318038	0.263019	0.236812	0.297127	0.308527	0.124077	0.0430468	0.131821	0.0487912	0.144145
chr1	17866137	17866683	0.12533	0.0715613	0.159341	0.113505	0.12009	0.208902	0.218106	0.226689	0.366012	0.239326	0.182193	0.151898	0.209321	0.180778	0.103001
chr1	17871867	17872124	0.0532533	0.152033	0.282101	0.0643047	0.204106	0.288696	0.226755	0.328623	0.249074	0.182444	0.346565	0.322711	0.197647	0.250818	0.0810466
chr1	17878299	17878678	0.493518	0.463921	0.459103	0.414249	0.363311	0.432436	0.300841	0.418786	0.51081	0.65711	0.106821	0	0.100518	0.0744098	0.098924
chr1	17880654	17881121	0.0683819	0.0627502	0.124197	0.115012	0.168486	0.182588	0.168193	0.296216	0.314259	0.436176	0.158523	0.0177594	0.122365	0.0776422	0.0669026
chr1	17887593	17888472	0.12975	0.144466	0.247441	0.122209	0.164109	0.249445	0.253663	0.289904	0.403194	0.212496	0.268453	0.245319	0.144469	0.191737	0.182461
chr1	17895863	17896566	0.350427	0.389058	0.412518	0.376133	0.43837	0.773434	0.684796	0.977666	0.994949	0.568565	0.294527	0.265444	0.135478	0.301822	0.296287
chr1	17912702	17913016	0.0435863	0.155543	0.184714	0.105263	0.146173	0.28919	0.33084	0.384903	0.43258	0.320682	0.221029	0.0924452	0.0202211	0.121889	0.21227
chr1	17944591	17945109	0.228982	0.226288	0.3639	0.231305	0.227846	0.241572	0.291039	0.539728	0.412922	0.317554	0.263498	0.256175	0.159348	0.200919	0.225178
chr1	17956494	17956852	0.713611	0.354708	0.769553	0.588577	0.641037	1.22802	1.0864	1.48461	1.40427	1.23887	0.697907	0.741334	0.354715	0.783996	0.50618
chr1	17962353	17962628	1.21101	0.852487	1.10727	1.36718	1.02526	1.39329	1.17934	1.53821	1.62939	1.52614	0.971642	1.01032	0.73884	0.903418	0.393858
chr1	17985313	17985721	0.201266	0.311239	0.142157	0.162023	0.0964252	0.119424	0.1832	0.160604	0.225771	0.114922	0.1616	0.121965	0.20231	0.0888698	0.0867876
chr1	18002352	18002884	0.0171505	0.0183611	0.0272557	0.00776616	0	0.049957	0.292905	0.344877	0.352165	0.216727	0.332665	0.155896	0.0954798	0.184273	0.168354
chr1	18444594	18444856	0.208948	0.335546	0.608779	0.5677	0.400421	0.173293	0.246605	0.200081	0.36946	0.161359	0.0706392	0.0949661	0	0.0538193	0.08745
chr1	18487046	18487328	0.986824	0.692775	0.359929	1.27464	0.8603	1.63359	1.25789	1.21087	1.57787	1.27565	0.459405	0.544088	0.270187	0.419067	0.34715
chr1	18492227	18492462	0.155303	0	0.185106	0.193394	0.0279017	0.343996	0.420494	0.412057	0.425196	0.251858	0.15751	0.0352922	0	0.148578	0.0177269
chr1	18509286	18509587	0.257656	0.162261	0.385383	0.315703	0.348539	0.86089	0.871237	0.570845	0.549815	0.559256	0.138345	0.0413305	0.0843774	0.0713847	0.0830392
chr1	19228999	19229531	0.857523	0.954779	0.790414	0.955237	0.6902	1.15318	1.04303	1.01684	0.974322	1.1342	1.02191	0.771685	0.728032	0.719424	1.09626
chr1	19233863	19234358	0.230405	0.177602	0.322223	0.350559	0.331157	0.557047	0.50675	0.491264	0.618201	0.378894	0.257048	0.234568	0.0641353	0.0922409	0.159899
chr1	19239544	19239963	0.228646	0.163191	0.27685	0.266236	0.203436	0.158575	0.281191	0.159863	0.171404	0.218306	0.20981	0.0791758	0.106076	0.0769212	0.17896
chr1	19252965	19253424	0.745432	0.595877	1.16885	0.765107	0.685688	0.810633	0.966026	0.612278	0.792541	0.669855	0.342731	0.415587	0.193663	0.34085	0.32673
chr1	19282997	19283617	0.338473	0.315101	0.678226	0.526446	0.740295	0.816248	0.970589	1.04866	1.05008	1.06372	0.537314	0.468191	0.542772	0.376884	0.755892
chr1	19337586	19337900	0.435863	0.342196	0.230892	0.447369	0.292346	0.461998	0.524501	0.324616	0.412692	0.369641	0.335227	0.198097	0.40442	0.303654	0.132669
chr1	19407944	19408276	0.247339	0.205955	0.131024	0.199113	0.473993	0.537013	0.484616	0.458335	0.41383	0.384329	0.271758	0.27479	0.248621	0.194157	0.169392
chr1	19536194	19536454	0.579028	0.488406	0.446155	0.44494	0.554815	0.353511	0.229012	0.235223	0.366297	0.682924	0.467136	0.462531	0.463996	0.271167	0.424591
chr1	19536539	19537002	0.778404	0.548534	0.62635	0.446176	0.566471	0.827549	0.76067	0.811413	0.832902	0.840045	0.654557	0.68069	0.630825	0.420569	0.674806
chr1	19567690	19568082	0.418962	0.473455	0.554847	0.484829	0.317809	0.135598	0.129273	0.113297	0.103554	0.098043	0.0708193	0.063472	0.113382	0.102775	0.100957
chr1	19577999	19578278	0.572296	0.525168	0.623656	0.844087	0.963561	1.01213	1.27141	1.20823	1.41018	1.27283	0.820895	0.951246	0.978582	0.58482	0.686835
chr1	19584003	19584331	0.0834516	0.0595617	0.0442073	0.0377889	0.099953	0.135047	0.108148	0.153161	0.166598	0.159356	0.412609	0.518354	0.290369	0.188337	0.298464
chr1	19615191	19615667	0.134177	0.184692	0.27416	0.0781183	0.0826501	0.225664	0.242196	0.224845	0.200078	0.216387	0.284319	0.313626	0.106713	0.159401	0.227544
chr1	19638395	19639000	0.648487	0.59739	0.503306	0.846807	0.856187	1.51739	1.21034	1.3009	1.13288	1.26924	0.78389	1.08983	0.986518	0.723625	1.09137
chr1	19639023	19639328	0.702999	0.544453	0.855738	0.799224	0.666439	1.28892	0.84735	0.802072	0.870213	0.667849	0.599217	0.584636	0.520443	0.490937	0.730723
chr1	19668081	19668337	0.463332	0.496037	0.339844	0.258224	0.307355	0.410943	0.326616	0.23321	0.225652	0.237203	0.25755	0.11339	0.198419	0.0891781	0.113909
chr1	19702622	19702919	0.122883	0.131557	0.29293	0.292132	0.15454	0.167786	0.157826	0.107862	0.110392	0.113875	0.128524	0.0558496	0.042757	0.11078	0.0280526
chr1	19717430	19717714	0.192762	0.103185	0.153169	0.0872869	0.253964	0.444514	0.615592	0.65629	0.698174	0.476349	0.0896048	0.0876092	0.201214	0.0520145	0.0220024
chr1	19724845	19725223	1.01379	0.801086	0.613757	1.06022	0.797931	0.641578	0.760795	0.344775	0.330427	0.587679	0.143824	0.405907	0.235162	0.159871	0.0716341
chr1	19762620	19762962	0.346821	0.228494	0.16959	0.302017	0.306756	0.369128	0.329683	0.206499	0.123258	0.251724	0.297635	0.23038	0.204221	0.162957	0.225344
chr1	19775295	19775846	0.56301	0.602752	0.657895	0.787326	0.6188	0.848124	0.836917	0.827173	0.799054	0.725412	0.285505	0.361249	0.195898	0.136486	0.124747
chr1	19777359	19777652	0.498243	0.433398	0.395904	0.507636	0.290921	0.487552	0.678835	0.337945	0.372999	0.487952	0.142122	0.0707651	0.0650109	0.0458335	0.0639799
chr1	19781108	19781567	0.487014	0.319219	0.315904	0.630091	0.35713	0.721367	0.665178	0.536141	0.53743	0.460526	0.146165	0.0813105	0.235162	0.0365719	0.0726065
chr1	19794903	19795261	0.089202	0.136426	0.162011	0.161571	0.146523	0.259833	0.244174	0.406743	0.409942	0.472359	0.242329	0.231667	0.283772	0.19131	0.151272
chr1	19795880	19796242	0.277251	0.458724	0.240332	0.479355	0.199243	0.642404	0.636935	0.524936	0.629683	0.59879	0.36427	0.263473	0.263096	0.194761	0.402771
chr1	19803341	19803647	0.134177	0.127688	0.0947712	0.202529	0.214278	0.343796	0.347769	0.323586	0.464299	0.615428	0.355331	0.474311	0.331995	0.149213	0.136137
chr1	19803847	19804213	0.0872518	0.0533777	0.118852	0.158039	0.0358301	0.547643	0.536516	0.582856	0.648396	0.600646	0.252834	0.351234	0.329614	0.144933	0.102438
chr1	19804418	19804700	0.145597	0.138555	0.617021	0.249067	0.0930059	0.746109	0.628945	0.720326	0.824923	0.714145	0.213295	0.161756	0.270187	0.17858	0.088634
chr1	19804906	19805186	0.407324	0.139545	0.258929	0.236091	0.18734	0.411314	0.330292	0.522652	0.596628	0.543553	0.0537047	0.133291	0.0453529	0.175059	0.178534
chr1	19812007	19812514	0.557884	0.597262	0.857988	0.684525	0.543175	1.92209	1.68666	1.8611	1.58898	1.89208	1.28448	1.48043	1.07702	1.13367	1.49131
chr1	19832290	19832560	0.726546	0.361782	0.537037	0.856923	0.55855	0.83669	0.943118	1.05975	1.08132	0.905309	0.291321	0.33789	0.164614	0.288479	0.0771444
chr1	19923253	19923667	0.991748	0.99097	0.770532	1.06783	0.886927	0.722206	0.914963	0.808968	0.931479	0.915335	0.690118	0.701156	0.705489	0.452505	0.739581
chr1	19970418	19970919	0.227646	0.194973	0.231537	0.164934	0.301015	0.300607	0.427348	0.296459	0.230606	0.247014	0.168544	0.0744941	0.266143	0.0656717	0.133039
chr1	19980213	19980556	0.226106	0.199349	0.21137	0.192727	0.267628	0.19694	0.254852	0.193162	0.345937	0.298051	0.0944258	0.0362697	0.0740455	0.0783041	0.224686
chr1	19986298	19986575	0.444675	0.35264	0.418773	0.492211	0.284053	0.491727	0.535104	0.457344	0.428362	0.457864	0.229673	0.239528	0.275064	0.140595	0.30078
chr1	20042132	20042416	0.449778	0.447132	0.102113	0.480079	0.531016	0.491306	0.37917	0.484525	0.51126	0.387035	0.305471	0.365038	0.491855	0.189144	0.220024
chr1	20126169	20126955	0.185731	0.149132	0.25827	0.162951	0.141816	0.221195	0.209534	0.21027	0.242334	0.253285	0.448854	0.379863	0.492766	0.303268	0.2756
chr1	20208719	20209155	0.61734	0.716924	0.498854	0.795995	0.691783	1.13278	1.25235	1.00026	1.09217	1.07718	0.779988	0.770398	0.567952	0.586758	0.74048
chr1	20386412	20386741	0.235728	0.0890712	0.0881459	0.150696	0.239157	0.124539	0.273398	0.165974	0.256257	0.0934537	0.369165	0.239483	0.173692	0.187764	0.310219
chr1	20478841	20479193	0.259206	0.444006	0.288353	0.352124	0.353924	0.223364	0.30952	0.279231	0.306044	0.235838	0.236601	0.129589	0.198419	0.103008	0.118347
chr1	20479592	20479917	0.0842222	0.21039	0.267692	0.190689	0.161401	0.160145	0.218292	0.262105	0.317057	0.215224	0.167279	0.178633	0.0781464	0.121896	0.0833159
chr1	20480361	20480646	0.304135	0.205645	0.203509	0.260942	0.230066	0.213706	0.306717	0.252909	0.257472	0.196885	0.146111	0.334657	0.200507	0.171988	0.270412
chr1	20497949	20498337	0.188125	0.100702	0.29897	0.244914	0.168992	0.0799143	0.137136	0.103206	0.156932	0.0633944	0.113287	0.203067	0.163644	0.0571087	0.0697879
chr1	20820296	20820681	0.248838	0.202974	0.338962	0.289748	0.221402	0.4372	0.575854	0.537069	0.632617	0.377341	0.174258	0.226191	0.181412	0.094179	0.232635
chr1	20820850	20821149	0.25938	0.228685	0.09699	0.165816	0.219294	0.599985	0.749953	0.518659	0.516941	0.352195	0.13927	0.124821	0.0849419	0.0471594	0.118426
chr1	20834302	20834854	0.471079	0.123871	0.262681	0.321845	0.320718	0.276846	0.442947	0.365356	0.424257	0.392684	0.4191	0.31552	0.264559	0.250581	0.309416
chr1	20901741	20902054	0.189478	0.0936245	0.138977	0.0924	0.0837944	0.275961	0.368324	0.258198	0.304273	0.287326	0.177388	0.172233	0.304284	0.0901	0.119783
chr1	20916099	20916543	0.0410994	0.0440005	0.097973	0.0279161	0.0295356	0.396563	0.359518	0.531294	0.50284	0.389522	0.401204	0.373589	0.614919	0.146693	0.211105
chr1	20916856	20917212	0.0384441	0.0548771	0.0407304	0.0464223	0	0.370165	0.31316	0.400848	0.504342	0.35626	0.480881	0.430991	0.552897	0.226335	0.204779
chr1	20923815	20924371	0.0164102	0.0175686	0.104317	0.00743093	0.011793	0.165311	0.145827	0.155828	0.168482	0.103686	0.135228	0.0894999	0.114198	0.0470988	0.0487009
chr1	20930683	20930953	0.0337928	0	0	0.0459065	0.0728544	0.307607	0.239298	0.256173	0.341166	0.566528	0.261332	0.23038	0.493842	0.141753	0.154288
chr1	20959803	20960235	0.253446	0.0452228	0.402778	0.29648	0.37945	0.322987	0.574786	0.515718	0.527651	0.411019	0.200818	0.307173	0.279255	0.158539	0.3134
chr1	20987864	20988185	1.10853	1.12592	1.12928	1.01681	1.45028	1.84909	1.37343	1.72605	1.5564	1.92524	1.45941	1.744	1.24614	1.3973	1.46646
chr1	21023000	21023587	0.388589	0.282893	0.321124	0.288578	0.279254	0.586707	0.608618	0.716907	0.718129	0.586643	0.299525	0.169547	0.205518	0.178446	0.138387
chr1	21044206	21044752	0.116975	0.178904	0.292125	0.257279	0.264198	0.180508	0.273793	0.288028	0.285946	0.194276	0.254223	0.220254	0.0697736	0.115599	0.179297
chr1	21059446	21059987	0.48909	0.397225	0.562847	0.610956	0.496918	0.40529	0.426194	0.395662	0.412682	0.306895	0.215949	0.344931	0.246464	0.129079	0.300307
chr1	21112893	21113550	0.493005	0.639314	0.706241	0.540815	0.808388	1.03491	1.05091	1.18575	1.16204	1.14304	0.751777	0.972017	0.898774	0.575391	0.954267
chr1	21178356	21178646	0.0314623	0.0336832	0.2	0.113975	0.11305	0.095464	0.205321	0.318843	0.2638	0.206742	0.0398867	0.114396	0.043789	0.182915	0.0502769
chr1	21291221	21291663	0.0722495	0.0662995	0.0984163	0.0841272	0.0445039	0.145313	0.19777	0.1779	0.240195	0.159992	0.170105	0.225168	0.143652	0.107859	0.122523
chr1	21348786	21349183	0.36772	0.295258	0.146096	0.301804	0.280774	0.457457	0.501005	0.557516	0.515179	0.46468	0.201041	0.240245	0.271889	0.15222	0.141658
chr1	21403665	21403924	0.44035	0.226288	0.167953	0.38285	0.20253	0.461765	0.352181	0.289541	0.271263	0.332393	0.10272	0.0960659	0.14709	0.0518502	0.0884629
chr1	21417554	21417899	0.290912	0.339761	0.462319	0.215561	0.342099	0.622702	0.565504	0.704857	0.882455	0.663943	0.657149	0.372614	0.31287	0.38536	0.25357
chr1	21418189	21418607	0.0763976	0.0701061	0.104067	0.0593049	0.109805	0.278171	0.351572	0.358809	0.354833	0.310773	0.26289	0.248016	0.0759498	0.152605	0.119592
chr1	21427025	21427444	0.141543	0.233129	0.103819	0.118327	0.0312978	0.0898591	0.223744	0.194616	0.234749	0.159602	0.110426	0.0494849	0.106076	0.0384607	0.0347979
chr1	21477257	21477582	0.126333	0.180335	0.0892308	0.228826	0.181576	0.415695	0.358623	0.262105	0.331469	0.156097	0.181515	0.191392	0	0.072311	0.0640893
chr1	21503129	21503694	0.896258	0.864437	1.1292	1.13344	0.928412	0.660511	0.997801	0.809254	0.925709	0.997214	0.552767	0.47707	0.471992	0.439717	0.64146
chr1	21508703	21508985	0.339726	0.27711	0.308511	0.512786	0.418525	0.420178	0.619961	0.358873	0.298966	0.324363	0.0943421	0.0588204	0.0225157	0.154769	0.162496
chr1	21581770	21582031	0.157311	0.187129	0.111111	0.221618	0.125611	0.220628	0.281528	0.306849	0.281148	0.212043	0.137388	0.0794413	0.291926	0.043735	0.111726
chr1	21588297	21588624	0.251121	0.358463	0.133028	0.240062	0.220569	0.816145	0.770974	0.654595	0.768696	0.528894	0.229928	0.0760888	0.174754	0.24846	0.108285
chr1	21611354	21611699	0.185126	0.198194	0.252174	0.0838293	0.190055	0.237526	0.425963	0.29967	0.339406	0.309691	0.110642	0.0721189	0.220849	0.167379	0.0482992
chr1	21620976	21621388	0.0442915	0.213381	0.0703884	0.200562	0.143234	0.521439	0.433566	0.620275	0.606319	0.994407	0.550283	0.613973	0.493158	0.46774	0.51567
chr1	21643779	21644123	0.172403	0.170374	0.210756	0.120105	0.114365	0.453897	0.508222	0.571451	0.490166	0.531804	0.188303	0.156712	0.258405	0.134683	0.0484396
chr1	21650952	21651386	0.273302	0.15755	0.400922	0.237995	0.241729	0.898153	0.685978	0.719683	0.651127	0.901491	0.266524	0.439526	0.307229	0.245995	0.364748
chr1	21660752	21661056	0.525234	0.514112	0.667763	0.85622	0.798045	1.99985	1.87948	1.7627	1.86941	1.9975	0.357669	0.327381	0.543041	0.302599	0.37684
chr1	21664476	21664703	0.100485	0.0860624	0.255507	0.182008	0.144425	0.487836	0.440894	0.538836	0.584613	0.511308	0.280262	0.18268	0.139855	0.159731	0.0734062
chr1	21671875	21672327	0.343162	0.108055	0.224557	0.255939	0.217596	0.357695	0.462463	0.4784	0.62865	0.499967	0.312212	0.431197	0.365231	0.233229	0.414737
chr1	21766390	21766710	0.228102	0.244203	0.18125	0.0387336	0.0409806	0.214556	0.261293	0.491449	0.697693	0.542866	0.310867	0.712738	0.337311	0.0146882	0.1432
chr1	21780537	21780900	0.0125676	0.0269094	0	0.0682908	0.0361262	0.167786	0.16054	0.224639	0.223653	0.165166	0.254924	0.148509	0.0874573	0.136882	0.103284
chr1	21781424	21781756	0.151152	0.235376	0.0873495	0.0995563	0.157997	0.126749	0.164083	0.258772	0.409127	0.171327	0.202077	0.312262	0	0.0910113	0.100381
chr1	21851446	21851814	0.111571	0.0796316	0.0394022	0.134726	0.106906	0.171524	0.154917	0.0910088	0.165461	0.150389	0.088011	0	0.0690153	0.0437909	0.0339604
chr1	21934349	21934630	0.0649397	0.104286	0.154805	0.0588128	0.0233341	0.366501	0.315591	0.272054	0.211132	0.336459	0.197588	0.236119	0.0225957	0.212669	0.185311
chr1	21942992	21943272	0.179223	0.139545	0.310714	0.118045	0.28101	0.0949188	0.158359	0.213221	0.273222	0.183929	0.140458	0.0592405	0.136059	0.0263788	0.0446336
chr1	21985723	21985969	0.0556348	0.158831	0	0.117566	0.0266541	0.180062	0.406841	0.529775	0.368104	0.518686	0.0611273	0.101142	0.129053	0.10918	0.0677366
chr1	22091140	22091484	0.119355	0.0283957	0.210756	0.168146	0.0762433	0.157738	0.162042	0.126989	0.0953098	0.417846	0.0470757	0.0120548	0.0922878	0.0351346	0.0363297
chr1	22094808	22095091	0.0161203	0	0.0512368	0.058397	0.115847	0.219129	0.429752	0.213533	0.331011	0.282475	0.478218	0.23445	0.179489	0.363015	0.360644
chr1	22109459	22110271	0.589919	0.625545	0.714286	0.686901	0.524875	0.616424	0.783214	0.737037	0.890231	0.761084	0.673801	0.745613	0.633377	0.390307	0.523291
chr1	22142413	22142801	0.10582	0.100702	0.112113	0.234265	0.101395	0.408134	0.208969	0.290854	0.253505	0.301124	0.0715494	0.138941	0.130915	0.0432641	0.118103
chr1	22236337	22236628	0.219479	0.234972	0.199313	0.184573	0.157726	0.163634	0.174141	0.170133	0.177051	0.139996	0.0675746	0.114002	0.26183	0.0715304	0.0644196
chr1	22263718	22264126	0.111814	0.215474	0.213236	0.121517	0.160709	0.496693	0.608595	0.549622	0.551036	0.403169	0.201292	0.121965	0.155623	0.120138	0.234837
chr1	22266201	22266597	0.322568	0.468672	0.146464	0.354732	0.463619	0.139821	0.217544	0.194888	0.323293	0.246514	0.113919	0.0733026	0.0962031	0.120388	0.0368189
chr1	22345605	22345934	1.27571	1.18762	1.10182	1.18045	1.37516	1.45071	1.11285	1.09321	1.1579	1.00229	1.12507	0.945329	0.849161	0.914327	0.955982
chr1	22351536	22352557	0.39767	0.382689	0.298238	0.420848	0.398166	0.607381	0.548439	0.611123	0.585668	0.648204	0.385195	0.442708	0.429098	0.309753	0.34477
chr1	22358182	22358441	0.228982	0.264004	0.111969	0.159521	0.126581	0.128268	0.166308	0.137743	0.21701	0.0920016	0.129516	0.17612	0.122575	0.0985154	0.0562946
chr1	22366320	22366603	0.274044	0.138065	0.307421	0.204389	0.3012	0.0978255	0.102961	0.308723	0.204123	0.36939	0.147143	0.131878	0.0448721	0.163713	0.095681
chr1	22374815	22375149	0.232199	0.321704	0.130239	0.0865902	0.13742	0.341499	0.280684	0.202726	0.411352	0.361315	0.671864	0.819435	0.456244	0.792085	0.530079
chr1	22379004	22379359	0.578284	0.770445	0.898592	0.709934	0.498694	1.32886	1.18479	1.20593	1.20503	1.27749	0.716838	0.38548	0.697541	0.546625	0.551529
chr1	22402342	22402602	0.157917	0.0751393	0.167308	0.0317815	0.0504377	0.366288	0.277738	0.333232	0.378307	0.328158	0.155712	0.223291	0	0.123962	0.0400558
chr1	22746975	22747249	0.199797	0.32085	0.476277	0.226182	0.215372	0.226327	0.184945	0.279006	0.23362	0.317001	0.101318	0.121075	0.139038	0.129881	0.212851
chr1	22778193	22778872	0.497188	0.503511	0.875552	0.602397	0.733909	0.508841	0.67355	0.693759	0.694405	0.665644	0.596245	0.610726	0.486257	0.445992	0.368112
chr1	22962838	22963160	0.963411	0.57638	1.03572	0.846847	0.488713	1.14178	0.991467	1.23003	1.31883	0.778204	0.650203	0.643918	0.43381	0.633926	0.401056
chr1	22969914	22970160	0.278173	0.238247	1.06098	0.386287	0.453119	0.405141	0.365642	0.568251	0.831406	0.365581	0.155169	0.0337141	0.103242	0.152853	0.0592695
chr1	22972396	22972769	0.342458	0.52376	0.544236	0.310146	0.193367	0.424547	0.512863	0.548493	0.590186	0.527552	0.793886	0.333526	0.221292	0.581452	0.508161
chr1	22978995	22979800	0.357028	0.315492	0.180124	0.40546	0.244357	0.112802	0.146359	0.13657	0.203644	0.146093	0.380782	0.391502	0.276061	0.27192	0.439867
chr1	22988861	22989213	0.194405	0.305254	0.205966	0.387336	0.298041	0.0283138	0.0359907	0.0144787	0.0399188	0.0676945	0.295752	0.141369	0.252533	0.23463	0.396461
chr1	23031021	23031296	0.381552	0.284164	0.421819	0.615982	0.166903	0.430875	0.557422	0.439489	0.442832	0.645671	0.138806	0.196032	0.092355	0.0903418	0.121187
chr1	23036921	23037461	0.118275	0.19898	0.214815	0.260137	0.230706	0.395787	0.640477	0.463809	0.500184	0.391446	0.152087	0.153586	0.0705489	0.11937	0.0848589
chr1	23043851	23044269	0.425644	0.303793	0.381579	0.355831	0.235295	0.196044	0.148509	0.168954	0.194225	0.110334	0.110691	0.0793652	0.0911398	0.0497973	0.0498302
chr1	23061714	23062308	0.261127	0.361782	0.268518	0.312999	0.275964	0.443697	0.537463	0.425319	0.433685	0.227751	0.223944	0.29321	0.106892	0.219298	0.312085
chr1	23066214	23066456	0.377027	0.282549	0.239669	0.170727	0.40642	0.173887	0.308866	0.252719	0.225803	0.209634	0.0286789	0	0.104949	0.00554926	0.0860703
chr1	23072652	23072986	0.300493	0.204721	0.217066	0.284511	0.235577	0.285135	0.307236	0.494828	0.462771	0.296877	0.197404	0.260729	0.285152	0.174902	0.0997797
chr1	23076750	23077103	0.581565	0.664122	0.287535	0.514987	0.408645	0.552123	0.667533	0.523882	0.459977	0.405015	0.249038	0.223201	0.17987	0.211139	0.129812
chr1	23121115	23121643	0.120963	0.092501	0.0549242	0.0860746	0.124184	0.266359	0.196749	0.292333	0.2129	0.179062	0.120491	0.1021	0.0962031	0.12717	0.0828426
chr1	23158548	23158914	0.261756	0.160133	0.277323	0.14675	0.14332	0.877436	0.969195	0.73404	0.942735	0.630047	0.559396	0.373895	0.312266	0.473324	0.39837
chr1	23172960	23173300	0.429368	0.344757	0.213236	0.243035	0.173565	0.566721	0.730316	0.854413	0.82196	0.377547	0.227941	0.219539	0.168072	0.238961	0.0735141
chr1	23177988	23178382	0.115787	0.123961	0.110406	0.16778	0.166419	1.11863	0.93247	1.24733	0.978764	0.696475	0.0792673	0.0947248	0.0644609	0.103957	0.0370059
chr1	23188525	23188818	0.108991	0.100015	0.247441	0.0564037	0.0895137	0.234327	0.332933	0.367763	0.309056	0.215119	0.0434263	0.0849181	0.151692	0.0412501	0.0995243
chr1	23302913	23303312	0.102903	0.171371	0.218045	0.124258	0.1972	0.172075	0.196857	0.248165	0.219125	0.306307	0.237721	0.187075	0.0795665	0.151457	0.182711
chr1	23337318	23337882	0.153686	0.121235	0.128546	0.183138	0.139508	0.137441	0.146005	0.151036	0.191006	0.162181	0.198939	0.183814	0.135094	0.122625	0.0701686
chr1	23345753	23346442	0.417138	0.340254	0.273585	0.425752	0.371146	0.376093	0.592063	0.45861	0.509848	0.462979	0.394525	0.312969	0.396263	0.230967	0.4716
chr1	23426683	23427054	0.282821	0.210633	0.117251	0.278409	0.0883679	0.283562	0.365378	0.357167	0.302995	0.389509	0.473911	0.301791	0.290944	0.199085	0.0954428
chr1	23448866	23449132	0.171505	0.110167	0.218045	0.186388	0.1479	0.104078	0.147643	0.153278	0.181952	0.109808	0.247868	0.0467688	0.0716098	0.0656315	0.0469826
chr1	23495135	23495492	0.281134	0.437787	0.64986	0.358765	0.348966	0.366026	0.69199	0.730111	0.699729	0.592103	0.30781	0.325242	0.355709	0.334789	0.32673
chr1	23496199	23496551	0.907224	0.94351	0.947444	0.821623	0.465689	0.544254	0.759406	0.872858	0.856034	0.521901	0.729519	0.824654	0.360762	0.598973	0.473386
chr1	23504056	23504557	0.391552	0.389945	0.318363	0.346361	0.353366	0.207772	0.199766	0.239784	0.239955	0.202521	0.247043	0.140711	0.164755	0.132684	0.14967
chr1	23609389	23609735	0.0791103	0	0.083815	0.107469	0.0379012	0.169628	0.314887	0.216738	0.284277	0.268808	0.197243	0.131836	0.220211	0.157192	0.204678
chr1	23670779	23671241	0.98745	1.01487	1.22403	1.41297	1.40505	2.36577	2.02097	1.99983	1.9972	2.01149	1.56983	2.07342	1.19567	1.21357	1.95666
chr1	23694633	23695020	1.92148	1.96877	1.79845	2.09248	2.08397	2.46658	1.6728	2.1447	1.91629	2.22653	1.16568	1.48943	1.23051	1.18503	1.32401
chr1	23695199	23695688	0.466465	0.499393	0.682005	0.481596	0.563169	1.0168	0.870492	1.03032	1.04723	0.980864	0.603196	0.754741	0.597285	0.435282	0.545217
chr1	23704750	23705053	0.12045	0.193428	0.0478549	0.259076	0.281319	0.146189	0.163063	0.276329	0.154581	0.273977	0.198513	0.150545	0.209551	0.232684	0.0756169
chr1	23728752	23729110	0.152917	0.190997	0.405028	0.173111	0.2381	0.405216	0.353875	0.553171	0.431747	0.489538	0.397419	0.335917	0.319243	0.262582	0.168726
chr1	23730359	23730718	0.127076	0.136046	0.28273	0.149612	0.255701	0.141893	0.268196	0.170357	0.208749	0.218393	0.173991	0.0693064	0.0707455	0.0748143	0.0522176
chr1	23770670	23770945	0.182481	0.213122	0.210909	0.195312	0.119217	0.116779	0.110564	0.307113	0.363349	0.282307	0.605699	0.376985	0.253977	0.358926	0.287819
chr1	23810598	23811205	0.142798	0.12874	0.11944	0.170164	0.162032	0.364871	0.459163	0.470188	0.462979	0.463475	0.306806	0.218614	0.355651	0.227876	0.425503
chr1	23823655	23823965	0.132446	0.12604	0.187097	0.17326	0.211513	0.121455	0.228854	0.199632	0.20649	0.171089	0.145523	0.160523	0	0.106134	0.0940665
chr1	23854651	23855105	0.371796	0.473345	0.319384	0.373117	0.259965	0.514667	0.544142	0.562892	0.715293	0.580726	0.412749	0.328824	0.209782	0.347562	0.165164
chr1	23859692	23860000	0.207365	0.126859	0.329545	0.268285	0.106443	0.39909	0.62521	0.661881	0.593079	0.534067	0.383068	0.511623	0.494758	0.444733	0.256981
chr1	23866255	23866621	0.361472	0.213511	0.198088	0.361232	0.483706	0.130103	0.415369	0.278497	0.400981	0.325524	0.170663	0.101971	0.208176	0.194467	0.0796738
chr1	23881310	23881744	0.283813	0.247579	0.267282	0.190396	0.196405	0.260261	0.475807	0.365713	0.424492	0.409125	0.319829	0.229318	0.409639	0.24909	0.316755
chr1	23885794	23886274	0.731828	0.773308	0.634375	0.81771	0.723991	0.92974	1.26687	1.10272	0.946516	0.941605	0.467506	0.535633	0.304242	0.412668	0.581476
chr1	23888846	23889123	0.378797	0.52896	0.575812	0.313225	0.449751	0.219878	0.301854	0.433689	0.377635	0.363517	0.150331	0.164676	0.11461	0.116354	0.0225585
chr1	23893558	23894044	0.39425	0.241188	0.208847	0.170024	0.215865	0.426092	0.698605	0.566276	0.56861	0.532999	0.387953	0.452227	0.222098	0.323295	0.240004
chr1	23903832	23904117	0.0320143	0.0342741	0.101754	0.0724841	0.115033	0.229248	0.377839	0.324438	0.356078	0.226552	0.0811731	0.101852	0.15595	0.084816	0.0950095
chr1	23912159	23912412	0.180318	0.231655	0.286562	0.146974	0.259166	0.46834	0.505747	0.388496	0.444313	0.510414	0.530352	0.442547	0.326254	0.363597	0.172889
chr1	23961478	23961819	0.147163	0.229164	0.085044	0.193857	0.115371	0.0811867	0.196904	0.183619	0.164826	0.234429	0.0780189	0.194573	0.0372399	0.0964857	0.10384
chr1	24018095	24018809	0.402532	0.369383	0.385855	0.497642	0.52345	0.741357	0.72038	0.644455	0.645062	0.704066	0.354791	0.33105	0.222317	0.248271	0.288805
chr1	24053866	24054119	0.108191	0.154437	0.229249	0.114313	0.0518332	0.490226	0.435644	0.523751	0.691152	0.306855	0.5715	0.50811	0.225869	0.265399	0.115259
chr1	24069479	24070557	0.3047	0.144981	0.242115	0.360269	0.243299	0.308178	0.447754	0.341073	0.370765	0.372207	0.321906	0.200033	0.276829	0.266591	0.142983
chr1	24104482	24105160	0.215317	0.216109	0.192478	0.231564	0.183748	0.130665	0.285887	0.260946	0.34311	0.332178	0.348038	0.159024	0.346501	0.1951	0.377871
chr1	24117468	24117769	0.318281	0.389427	0.385383	0.301976	0.326756	0.603361	0.78706	0.715976	0.726172	0.646083	0.315118	0.371975	0.253133	0.254307	0.304477
chr1	24127018	24127554	0.323427	0.455603	0.541045	0.385409	0.354758	0.650793	0.808339	0.869338	1.00492	0.95939	0.492037	0.533828	0.556758	0.388344	0.645077
chr1	24136274	24136563	0.473567	0.506996	0.250865	0.285923	0.499141	0.540281	0.683849	0.738147	0.76713	0.481407	0.240149	0.157838	0.197733	0.144051	0.230633
chr1	24137325	24137644	0.400429	0.30621	0.227273	0.388551	0.308318	0.381857	0.420967	0.527224	0.445377	0.378305	0.257451	0.23399	0.0597123	0.168391	0.130589
chr1	24151482	24152146	0.233598	0.294221	0.305723	0.255113	0.30612	0.193459	0.387312	0.311405	0.463207	0.377383	0.149816	0.218583	0.229496	0.151685	0.103518
chr1	24164866	24165306	0.155524	0.199802	0.131818	0.10329	0.178825	0.264262	0.316718	0.425261	0.503863	0.583481	0.178766	0.169643	0.27418	0.227381	0.0852096
chr1	24194387	24194979	0.655021	0.396005	0.685812	0.383847	0.465186	0.323611	0.708338	0.512848	0.508994	0.563508	0.248147	0.441301	0.321761	0.176939	0.450357
chr1	24221635	24221895	0.210555	0.187849	0.446155	0.476722	0.176532	0.498323	0.648053	0.655265	0.822667	0.712489	0.347014	0.271139	0.317471	0.320234	0.20829
chr1	24234427	24234699	0.100633	0.0718243	0.0533088	0.0303794	0.0964252	0.41934	0.600835	0.626355	0.441977	0.51715	0.0765474	0.0457372	0.14006	0.066652	0.0382885
chr1	24235333	24235687	0.154645	0.110375	0.245763	0.151725	0.222268	0.500512	0.468815	0.651974	0.683607	0.521122	0.13397	0.105428	0.0358724	0.166916	0.123562
chr1	24243210	24243553	0.252707	0.113914	0.380467	0.252955	0.229396	0.329309	0.424754	0.513684	0.468835	0.378727	0.266415	0.265978	0.185113	0.209464	0.242903
chr1	24285492	24285948	0.910408	0.749748	0.540571	0.906048	0.747717	1.47408	1.21409	1.51362	1.19834	1.28447	1.14657	1.22768	0.97469	0.734779	0.85874
chr1	24286043	24286554	0.491021	0.420546	0.73777	0.65491	0.487597	1.27859	1.21481	1.29941	1.18852	1.16878	0.726627	0.957586	0.919483	0.588677	0.554353
chr1	24306688	24307049	0.871967	0.568229	0.602494	0.927034	1.08979	0.745412	1.25985	1.05076	1.16771	1.09656	0.576757	0.700711	0.492474	0.5952	0.703917
chr1	24452581	24453150	0.104229	0.154504	0.101933	0.101656	0.0691413	0.539095	0.514322	0.415858	0.513105	0.25667	0.166697	0.160335	0.133907	0.112107	0.139104
chr1	24476392	24476776	0.0356409	0.0254378	0	0.0537965	0.0683011	0.18168	0.184752	0.164953	0.219553	0.160137	0.165675	0.0863924	0.0496047	0.0944239	0.0976359
chr1	24476909	24477158	0.109928	0.156918	0.291165	0.0995563	0.210663	0.244603	0.30527	0.25731	0.338588	0.237698	0.301954	0.133231	0.101998	0.183371	0.242587
chr1	24516669	24516960	0.37625	0.302107	0.498281	0.411739	0.473178	0.833392	1.01001	0.875687	0.89062	0.736961	1.00964	0.926266	0.436385	0.629926	0.458095
chr1	24518428	24518757	0.194129	0.0296903	0.220365	0.213486	0.179368	0.420739	0.539096	0.31867	0.341676	0.427551	0.49222	0.453757	0.154393	0.191846	0.272233
chr1	24524405	24524755	0	0	0.124286	0	0.037468	0.155034	0.209939	0.20594	0.209656	0.164712	0.234648	0.379139	0.47167	0.37218	0.119023
chr1	24691744	24692083	0	0.0864437	0.0855457	0.0609379	0.0967097	0.24173	0.41108	0.161078	0.230275	0.285696	0.150134	0.207954	0.355867	0.124784	0.110596
chr1	24710692	24711226	0.179406	0.219509	0.271536	0.247586	0.196462	0.122351	0.223007	0.218148	0.169576	0.270614	0.205783	0.178609	0.190245	0.197414	0.105315
chr1	24717893	24718174	0.275995	0.17381	0	0.220547	0.140005	0.212807	0.103694	0.194325	0.233357	0.150449	0.193472	0.162332	0.225957	0.131424	0.111187
chr1	24718768	24719211	0.10298	0.2205	0.261851	0.177201	0.13321	0.0749923	0.125829	0.119976	0.144497	0.111047	0.101833	0.131051	0.0859964	0.0879114	0.126949
chr1	24739971	24740401	0.350109	0.249882	0.202326	0.307467	0.228729	0.185423	0.312299	0.23874	0.308623	0.305676	0.548767	0.491834	0.398683	0.484076	0.39236
chr1	24742096	24742364	0.731968	0.510275	0.541045	0.585822	0.636117	0.5289	0.671254	0.646569	0.774808	0.688349	0.474771	0.71177	0.52122	0.380828	0.637305
chr1	24807569	24807937	0.173555	0.106175	0.236413	0.23577	0.23163	0.436332	0.364915	0.310618	0.326678	0.281981	0.27975	0.270446	0.241553	0.242675	0.209422
chr1	24828979	24829507	0.250566	0.074001	0.164773	0.1565	0.0869284	0.551594	0.573452	0.671535	0.6387	0.911327	0.751427	0.793239	0.769625	0.654927	0.749529
chr1	24885577	24885982	0.214021	0.168832	0.214815	0.122417	0.113329	0.128511	0.103227	0.161793	0.196604	0.153732	0.0856827	0.133108	0.0470327	0.0364743	0.0154288
chr1	24969033	24969979	0.694431	0.908666	0.751057	0.982672	0.810945	1.2701	1.22804	1.37302	1.49195	1.48531	0.973305	0.907396	1.00678	0.860261	1.26383
chr1	24969987	24970219	0.64891	0.463144	0.625	0.463023	0.593513	0.768485	0.709884	0.687274	0.888306	0.619564	0.678075	0.518354	0.519995	0.57595	0.475835
chr1	25035454	25035771	0.215869	0.154071	0.0457413	0.182468	0.206842	0.230559	0.30373	0.289391	0.349685	0.397665	0.532747	0.745646	0.520772	0.415161	0.48623
chr1	25054016	25054369	0.478173	0.442748	0.575072	0.678846	0.46437	0.599181	0.656765	0.699196	0.844767	0.833982	0.416156	0.552128	0.287791	0.408963	0.300929
chr1	25059812	25060126	0.290575	0.217761	0.323248	0.223685	0.292346	0.402044	0.415567	0.33853	0.367942	0.399017	0.217345	0.343369	0.141547	0.260886	0.252071
chr1	25071430	25071861	1.25959	1.42782	1.48028	1.74466	1.64303	3.07806	2.19278	2.81601	2.30024	3.06215	1.58612	1.23154	1.76781	1.67787	1.87026
chr1	25088838	25089285	0.347	0.240379	0.421701	0.323502	0.293374	0.495472	0.634856	0.485379	0.590279	0.63797	0.35452	0.510237	0.312499	0.43412	0.382098
chr1	25174551	25174871	0.969431	0.671558	0.54375	0.671385	0.983533	0.865142	1.20353	1.2673	1.27829	1.00646	0.545826	1.15334	0.714308	0.520381	0.468653
chr1	25198943	25199379	0.366218	0.448079	0.399083	0.265331	0.300776	0.533371	0.49106	0.686324	0.608748	0.312047	0.135304	0.123644	0.174754	0.104723	0.033441
chr1	25224570	25225099	0.129358	0.0738613	0.109641	0.101532	0.185924	0.0983875	0.0814249	0.18305	0.262671	0.122056	0.0983974	0.0862291	0.0840185	0.0355404	0.165373
chr1	25235990	25236305	0.405514	0.620198	0.414286	0.485298	0.582835	0.355066	0.434357	0.490002	0.505553	0.492917	0.227672	0.223798	0.403137	0.392218	0.357069
chr1	25256698	25257013	0.0868959	0.155049	0.0920635	0.131162	0.270602	1.18472	1.38351	1.84676	1.56622	1.39334	0.470031	0.368608	0.564392	0.39435	0.509153
chr1	25281716	25281954	0.0575046	0	0.0609244	0.121517	0.1102	0.474592	0.473746	0.523111	0.623194	0.697605	0.111784	0.052271	0.133391	0.0479614	0.113772
chr1	25283536	25283787	0.090877	0.0389168	0.346614	0.230447	0.0783696	0.273537	0.242271	0.707766	0.721544	0.49917	0.0783434	0.13217	0.0505928	0.0214011	0.0165969
chr1	25291564	25291991	0.0747873	0.114381	0.169789	0.106434	0.138202	0.199692	0.216585	0.306916	0.460702	0.194415	0.113775	0.0388463	0.0892188	0.0723355	0.146339
chr1	25293256	25293477	0.206427	0.132599	0.0656109	0.22434	0.148347	0.460991	0.556047	0.395334	0.353228	0.504324	0.188425	0.0938197	0.287302	0.12457	0.226197
chr1	25305203	25305615	0.0221458	0.0474181	0	0.0601688	0.0318296	0.12364	0.184496	0.238567	0.299369	0.18097	0.0870344	0.0905864	0.154112	0.0179273	0.0657226
chr1	25313124	25313356	0.0393279	0.168416	0.375001	0.0890427	0.141312	0.520278	0.726268	0.552331	0.740258	0.29156	0.0897452	0	0	0.0173654	0.04489
chr1	25317605	25317951	0.13185	0.0846944	0.125723	0.0835872	0.0758023	0.374462	0.318549	0.458727	0.34745	0.355449	0.0735485	0.0239702	0.0550527	0.0291095	0.0662193
chr1	25318301	25318550	0.2565	0.313836	0.116466	0.298669	0.18433	0.667098	0.554575	0.666667	0.539233	0.29635	0.092909	0.0666158	0.0254996	0.00808991	0.0836506
chr1	25348908	25349245	0.324893	0.463768	0.645401	0.563957	0.5837	2.52037	1.77814	2.44131	2.31179	2.46108	0.113269	0.086136	0.527546	0.105601	0.210144
chr1	25349283	25349602	0.400429	0.612422	0.409091	0.388551	0.4522	1.7739	1.56076	1.91261	1.81577	1.73249	0.11966	0.155994	0.557315	0.0968248	0.0914125
chr1	25360384	25360832	0.336042	0.28345	0.679687	0.461115	0.248811	0.773684	0.85401	1.0401	0.979274	1.18044	0.123934	0.111076	0.170073	0.10042	0.106935
chr1	25406943	25407385	0.0412854	0	0	0.0747799	0.103842	0.175378	0.163375	0.187783	0.23313	0.107821	0.0601911	0.0281459	0.0718259	0.0501316	0.0565493
chr1	25425773	25426089	0.216552	0.216382	0.183544	0.183045	0.207496	0.802502	0.601364	0.914697	0.87451	0.583791	0.0805309	0.0393687	0.040186	0.0488721	0.0988719
chr1	25427940	25428299	0.254152	0.244883	0.0807799	0.172629	0.237437	0.333141	0.412881	0.642891	0.595805	0.590947	0.0515528	0.138613	0.141491	0.0972587	0.110237
chr1	25466709	25467130	0.314249	0.139213	0.37886	0.520128	0.436088	0.725981	0.421288	0.755741	0.615609	1.40768	0.17859	0.2364	0.331798	0.189795	0.252322
chr1	25558796	25559269	0.559403	0.392377	0.582453	0.471683	0.318834	0.599345	0.605316	0.555675	0.587536	0.713406	0.489097	0.350684	0.268474	0.367671	0.39192
chr1	25559539	25559997	0.418352	0.3839	0.379913	0.306712	0.357909	0.65766	0.500665	0.662895	0.555648	0.599149	0.4344	0.335007	0.20795	0.357721	0.318347
chr1	25566153	25566683	1.0157	1.06897	0.90283	0.974432	0.915489	0.9068	0.901154	0.879181	0.869007	1.01956	0.447409	0.508574	0.49118	0.402876	0.33012
chr1	25573426	25574314	0.472643	0.484006	0.604167	0.576933	0.539024	0.577385	0.88453	0.807602	0.88964	0.737497	0.468939	0.382929	0.607769	0.396978	0.605167
chr1	25586416	25586659	0	0	0.179012	0.102014	0.0269831	0.323557	0.385797	0.281641	0.334099	0.351115	0.0666421	0.0511955	0.104517	0.0497378	0.0342864
chr1	25593938	25594586	0.168964	0.10552	0.223766	0.223157	0.30356	0.534894	0.744875	0.175276	0.236118	0.209958	0.523021	0.473558	0.44093	0.139887	0.270005
chr1	25635559	25635810	0.0181754	0	0.0577689	0	0.0522462	0.454425	0.418926	0.0116027	0.0373211	0.0214367	0.907861	0.693893	0.404742	0.345093	0.149371
chr1	25664452	25665348	0.351317	0.261646	0.307477	0.308947	0.380535	0.520321	0.732409	0.644375	0.77192	0.644267	0.436351	0.601662	0.347233	0.336479	0.548621
chr1	25709617	25709949	0.0824466	0.088266	0.174699	0.0746671	0.138248	0.366904	0.393036	0.350876	0.399722	0.560288	0.344924	0.299771	0.172122	0.212359	0.144298
chr1	25756638	25756922	0.899555	0.928661	0.663732	1.17838	1.316	1.98081	1.22673	1.68943	1.2644	1.71865	1.32371	1.31414	1.67678	1.15141	1.12946
chr1	25757022	25757412	1.07617	0.951767	1.04103	0.94285	0.891063	1.69515	1.15967	1.47294	1.42115	1.4703	1.18341	1.23342	1.51409	1.00891	1.19099
chr1	25835317	25835588	0	0.0360448	0	0.0152457	0	0.731446	1.07521	0.145077	1.15223	0.740296	1.4555	0.673287	1.52292	0.302281	0.63025
chr1	25863642	25864025	0.0595565	0.0255042	0.075718	0.0431498	0.0513595	0.0665008	0.095925	0.0988502	0.0937574	0.0862985	0.329196	0.422263	0.281828	0.220898	0.108768
chr1	25869975	25870385	0.411696	0.452669	0.42439	0.534082	0.447788	0.5807	0.614897	0.678349	0.78825	0.620552	0.47115	0.343884	0.46459	0.442181	0.513104
chr1	25876131	25876542	0.199797	0.332734	0.352799	0.190998	0.143582	0.239799	0.225016	0.265719	0.250714	0.196373	0.408087	0.242151	0.494357	0.169907	0.217919
chr1	25935066	25935378	0.204707	0.250465	0.32532	0.225119	0.14711	0.0993808	0.219266	0.182018	0.190154	0.184774	0.126052	0.0531646	0.101753	0.114062	0.0400558
chr1	25942716	25943286	0.83237	0.822576	0.864913	0.855311	1.11582	0.957788	1.17575	1.35523	1.41336	1.43618	0.503273	0.640213	0.434432	0.517142	0.570057
chr1	26021596	26021906	0.559216	0.283591	0.420967	0.613072	0.423026	0.264343	0.277895	0.178495	0.26189	0.121498	0.126866	0.0267538	0.122892	0.056316	0.0806284
chr1	26022335	26022730	0.196341	0.272023	0.33038	0.230114	0.215797	0.10373	0.163571	0.10875	0.134387	0.068109	0.0878519	0.0104983	0.0482233	0.016999	0.0896438
chr1	26030907	26031163	0.302947	0.305254	0.453125	0.419614	0.256129	0.324429	0.386	0.298623	0.335428	0.120103	0.121997	0.0161986	0.0496047	0.0340976	0.0732269
chr1	26038114	26038462	0.235967	0.196485	0.125	0.261192	0.169575	0.149561	0.265752	0.240598	0.179456	0.21867	0.16287	0.25024	0	0.152429	0.0837948
chr1	26126361	26126902	0.185517	0.108334	0.214418	0.152739	0.145439	0.180129	0.405118	0.282615	0.343421	0.31542	0.273678	0.183963	0.0938913	0.209754	0.192504
chr1	26146296	26147018	0.524444	0.378819	0.461912	0.314733	0.51765	0.283748	0.426385	0.338826	0.434647	0.488661	0.354065	0.264203	0.58921	0.28086	0.271181
chr1	26147084	26147550	0.528647	0.251539	0.435623	0.363509	0.2392	0.396852	0.437697	0.365599	0.485802	0.323298	0.300349	0.186874	0.23163	0.259362	0.241367
chr1	26185663	26186313	0.203537	0.330613	0.312307	0.273321	0.262276	0.461692	0.606148	0.479406	0.590882	0.565261	0.300746	0.133975	0.283281	0.262386	0.317242
chr1	26202010	26202347	0.406115	0.057971	0.430267	0.367797	0.252937	0.292455	0.274427	0.257093	0.27797	0.273706	0.147593	0.147661	0.169569	0.125525	0.129795
chr1	26221893	26222208	0.463444	0.527169	0.50635	0.485298	0.645282	0.471079	0.715882	0.543163	0.49564	0.502677	0.179934	0.184304	0.181412	0.162003	0.105798
chr1	26231892	26232545	0.209588	0.284218	0.111026	0.284719	0.411689	0.354431	0.519943	0.557482	0.590557	0.436711	0.279879	0.234966	0.388938	0.235474	0.61243
chr1	26232586	26233111	0.20855	0.18606	0.497143	0.204612	0.224808	0.204602	0.243722	0.334219	0.330097	0.187406	0.26219	0.221165	0.217693	0.127897	0.380873
chr1	26249465	26250004	0.296236	0.163104	0.269016	0.245289	0.109485	0.133543	0.133973	0.124272	0.150623	0.124069	0.246795	0.200033	0.0942397	0.104643	0.146846
chr1	26258043	26258418	0.109489	0.182338	0.232	0.110176	0.157366	0.221477	0.293914	0.357239	0.287273	0.120936	0.280697	0.276456	0.203182	0.22382	0.161077
chr1	26297877	26298248	0.147559	0.105317	0.195418	0.0779546	0	0.158198	0.225374	0.23157	0.311412	0.107736	0.162127	0.0447098	0.154029	0.0760144	0.1179
chr1	26323547	26323946	0.274408	0.0979261	0.363409	0.476324	0.180767	0.38023	0.450867	0.419691	0.469554	0.285116	0.446452	0.415722	0.175046	0.32984	0.203591
chr1	26324541	26324872	1.07504	1.06239	0.613293	1.17332	1.01027	1.6962	1.47738	1.6827	1.4858	1.61627	0.838707	0.814333	1.38114	0.770858	0.931328
chr1	26341816	26342228	0.387551	0.379345	0.316747	0.501407	0.286466	0.169333	0.175271	0.242101	0.238737	0.139926	0.0870344	0.120782	0.123289	0.158087	0.197167
chr1	26361689	26362273	0.453078	0.301072	0.471746	0.459851	0.348054	0.511975	0.585711	0.533586	0.483886	0.481726	0.376328	0.205921	0.380529	0.285141	0.381627
chr1	26362375	26362689	0.552093	0.342196	0.461784	0.684211	0.396755	0.730027	0.887617	0.839368	0.880077	0.753971	0.54152	0.26413	0.626852	0.397744	0.477607
chr1	26437362	26438563	0.376054	0.439199	0.325978	0.347453	0.425843	0.484078	0.777423	0.700792	0.764381	0.730256	0.374656	0.303848	0.422941	0.356696	0.369407
chr1	26448560	26449067	0.116975	0.115599	0.200198	0.0896401	0.0905291	0.148525	0.197402	0.160836	0.169368	0.125835	0.0775707	0.114508	0.100188	0.116546	0.0780574
chr1	26453137	26453475	0.148468	0.0866996	0.171597	0.13446	0.0775963	0.0982886	0.108696	0.120627	0.226338	0.154641	0.188224	0.0368062	0.244208	0.103301	0.0801116
chr1	26471668	26471913	0.186206	0.199349	0.414286	0.219227	0.214103	0.0903988	0.149957	0.12184	0.172058	0.103534	0.0849832	0	0.025916	0.0438505	0.0765148
chr1	26488124	26488690	0.209563	0.258873	0.204947	0.160592	0.139015	0.164347	0.176825	0.183947	0.190331	0.150744	0.130795	0.146532	0.145834	0.111515	0.106721
chr1	26496205	26496658	0.523677	0.301885	0.608168	0.547228	0.535553	0.532911	0.68797	0.511095	0.589351	0.568432	0.400893	0.411937	0.434506	0.345364	0.524174
chr1	26551660	26552068	0.245992	0.359122	0.248774	0.162023	0.144637	0.146566	0.114888	0.0927932	0.0841862	0.101734	0.153095	0.111802	0.14006	0.0921612	0.0561566
chr1	26560481	26560926	0.881653	1.00974	0.814607	0.909876	0.89881	1.45578	1.38359	1.46432	1.32269	1.4734	0.904579	1.03438	1.24134	0.802736	1.4791
chr1	26586134	26586546	0.177166	0.0711268	0.105583	0.120338	0.0795738	0.217714	0.322868	0.242101	0.250106	0.145523	0.123533	0.0704559	0.154112	0.060301	0.131445
chr1	26601372	26601632	0.491296	0.375697	0.334615	0.44494	0.378282	0.668689	0.633434	0.770076	0.558453	0.555798	0.20465	0.0797469	0.29305	0.175612	0.184256
chr1	26602158	26602445	0.270225	0.306317	0.303136	0.172749	0.319849	0.879732	0.648885	0.974143	0.95199	0.602608	0.399006	0.505712	0.420344	0.28075	0.348359
chr1	26602690	26603004	1.01701	0.871043	1.33917	0.934211	1.1485	2.32057	1.77927	2.06132	1.70049	1.28273	0.66677	1.215	0.545968	0.722784	0.723045
chr1	26605440	26605708	0.47663	0.400931	0.48694	0.971233	0.342525	0.805744	0.827249	0.812288	0.792286	0.599437	0.388449	0.541565	0.473836	0.293137	0.256476
chr1	26606263	26606665	0.544718	0.510275	0.396766	0.452214	0.4567	0.672142	0.753191	0.668303	0.586445	0.569801	0.460385	0.680823	0.600193	0.427597	0.430051
chr1	26611281	26611527	0.519256	0.436786	0.294715	0.554235	0.426465	0.729253	0.787934	0.588968	0.748898	0.618674	0.296232	0.859709	0.825939	0.253844	0.381018
chr1	26615649	26615934	0.736329	0.41129	0.508773	0.608865	0.299086	0.979163	1.02239	1.00397	1.12849	0.787535	0.491097	1.09127	0.534686	0.3534	0.299645
chr1	26616644	26616919	0.331784	0.213122	0.632728	0.405647	0.309963	0.954365	0.741696	0.447432	0.44851	0.514302	0.786568	0.678573	0.507953	0.419968	0.484747
chr1	26632936	26633738	0.261663	0.194875	0.180798	0.262732	0.261622	0.323102	0.341203	0.363127	0.519773	0.272193	0.337496	0.25336	0.387931	0.275449	0.212964
chr1	26641842	26642193	0.155967	0.139147	0.330484	0.235418	0.186806	0.242931	0.335667	0.537238	0.418117	0.271549	0.3658	0.283544	0.180895	0.313731	0.308578
chr1	26645177	26645476	0.167834	0.0980076	0.145485	0.234906	0.131576	0.307401	0.49997	0.528398	0.396844	0.26993	0.255328	0.374463	0.148648	0.154952	0.222919
chr1	26647967	26648308	0.160541	0.200519	0.340176	0.230206	0.153828	0.194847	0.494119	0.290374	0.325073	0.360661	0.0881953	0.0972863	0.13034	0.0945162	0.213788
chr1	26662849	26663318	0.058363	0.16662	0.0927506	0.114522	0.0838832	0.139308	0.0837377	0.147477	0.0998678	0.13767	0.140582	0.070735	0.351992	0.168939	0.310881
chr1	26704731	26705091	0.0380169	0.0814007	0.120833	0.0344299	0.127495	0.10151	0.168917	0.105166	0.112758	0.117434	0.170295	0.299494	0.652577	0.138022	0.225648
chr1	26743607	26743907	0.197688	0.195362	0.338333	0.261667	0.218563	0.0701342	0.173139	0.0703803	0.0936762	0.107612	0.138806	0.0414683	0.317471	0.0470022	0.13886
chr1	26758585	26758909	0.887064	0.482377	0.895063	1.0329	1.31543	0.92624	1.23168	1.12357	1.12276	1.15536	0.578359	0.819128	0.783877	0.56784	0.951448
chr1	26798459	26799031	0.510437	0.580622	0.405595	0.498391	0.378282	0.563372	0.600214	0.734435	0.947131	0.673248	0.475224	0.362486	0.388513	0.361555	0.469745
chr1	26799265	26799738	0.405085	0.413028	0.429176	0.375599	0.304972	0.540815	1.01243	1.16522	1.13216	1.04654	0.261668	0.254246	0.55037	0.292433	0.598889
chr1	26826821	26827844	0.289865	0.315101	0.666179	0.411947	0.358931	0.506605	0.733127	0.725937	0.773764	0.744614	0.377657	0.218895	0.335159	0.37544	0.394997
chr1	26856051	26856733	0.341149	0.343746	0.403959	0.242322	0.307655	0.298766	0.390093	0.290374	0.327363	0.397854	0.323948	0.243217	0.24206	0.350498	0.406196
chr1	26868382	26868687	0.897452	0.672559	0.95082	0.92114	0.666439	1.6048	1.30841	1.40124	1.60734	1.34074	0.963298	1.01971	0.895161	0.92023	0.662431
chr1	26868786	26869064	1.7723	1.68658	1.61691	1.82801	1.41516	3.71651	2.25121	2.77085	2.91474	2.62671	1.9764	2.0585	1.62161	2.05061	1.23625
chr1	26872126	26872434	0.681341	0.824582	0.612013	0.737782	0.574793	1.3267	1.08589	1.34267	1.15068	1.32518	0.608403	0.511623	0.721524	0.758662	0.622165
chr1	26880556	26881025	0.058363	0.0833102	0.154584	0.0352374	0.0838832	0.328201	0.391677	0.221992	0.246341	0.234367	0.535197	0.291781	0.419683	0.310676	0.333087
chr1	26901176	26901465	0.0631421	0.0675995	0.150519	0.0428885	0.113441	0.310374	0.289321	0.314909	0.270116	0.542583	0.152094	0.200885	0.197733	0.283454	0.15856
chr1	26907390	26907839	0.0406417	0.0217553	0	0.0184035	0.0146034	0.194841	0.191865	0.149181	0.128657	0.34581	0.40704	0.295543	0.410096	0.201887	0.306172
chr1	26909245	26909568	0.0706199	0.151209	0.0448917	0.166287	0.203	0.716543	0.882497	0.707785	0.787885	0.702024	0.300818	0.282447	0.373494	0.315981	0.116075
chr1	26946883	26947693	0.529421	0.735622	0.716049	0.642692	0.469506	0.645289	1.14957	1.19817	1.13722	1.0021	0.644048	0.737215	0.603585	0.480799	0.725158
chr1	26954465	26954855	0.105278	0.0500929	0.0743591	0.0423753	0.0672502	0.0937015	0.152675	0.112011	0.188153	0.132052	0.103808	0.0425317	0.146525	0.120518	0.13886
chr1	26974374	26974681	0.17832	0.0954538	0.377851	0.201869	0.10679	0.342676	0.30537	0.265615	0.350903	0.117677	0.214765	0.135076	0.144775	0.135604	0.0542776
chr1	26974774	26975096	0.155846	0.212351	0.315217	0.192465	0.162905	0.18571	0.196719	0.178626	0.358801	0.119357	0.150876	0.115906	0.0591559	0.123032	0.148779
chr1	27003846	27004305	0.119269	0.0851254	0.0947712	0.0900129	0.128567	0.161644	0.234606	0.269657	0.282321	0.189234	0.153724	0.18069	0.0553324	0.121419	0.0635308
chr1	27018767	27019258	0.520313	0.477464	0.502037	0.420732	0.347208	0.263877	0.472173	0.48192	0.496044	0.413291	0.275633	0.312491	0.375015	0.213336	0.178171
chr1	27019339	27019749	1.05705	0.976816	0.884146	1.01778	0.831608	0.661728	0.787934	0.918079	0.963414	0.76491	0.40344	0.485483	0.278754	0.448732	0.42166
chr1	27021992	27022455	0.827671	0.527436	0.782937	0.749576	0.807219	0.696002	1.05071	1.09447	1.21057	1.04923	0.564617	0.734429	0.671966	0.565593	0.494858
chr1	27050032	27050318	0.55829	0.819706	0.557693	0.491168	0.573156	0.209087	0.208192	0.188382	0.26749	0.139756	0.105156	0.0289989	0.0666022	0.0798239	0.167505
chr1	27070554	27070926	1.0424	0.892789	0.662635	0.821873	0.934179	1.08059	0.868422	1.00599	0.973696	0.78932	0.373134	0.445896	0.665663	0.370025	0.671904
chr1	27114065	27114898	0.476467	0.304887	0.34814	0.44639	0.338471	0.487887	0.579446	0.634548	0.629752	0.666233	0.265226	0.204106	0.579297	0.19507	0.387574
chr1	27136654	27136892	0.306691	0.205212	0.121848	0.173596	0.13775	0.144239	0.180982	0.198843	0.144319	0.138875	0.121504	0.0871184	0.0533562	0.0677102	0.0875168
chr1	27147176	27147569	0.162515	0.223698	0.221374	0.220772	0.300316	0.352221	0.351372	0.326058	0.433023	0.265999	0.179541	0.158276	0.484687	0.225529	0.1484
chr1	27153046	27153362	0.216552	0.247295	0.275316	0.261493	0.269745	0.578224	1.19471	0.725766	0.770755	0.73217	0.318463	0.341196	0.26121	0.303857	0.309799
chr1	27155110	27155490	0.144064	0.102822	0.114474	0.163089	0.155295	0.338044	0.356725	0.484741	0.341014	0.3196	0.459643	0.622025	0.401015	0.291555	0.411099
chr1	27179649	27179939	0.110118	0.168416	0.25	0.256444	0.36176	0.13365	0.205321	0.155657	0.150743	0.119274	0.131626	0.0428983	0.0656834	0.201438	0.15083
chr1	27191597	27191873	1.20662	1.13254	1.1558	1.7215	1.40166	2.9771	1.93244	2.09188	2.00815	2.10267	1.33274	1.29213	1.90943	1.49619	2.3093
chr1	27216487	27216988	0.464399	0.292459	0.520958	0.354608	0.32719	0.402283	0.437463	0.425797	0.476794	0.504767	0.362485	0.240036	0.304163	0.257326	0.261921
chr1	27226537	27227030	0.582977	0.455714	0.470588	0.527974	0.4788	0.294254	0.388028	0.369204	0.380024	0.32898	0.2839	0.2944	0.206065	0.20566	0.304197
chr1	27247833	27248293	1.20001	0.95558	0.819565	0.934096	1.09757	1.02553	1.13192	1.08578	0.974096	1.16635	0.608533	0.6671	1.04903	0.70795	0.765239
chr1	27259106	27259363	0.0355022	0	0.282101	0.112533	0.07654	0.163738	0.138025	0.15298	0.352348	0.170481	0.229544	0.209762	0.0494116	0.211628	0.0972561
chr1	27264621	27264877	0.0356409	0.0381567	0.113281	0.0645562	0	0.674812	0.494873	0.466422	0.304935	0.294252	0.126516	0.145788	0.396837	0.107539	0.0732269
chr1	27317845	27318152	0.11888	0.063636	0.188925	0.188411	0.170864	0.483355	0.420915	0.471941	0.32039	0.287934	0.0715883	0.108061	0.124093	0.039369	0.108555
chr1	27327224	27327470	0.0556348	0.0794154	0	0.0503853	0.106616	0.43665	0.401691	0.461703	0.450609	0.615552	0.047021	0.0168571	0.0774318	0.0682377	0.160874
chr1	27328221	27328768	0.892389	0.607159	0.715722	1.05744	0.743195	1.06892	0.826825	1.18994	1.10174	0.858592	0.532893	0.614065	0.510738	0.525384	0.55214
chr1	27339340	27339672	1.05806	0.912082	0.655121	1.3689	1.02698	0.857222	0.85476	1.05044	0.968738	0.909888	0.351892	0.562071	0.420743	0.550112	0.771677
chr1	27358077	27358407	0.31796	0.236803	0.219697	0.13772	0.198694	0.177853	0.207306	0.110314	0.179782	0.139756	0.0841248	0.0502647	0.269369	0.11598	0.107301
chr1	27371034	27371350	0.230989	0.123647	0.275316	0.16997	0.124498	0.119149	0.2205	0.218882	0.187747	0.15811	0.0988333	0.144352	0.100465	0.0616213	0.0593231
chr1	27400761	27401037	0.18182	0.106175	0.105072	0.194604	0.0950274	0.67406	0.70688	0.506483	0.514765	0.490158	0.335281	0.300496	0.0460101	0.201925	0.233949
chr1	27423959	27424266	0.20804	0.254544	0.0944626	0.336448	0.170864	0.32464	0.453928	0.324905	0.437358	0.353032	0.162015	0.202614	0.10341	0.153101	0.135694
chr1	27433071	27433612	0.0337304	0.0361114	0.107209	0.0610956	0.0969594	0.194457	0.229489	0.197831	0.242415	0.194651	0.26085	0.214624	0.140837	0.166314	0.119353
chr1	27438331	27438885	0.815239	0.70528	0.863719	0.917302	0.615449	1.59711	1.05192	1.07502	1.0709	1.0739	0.822647	1.16022	0.813732	0.909014	0.458689
chr1	27443128	27443422	0.279308	0.199349	0.197279	0.168636	0.0669072	0.286263	0.594653	0.544815	0.658492	0.525511	0.515408	0.479566	0.25916	0.504737	0.325896
chr1	27449119	27449451	0.0274821	0	0.0436747	0.0622225	0.0394994	0.210136	0.267112	0.186404	0.202212	0.182904	0.104522	0.0749428	0.0573742	0.121348	0.18194
chr1	27460553	27460823	0.219653	0.289426	0.375926	0.198928	0.145709	0.475766	0.412907	0.455719	0.42212	0.424185	0.342731	0.476118	0.141098	0.435206	0.200575
chr1	27463617	27464396	0.29867	0.288404	0.297818	0.265186	0.235678	0.234555	0.294357	0.30749	0.332696	0.22596	0.204912	0.228901	0.358631	0.18532	0.195189
chr1	27481382	27482021	0.378385	0.275158	0.317684	0.471997	0.400187	0.530297	0.565039	0.483103	0.698783	0.594238	0.414536	0.317989	0.526633	0.299477	0.544357
chr1	27560776	27561188	0.542572	1.01949	0.774272	0.942646	1.16178	1.17995	1.43907	1.37309	1.45516	1.42911	0.525015	0.553583	0.755147	0.757839	1.17795
chr1	27626900	27627193	0.373682	0.233368	0.395904	0.394828	0.290921	0.585817	0.670187	0.762859	0.868554	0.409251	0.323723	0.268907	0.238373	0.297918	0.0995243
chr1	27648521	27649011	0.828613	0.737593	0.651021	0.82632	0.843029	1.54356	1.45302	1.47694	1.69509	1.71301	0.686948	0.998626	0.997764	0.835901	0.82891
chr1	27668098	27668526	0.277133	0.136936	0.271028	0.154452	0.183838	0.152653	0.100639	0.134387	0.138617	0.14547	0.210804	0.184088	0.311537	0.117662	0.0973317
chr1	27684022	27684340	0.229536	0.215021	0.227988	0.233864	0.103096	0.0800937	0.223097	0.14653	0.216024	0.21271	0.101849	0.0391211	0.1198	0.0802371	0.05895
chr1	27691852	27692423	0.207728	0.342141	0.355517	0.231542	0.25263	0.727266	0.703324	0.841554	0.790204	0.564044	0.356536	0.145248	0.277995	0.32691	0.474215
chr1	27696249	27696493	0.186969	0.320266	0.178279	0.270924	0.295598	0.576383	0.529593	0.572908	0.723046	0.705651	0.165922	0.186947	0.260221	0.206391	0.17073
chr1	27718947	27719184	0.538976	0.247295	0.672997	0.435822	0.414994	0.513975	1.01029	0.893959	1.2253	0.752443	0.141539	0.332447	0.509024	0.158657	0.333967
chr1	27728959	27729252	0.233551	0.366721	0.197953	0.380726	0.223785	0.377947	0.380494	0.494491	0.357013	0.375147	0.193445	0.155683	0.151692	0.107709	0.142177
chr1	27729878	27730175	1.30563	1.18402	1.36701	1.41893	1.39086	0.574199	0.469211	0.490282	0.362719	0.483971	0.132419	0.167549	0.149649	0.103997	0.0210394
chr1	27744938	27745197	0.827859	0.565722	0.61583	0.398802	0.455692	0.303568	0.361964	0.230509	0.277291	0.379878	0.0848556	0.0480328	0.0980602	0.0362951	0.201052
chr1	27762424	27762751	0.571996	0.418207	0.399083	0.480124	0.48124	0.8771	0.949186	1.11326	1.06949	0.963761	0.435095	0.621391	0.194171	0.367558	0.343965
chr1	27763015	27763366	0.116975	0.0834881	0.123932	0.12948	0.112084	0.608903	0.512523	0.719774	0.70279	0.529957	0.375686	0.46076	0.361789	0.252515	0.231433
chr1	27765229	27765520	0.26651	0.402809	0.199313	0.34075	0.270387	0.479485	0.552896	0.505397	0.423849	0.375084	0.190799	0.199504	0.174554	0.0876822	0.243364
chr1	27815068	27815388	0.128307	0.152627	0.407813	0.193668	0.102452	0.370282	0.364226	0.448219	0.536686	0.422762	0.397621	0.285095	0.436521	0.243404	0.169235
chr1	27816457	27817292	0.699328	0.807189	0.65988	0.831265	0.738142	0.786442	0.93764	0.819625	0.989115	0.978544	0.640004	0.715143	0.714783	0.603912	0.773293
chr1	27840554	27840850	0.215772	0.132002	0.293919	0.0837484	0.221517	0.471389	0.299598	0.629683	0.690966	0.301231	0.164128	0.0560383	0.0643521	0.111154	0.211105
chr1	27852056	27852382	0.20991	0.479417	0.266871	0.164757	0.0804526	0.332895	0.287573	0.482403	0.531597	0.358393	0.13838	0.203526	0.29215	0.100925	0.127785
chr1	27883850	27884113	0.693848	0.742824	0.496198	0.738346	0.598348	0.934749	0.948951	1.14055	1.0448	0.923559	0.633335	0.536093	0.55527	0.528488	0.593983
chr1	27894962	27895249	0.365598	0.238247	0.353659	0.27352	0.114232	0.320254	0.428177	0.580934	0.631034	0.875788	0.278095	0.476813	0.420344	0.423464	0.5806
chr1	27928384	27928737	0.400631	0.553435	0.451841	0.22238	0.352921	0.207046	0.269166	0.210377	0.21672	0.198153	0.199885	0.0352422	0.17987	0.062771	0.0885085
chr1	27930474	27930762	0.126723	0.23742	0.402778	0.301262	0.204903	0.553693	0.848983	0.811496	0.618004	0.76599	0.349425	0.273576	0.330697	0.261124	0.44117
chr1	27935740	27936043	0.0602249	0.0644761	0.0478549	0.0681781	0.0216399	0.179082	0.255047	0.223467	0.365842	0.405892	0.45047	0.246347	0.146686	0.31911	0.32309
chr1	27951712	27952027	0.753096	0.372119	0.50635	0.603345	0.541204	1.30425	1.02154	1.23656	1.46214	1.52756	0.741768	0.855696	0.362822	0.468956	0.502542
chr1	27952519	27952846	0.306926	0.209104	0.088685	0.227427	0.0802067	1.0532	0.821338	1.25575	1.09814	1.28345	0.555365	0.596028	0.446593	0.505135	0.293007
chr1	27957633	27958397	0.453815	0.37078	0.645288	0.432627	0.360458	1.38858	0.908698	1.34274	0.968639	1.38842	0.687369	0.765319	0.523576	0.41395	0.553441
chr1	27960695	27961027	0.123669	0.176532	0.174699	0.112001	0.0987487	0.506996	0.526594	0.521931	0.536098	0.643634	0.18814	0.287281	0.152998	0.117303	0.112928
chr1	27963596	27963843	0.129289	0.158188	0.0587044	0.150543	0.0796383	0.475233	0.518034	0.406775	0.556241	1.10786	0.337181	0.201466	0.308472	0.252817	0.286716
chr1	27976920	27977407	0.290396	0.18052	0.267968	0.27148	0.188494	0.288784	0.314767	0.461959	0.436001	0.634498	0.187639	0.246937	0.338982	0.226118	0.153972
chr1	27982685	27982950	0.39595	0.589774	0.437736	0.514498	0.544347	0.710398	0.93701	0.928634	0.801251	0.9659	0.336103	0.375562	0.45524	0.296456	0.42444
chr1	27985497	27985978	0.331956	0.162463	0.301455	0.395121	0.272636	0.564051	0.50043	0.473775	0.44144	0.508177	0.180361	0.0862128	0.0660021	0.0600266	0.129911
chr1	27986175	27986908	0.342308	0.466418	0.276944	0.394558	0.393593	0.843002	0.760468	1.0489	1.0735	0.966852	0.329814	0.379042	0.216556	0.25924	0.380775
chr1	27993503	27993756	0.072127	0.0386091	0.286562	0.114313	0.207333	0.700323	0.615909	0.659004	0.765205	0.631942	0.324612	0.295032	0.250965	0.188433	0.329313
chr1	27994118	27994445	0.0558044	0.0597438	0.133028	0.101079	0.060155	0.805985	0.71286	0.663501	0.601587	0.493634	0.459857	0.139496	0.310674	0.256674	0.382184
chr1	27998698	27998988	0.755097	1.04418	0.4	0.797822	0.6783	1.28686	1.3193	1.24776	1.06059	1.33588	0.474652	0.714971	0.525468	0.657565	0.581775
chr1	28052100	28052466	2.23116	2.32193	2.53551	2.51733	2.54394	2.63533	2.17376	2.4647	2.31631	2.49079	1.99107	2.01676	1.8042	2.45101	2.76582
chr1	28099391	28099946	0.591829	0.633608	0.757658	0.759318	0.886069	0.800111	0.997521	1.04422	0.89175	1.29079	0.602325	0.702347	1.06395	0.669038	1.17468
chr1	28116078	28116543	0.0686757	0.147047	0.155914	0.168817	0.141009	0.147651	0.179814	0.205112	0.241745	0.148773	0.114428	0.187277	0.0682732	0.0736443	0.0761491
chr1	28156947	28157747	0.536038	0.537247	0.634375	0.630066	0.36063	0.346057	0.459242	0.411361	0.419591	0.38529	0.414972	0.300645	0.222229	0.34832	0.23693
chr1	28184696	28185068	0.41696	0.472651	0.545699	0.444257	0.423026	0.464388	0.606194	0.528438	0.520422	0.657079	0.45398	0.278685	0.20482	0.351975	0.268761
chr1	28189693	28190300	1.05971	1.23912	1.09885	1.3477	1.12342	1.41752	1.13121	1.37458	1.33235	1.26126	0.762251	1.03842	0.784522	0.699114	0.65541
chr1	28190793	28191080	0.42918	0.510529	0.707318	0.489456	0.502619	1.0225	0.812212	1.07815	0.810553	1.01774	0.257944	0.635752	0.398221	0.360295	0.319329
chr1	28198883	28199228	0.145456	0.113254	0.168116	0.155683	0.17105	0.417275	0.550817	0.599339	0.466118	0.617155	0.362103	0.264436	0.423294	0.256907	0.205271
chr1	28201673	28202078	0.439307	0.868279	0.716049	0.448864	0.550456	0.451158	0.584952	0.693914	0.620654	0.912899	0.342731	0.604107	0.203807	0.240399	0.169718
chr1	28211594	28211917	0.282479	0.453628	0.26935	0.562819	0.2639	1.09024	1.06292	1.04139	1.25191	0.999495	0.297236	0.320962	0.452124	0.214119	0.187009
chr1	28212215	28212509	0.589651	0.398699	0.394558	0.632386	0.446047	1.19778	1.17638	1.0822	1.49223	1.03795	0.487866	0.535986	0.302352	0.520724	0.34715
chr1	28217889	28218364	0.374567	0.329031	0.427368	0.374017	0.3451	0.319393	0.466741	0.404654	0.417433	0.440158	0.0681854	0.0698414	0.147039	0.135706	0.0745459
chr1	28231044	28231427	0.119113	0.0765129	0.340731	0.312836	0.273918	0.0954142	0.165388	0.127365	0.167133	0.158548	0.117786	0.129927	0.0497343	0.113956	0.0978909
chr1	28241008	28241343	1.55245	0.670647	0.865672	1.35664	1.33096	1.18672	1.1799	1.38442	1.19775	1.07842	0.990977	1.11408	0.833951	1.21664	1.25596
chr1	28258297	28258614	0.187086	0.184886	0.0914827	0.273701	0.14479	0.167679	0.211811	0.190631	0.216706	0.11154	0.160553	0.209304	0.160237	0.0910816	0.210261
chr1	28269860	28270286	0.032127	0.114649	0.13615	0.164876	0.153918	0.0909823	0.0832686	0.181163	0.164923	0.21111	0.217224	0.29203	0.0894282	0.260072	0.215136
chr1	28286232	28286753	0.437815	0.299981	0.361805	0.340995	0.402727	0.418723	0.42067	0.490504	0.515428	0.408672	0.344129	0.286538	0.40217	0.317042	0.515727
chr1	28320604	28320900	0.184947	0.0660008	0.0489865	0.0558323	0.0443034	0.112235	0.209719	0.189397	0.152962	0.137631	0.136774	0.210144	0.0643521	0.138375	0.175921
chr1	28382766	28383009	0.168964	0.120594	0.238683	0.136019	0.0269831	0.246085	0.323235	0.26666	0.276273	0.294178	0.185646	0.170652	0.182905	0.113292	0.162861
chr1	28389273	28389638	0.187481	0.0802858	0.119178	0.113194	0.107785	0.0849499	0.0902428	0.133646	0.119768	0.105296	0.0887345	0.102251	0.121769	0.0791036	0.079892
chr1	28415002	28415367	1.21238	0.642288	0.715069	0.916873	1.04192	0.970855	1.08639	1.32648	1.12925	1.36674	0.526068	0.579421	0.730617	0.559243	0.758975
chr1	28437479	28437968	0.345185	0.219733	0.444785	0.194328	0.308403	0.369128	0.323843	0.494315	0.613011	0.561169	0.366648	0.34769	0.233721	0.282865	0.26835
chr1	28439251	28439735	0.537264	0.403642	0.419422	0.503643	0.528345	0.677242	0.711963	0.740106	0.745152	0.819479	0.365657	0.419824	0.524743	0.672844	0.447565
chr1	28449997	28450328	0.124043	0.236087	0	0.187232	0.118856	0.0836393	0.191371	0.149573	0.146221	0.146301	0.54516	0.76422	0.249372	0.456431	0.465664
chr1	28453411	28453642	0.197491	0.296004	0	0.1252	0.141925	0.302014	0.224856	0.463318	0.513664	0.262874	0.185274	0.179517	0.219893	0.11627	0.081152
chr1	28461987	28462402	0.208864	0.235376	0.244578	0.278758	0.173798	0.152098	0.216742	0.256141	0.274632	0.255602	0.217407	0.109916	0.214196	0.126202	0.0953618
chr1	28465878	28466178	0.638683	0.716329	0.580001	0.509562	0.502695	0.509395	0.810799	0.495089	0.572465	0.707166	0.29689	0.0552911	0.169317	0.237249	0.131917
chr1	28479737	28479968	0.552976	0.169145	0.439394	0.214628	0.113539	0.431447	0.548429	0.576784	0.527181	0.412613	0.21532	0.197469	0.109946	0.130804	0.0721351
chr1	28483408	28483724	0.245426	0.0309118	0.45886	0.130746	0.248996	0.14368	0.288655	0.444675	0.405139	0.235949	0.369711	0.144352	0.160744	0.125367	0.112055
chr1	28499502	28499798	0.369894	0.363005	0.489865	0.530409	0.376579	0.561175	0.342398	0.464884	0.527455	0.451846	0.148498	0.168115	0.0214508	0.0975432	0.0914787
chr1	28501191	28501605	0.815437	0.542673	0.770532	0.898172	0.586003	0.660687	0.768081	0.819519	0.686356	0.922761	0.514096	0.500826	0.138031	0.468724	0.231433
chr1	28562418	28562844	0.792468	0.664966	0.544601	0.882571	0.584888	0.631676	0.805924	0.801562	0.612048	0.822787	0.632665	0.622999	0.462046	0.539059	0.674743
chr1	28573596	28573964	1.11571	0.610508	0.906251	1.40339	1.63922	1.59186	1.12573	1.4878	1.4849	1.54776	0.920972	1.31842	1.32854	1.14586	1.21691
chr1	28585554	28586021	1.17226	1.02492	1.21092	1.53054	1.2496	1.44173	1.55714	1.57151	1.54455	1.56365	0.918933	1.2698	1.0469	1.11862	1.02138
chr1	28640517	28640845	0.278173	0.35737	0.574695	0.440871	0.219896	0.280222	0.185396	0.210874	0.185638	0.285903	0.398503	0.442498	0.329085	0.329589	0.285764
chr1	28641069	28641472	0.350925	0.193908	0.251862	0.451091	0.423026	0.247307	0.198047	0.314354	0.244069	0.421522	0.53961	0.668845	0.299351	0.464857	0.268761
chr1	28641604	28641977	1.00291	0.733262	0.855228	0.819672	0.527365	0.160318	0.142651	0.392339	0.276257	0.473971	0.353527	0.289055	0.391517	0.295226	0.268041
chr1	28655387	28655749	0.529297	0.755546	0.280387	0.764688	0.724519	0.287553	0.528448	0.53499	0.702999	0.505361	0.303558	0.458213	0.543733	0.218874	0.437294
chr1	28695965	28696806	0.482783	0.429751	0.465518	0.447056	0.366438	0.580687	0.518199	0.482206	0.428838	0.49355	0.385114	0.281057	0.369941	0.355291	0.381412
chr1	28752202	28752463	0.0349581	0	0.166667	0.174128	0.125611	0.216386	0.27182	0.234322	0.329002	0.147252	0.195002	0.206548	0.0486544	0.164649	0.0558632
chr1	28764363	28764743	0.576256	0.334173	0.419737	0.83719	0.672945	0.850936	1.0135	0.800879	0.755985	0.645268	0.730557	0.807542	0.63494	0.551304	0.471393
chr1	28832110	28832652	0.479771	0.396492	0.401292	0.571713	0.411319	0.292169	0.462808	0.407021	0.452249	0.343201	0.211281	0.306039	0.363158	0.345641	0.422729
chr1	28832665	28832990	0.322852	0.180335	0.312307	0.305102	0.242101	0.214662	0.214394	0.351715	0.403528	0.262526	0.124569	0.229671	0.156293	0.192141	0.185858
chr1	28844479	28845048	0.561234	0.566517	0.3058	0.457452	0.541607	0.605266	0.634552	0.666651	0.658533	0.63897	0.292737	0.255078	0.357084	0.324519	0.373385
chr1	28878969	28879790	0.533441	0.523505	0.618149	0.513306	0.519121	0.609669	0.785431	0.795469	0.802504	0.785512	0.431127	0.484892	0.788842	0.468632	0.560683
chr1	28908237	28908592	0.66824	0.79796	1.14366	0.896146	0.646455	1.00132	1.32397	1.14645	0.919168	0.911562	0.801556	0.724236	0.769082	0.735771	1.09132
chr1	28916686	28916958	0.805066	0.610508	0.693015	0.92657	0.843719	1.1766	1.35537	1.50165	1.51535	0.799745	1.05891	0.884248	0.653615	0.85167	0.490094
chr1	28918403	28919090	0.106248	0.0995294	0.295488	0.132307	0.143164	0.344949	0.414915	0.507636	0.502242	0.274121	0.365367	0.253519	0.29575	0.354789	0.29106
chr1	28969488	28969935	0.602147	0.677431	0.454138	0.748677	0.572078	1.07766	1.09399	1.03917	1.17706	1.12289	0.786671	1.1318	0.795451	0.641419	0.848072
chr1	28974574	28975525	0.474912	0.441671	0.396425	0.55175	0.496421	0.753393	0.68872	0.675245	0.725638	0.666007	0.37949	0.545062	0.627596	0.381271	0.455566
chr1	28995021	28995710	0.205259	0.226836	0.0631351	0.155909	0.190331	0.355199	0.593903	0.516729	0.756843	0.534381	0.381096	0.361117	0.387046	0.229992	0.565316
chr1	28995852	28996123	0.151506	0.324403	0.374539	0.350651	0.314538	0.339162	0.425408	0.419111	0.483935	0.363056	0.40549	0.351945	0.44516	0.170962	0.453473
chr1	29041542	29041912	0.184947	0.211202	0.0783784	0.167497	0.0886069	0.158625	0.239679	0.204647	0.265838	0.151654	0.131303	0.257776	0.137284	0.185105	0.225178
chr1	29062976	29063724	0.524512	0.39177	0.600937	0.624157	0.596081	0.749114	0.975561	0.885755	0.93718	0.88786	0.42681	0.476776	0.619661	0.412032	0.651602
chr1	29101622	29101961	0.592123	0.432218	0.171091	0.414378	0.270787	0.342995	0.51198	0.427393	0.506606	0.349184	0.300268	0.403674	0.412056	0.36445	0.454674
chr1	29111722	29112085	0.188514	0.134547	0.239669	0.113818	0.126441	0.204393	0.237321	0.168479	0.133331	0.228692	0.184819	0.137085	0.192406	0.153529	0.120498
chr1	29201731	29202030	0.350925	0.163346	0.242475	0.442177	0.285083	0.299994	0.449126	0.267853	0.177535	0.249364	0.0348176	0.0970829	0.212354	0.071862	0
chr1	29211530	29211820	0.519128	0.235782	0.300001	0.313431	0.15827	1.03865	1.36298	1.47623	1.18979	1.32527	0.57437	0.428983	0.328417	0.495491	0.430945
chr1	29213299	29213758	0.188842	0.340501	0.537037	0.35105	0.199992	0.205071	0.328449	0.374345	0.438788	0.39019	0.362892	0.343311	0.401161	0.307204	0.499169
chr1	29240722	29241185	0.630607	0.506339	0.688986	0.66034	0.693926	0.758187	0.757934	0.732788	0.738483	0.884871	0.524644	0.671734	0.370268	0.440872	0.575834
chr1	29253472	29253732	0.157917	0.0751393	0.111538	0.0794538	0.100876	0.183144	0.15105	0.361235	0.318258	0.298594	0.129018	0.366835	0.366312	0.167865	0.0961338
chr1	29298923	29299189	0.120054	0.0367223	0.109023	0.0621292	0.02465	0.466267	0.471506	0.131381	0.10565	0.150264	0.139154	0.0311792	0.0716098	0.0403886	0.0234914
chr1	29507766	29508200	0.515068	0.472651	0.634793	0.523587	0.347485	0.472042	0.688899	0.558635	0.57918	0.563211	0.636994	0.410861	0.2926	0.337277	0.609513
chr1	29508389	29508691	0.906362	0.711587	0.528146	0.916608	1.04215	1.96542	2.34078	2.16975	1.95417	2.34415	1.43248	1.52417	1.1984	1.35403	1.44148
chr1	29528722	29529040	0.114768	0.276456	0.0455975	0.142917	0.164953	0.459667	0.270904	0.469355	0.500784	0.287643	0.152774	0.0782421	0.139767	0.130914	0.0458501
chr1	29529337	29529639	0.453182	0.420482	0.624173	0.533548	0.564501	0.781037	0.725726	0.571366	0.713426	0.491229	0.248963	0.2197	0.23127	0.253465	0.0758672
chr1	29557317	29557591	0.682641	0.356501	0.846716	0.76902	0.670048	0.46478	0.94322	0.751986	0.934483	0.799515	0.667012	0.650781	0.509806	0.468061	0.820997
chr1	29562867	29563138	0.117839	0.180223	0.160517	0.259177	0.169366	0.343248	0.589028	0.421796	0.766231	0.504874	0.294514	0.382549	0.328013	0.180873	0.23058
chr1	29586246	29586663	0.0547004	0.163973	0.104317	0.128803	0.125792	0.0849792	0.145827	0.188565	0.116066	0.151151	0.246877	0.0497223	0.243623	0.114326	0.229768
chr1	29769586	29769897	0.0293378	0	0.139871	0.146133	0.147583	0.206522	0.248486	0.229424	0.396592	0.138408	0.122738	0.0933371	0.0816643	0.101475	0.194225
chr1	30181310	30181533	0.0818301	0.0876061	0.130045	0.0555817	0.0588063	0.52638	0.43176	0.378727	0.462079	0.379159	0.0933673	0.0185957	0	0.0481765	0.0560421
chr1	30184874	30185127	0.504889	0.386091	0.286562	0.669548	0.155499	0.814124	0.620918	0.474829	0.672642	0.455725	0.169165	0.049172	0.200771	0.167202	0.214054
chr1	30205344	30205603	0.211369	0.113144	0.167953	0.255233	0.405059	0.401908	0.562509	0.500374	0.620891	0.252262	0.111652	0.112076	0	0.0803678	0.00804208
chr1	30369955	30370316	0.139009	0.108234	0.240997	0.240342	0.127142	0.134972	0.203542	0.203698	0.302739	0.121367	0.163415	0.19528	0.0703534	0.16182	0.126936
chr1	30457717	30458298	0.337638	0.218564	0.324441	0.369781	0.259567	0.423131	0.466626	0.548872	0.52938	0.509351	0.485781	0.763703	0.174854	0.477303	0.437373
chr1	30603481	30603746	0.0860761	0.0368609	0.109434	0.0623638	0.123715	0.355199	0.430259	0.321451	0.406519	0.107322	0.554351	0.688531	0.43128	0.430748	0.18864
chr1	31190789	31191760	0.596683	0.513053	0.701855	1.02545	0.756306	2.23302	1.53173	1.82955	1.54037	1.66714	1.29729	1.12746	1.66091	1.1894	1.72253
chr1	31216511	31216890	0.337037	0.309281	0.344327	0.457854	0.103803	0.400295	0.504745	0.637783	0.527288	0.346809	0.277734	0.295421	0.318308	0.24449	0.291276
chr1	31227541	31227791	0.748172	0.547015	0.638	0.661054	0.944196	0.916913	0.673977	0.923195	0.805612	0.827078	0.550596	0.845954	0.43176	0.311557	0.383254
chr1	31229504	31229982	1.47932	1.3283	1.85042	1.77191	1.78326	2.86113	1.79959	2.22077	1.95648	2.57291	2.11016	2.37705	1.63384	1.96802	1.56435
chr1	31230474	31230838	0.388524	0.375697	0.517857	0.351866	0.288215	0.909638	0.797018	1.0101	1.08088	0.755986	0.489379	0.33038	0.383755	0.411361	0.452058
chr1	31252545	31252825	0.211808	0.17443	0.621428	0.147556	0.304428	0.39154	0.434357	0.483647	0.395893	0.356877	0.21895	0.236962	0.294794	0.177458	0.171095
chr1	31253340	31253611	0.606027	0.468582	0.642067	0.396389	0.314538	0.764134	1.00041	0.905388	0.708618	0.797021	0.418296	0.397852	0.187435	0.327058	0.307439
chr1	31263782	31264059	0.148225	0.17632	0.0523466	0.149155	0.165698	0.247862	0.214957	0.218158	0.202908	0.20257	0.0584622	0.029941	0.0687661	0.0145443	0
chr1	31271460	31271815	0.308419	0.220127	0.245071	0.384063	0.203172	0.227715	0.396121	0.408129	0.417804	0.23601	0.136851	0.0350437	0.0894282	0.113486	0.181887
chr1	31289479	31289743	0.41473	0.370005	0.329545	0.344299	0.173857	0.381712	0.31192	0.148924	0.260211	0.11064	0.14459	0.172785	0.144305	0.043238	0.157795
chr1	31296836	31297524	0.689609	0.567914	0.800872	0.786683	0.657596	0.846636	0.852561	0.820138	0.755671	0.443542	0.274048	0.397807	0.258405	0.262533	0.457148
chr1	31303329	31303737	0.0111814	0.0718243	0.177696	0.0405058	0.0642834	0.21442	0.214251	0.157035	0.179852	0.11869	0.226807	0.254095	0.233434	0.268255	0.137839
chr1	31313738	31314083	0.317359	0.113254	0.126087	0.19161	0.247072	0.407646	0.341505	0.432622	0.461592	0.193835	0.124054	0.0600991	0.257656	0.0934203	0.114711
chr1	31320329	31320616	0.985524	0.850878	0.858885	1.12287	0.868161	0.65594	0.613572	0.697629	0.674555	0.621354	0.415128	0.419018	0.26548	0.428144	0.297557
chr1	31324969	31325224	0.500929	0.689514	0.398039	0.372653	0.359987	0.525464	0.377578	0.705231	0.563281	0.741527	0.0680422	0	0	0.0816282	0.032673
chr1	31345007	31345279	0.134177	0.251386	0.213236	0.0911378	0.0482125	0.268704	0.246854	0.160604	0.166459	0.158253	0.348716	0.350652	0.14006	0.202425	0.382885
chr1	31350343	31350740	0.160878	0.0984194	0.292191	0.280989	0.148645	0.131101	0.185085	0.0715234	0.184835	0.14134	0.0786684	0.0104455	0.111954	0.113319	0.0734524
chr1	31364577	31364980	0.0905613	0.121193	0.107941	0.133277	0.081351	0.129149	0.14775	0.117431	0.139468	0.154494	0.123421	0.133769	0.0787767	0.106634	0.0310109
chr1	31385789	31386309	0.263194	0.319342	0.836539	0.42905	0.44133	0.549432	0.499441	0.390639	0.381309	0.274943	0.16461	0.111646	0.207577	0.157535	0.224313
chr1	31391931	31392529	0.213607	0.114342	0.242475	0.248724	0.197365	0.114812	0.175837	0.136361	0.122708	0.118255	0.108321	0.0762796	0.116795	0.0729849	0.0975271
chr1	31402187	31402629	0.175463	0.154699	0.36086	0.22434	0.0890076	0.140302	0.214967	0.149897	0.180146	0.172166	0.115148	0.121965	0.0430954	0.0789956	0.103674
chr1	31455812	31456113	0.0909375	0.0649045	0.0963455	0.109809	0.0435674	0.213383	0.244115	0.316868	0.311216	0.211955	0.219046	0.123991	0.126566	0.171769	0.110719
chr1	31483064	31483359	0.433006	0.364235	0.19661	0.392151	0.155587	0.352861	0.274847	0.106126	0.148188	0.294435	0.239186	0.182742	0.301327	0.168434	0.0776675
chr1	31501036	31501293	0.0887556	0.114025	0.11284	0.144686	0.102053	0.163738	0.167602	0.29746	0.297673	0.331988	0.112521	0.161355	0.247058	0.104507	0.0567327
chr1	31538360	31538880	0.47375	0.582331	0.725	0.556177	0.416111	0.481287	0.633434	0.585258	0.465378	0.65188	0.496054	0.430633	0.439575	0.368012	0.700977
chr1	31575349	31575679	0.179716	0.148002	0.0878788	0.0375599	0	0.513424	0.495232	0.119139	0.179782	0.0722072	0.266395	0.100529	0.134684	0.246202	0.233537
chr1	31627869	31628600	0.174743	0.106901	0.23803	0.146951	0.152486	0.462041	0.56498	0.654368	0.711222	0.564664	0.530095	0.612665	0.564585	0.533678	0.544232
chr1	31635345	31635813	0.224202	0.166976	0.216881	0.211876	0.224167	0.0780847	0.146178	0.0917868	0.113425	0.126467	0.10628	0.0886079	0.0542684	0.0961277	0.102365
chr1	31643642	31643944	0.664665	0.582206	0.288079	0.424104	1.02044	1.01571	0.633434	0.995674	0.796143	0.870469	0.291094	0.302088	0.399466	0.284592	0.358646
chr1	31655191	31655563	0.257534	0.315101	0.272849	0.299873	0.229139	0.395919	0.435913	0.446236	0.331559	0.487642	0.220771	0.0891794	0.153615	0.21299	0.0671904
chr1	31769603	31770114	1.13381	1.05137	1.36204	1.19662	1.16766	1.47579	1.32389	1.24385	1.29545	1.48918	0.964308	1.16046	1.06859	1.01968	1.44702
chr1	31844359	31844719	0.316808	0.244203	0.402778	0.229533	0.309631	0.267618	0.3871	0.374147	0.364296	0.271166	0.131737	0.299494	0.123461	0.175325	0.16779
chr1	31845896	31846239	0.385711	0.398699	0.0845481	0.277045	0.267628	0.26151	0.280706	0.307786	0.450628	0.145664	0.21583	0.302247	0.148091	0.170312	0.0850163
chr1	31867604	31867956	0.41473	0.305254	0.12358	0.422549	0.316668	0.569422	0.604644	0.723935	0.59878	0.425819	0.302324	0.212054	0.18038	0.152605	0.189355
chr1	31886282	31886822	0.219653	0.235159	0.295371	0.13772	0.169994	0.188665	0.15484	0.179321	0.283341	0.17793	0.297747	0.261097	0.282195	0.18403	0.273863
chr1	31895408	31895764	0.179406	0.219509	0.325843	0.232112	0.257855	0.227076	0.284691	0.255643	0.210508	0.332509	0.103974	0.198023	0.231861	0.064128	0.181376
chr1	31904602	31904933	0	0	0	0.0374464	0.0792377	0.311138	0.156924	0.274952	0.886763	0.49928	0.674459	0.676523	1.07422	0.677548	0.880986
chr1	31955933	31956514	0.478974	0.319439	0.449226	0.568893	0.327281	0.638508	0.625803	0.558899	0.706734	0.508027	0.432026	0.349733	0.120212	0.255409	0.207931
chr1	31974836	31975099	0.0693848	0.185706	0.110266	0.0942566	0.22438	0.437901	0.457616	0.268528	0.290882	0.303956	0.153936	0.204977	0.265565	0.0306369	0.174235
chr1	31989310	31989684	0.463522	0.39177	0.27139	0.486069	0.438295	1.66996	1.28381	1.27315	1.10207	0.968017	1.13507	1.06443	0.696057	0.865355	0.584771
chr1	32001496	32001961	0.304135	0.0840268	0.0623656	0.106622	0.126908	0.442953	0.517647	0.511997	0.580861	0.261178	0.300995	0.445896	0.286747	0.218044	0.0671904
chr1	32014548	32014921	0.220152	0.157128	0.233244	0.321223	0.246103	0.457203	0.489087	0.351349	0.410199	0.290565	0.468269	0.411348	0.255337	0.181816	0.335051
chr1	32039492	32039788	0.169535	0.198003	0.195946	0.167497	0.310124	0.295552	0.569239	0.361576	0.327022	0.301231	0.0703409	0.182125	0.0858027	0.0975432	0.267399
chr1	32059537	32059977	0.0933142	0.0888012	0.0988636	0.12207	0.134118	0.0981545	0.123808	0.175399	0.19161	0.141503	0.149848	0.0471231	0.0432913	0.0885105	0.0520725
chr1	32071477	32071846	0.234901	0.344134	0.275068	0.503853	0.355388	0.636221	0.889213	0.704393	0.668513	0.820736	0.47021	0.932755	0.447383	0.533165	0.389485
chr1	32091265	32091571	0.268355	0.127688	0.379085	0.216031	0.428555	0.137518	0.169745	0.126104	0.188781	0.047727	0.170105	0.121965	0.207496	0.120687	0.122523
chr1	32110236	32111002	0.64321	0.535589	0.624674	0.771301	0.830311	0.71416	0.89971	0.66629	0.703179	0.674333	0.561747	0.541362	0.580233	0.475106	0.856546
chr1	32173322	32173600	0.328204	0.0702742	0.312949	0.118895	0.11793	0.151369	0.209627	0.219992	0.381893	0.152073	0.0748953	0.119333	0.114198	0.0579678	0.149848
chr1	32226503	32226840	0.257207	0.202899	0.38724	0.416837	0.214023	0.308884	0.5263	0.425608	0.27797	0.353537	0.171619	0.135357	0.20725	0.0996232	0.0556264
chr1	32253725	32254011	0.334974	0.204925	0.202797	0.462275	0.573156	0.80537	0.828339	0.689884	0.857061	0.56171	0.388269	0.449482	0.399614	0.359208	0.502517
chr1	32254023	32254362	0.417177	0.31696	0.256638	0.536253	0.483547	0.702323	0.84832	0.876261	0.893467	0.634878	0.419693	0.330279	0.599354	0.417929	0.344078
chr1	32254647	32255116	0.301541	0.0416551	0.185501	0.246662	0.25165	0.566678	0.772552	0.690813	0.725708	0.573627	0.271299	0.28294	0.379069	0.259135	0.337528
chr1	32264265	32264588	0.211859	0.393144	0.314241	0.230243	0.5075	0.959959	0.933486	0.768645	0.555869	0.504506	0.913197	1.0014	0.786303	0.860632	1.05757
chr1	32281546	32281808	0.22636	0.298263	0.387404	0.110386	0.150158	0.122573	0.212757	0.227869	0.262198	0.202433	0.0794691	0.126621	0.072703	0.0461308	0.0477
chr1	32335132	32335367	0.368845	0.498798	0.185106	0.316462	0.195312	0.16493	0.221029	0.226167	0.186023	0.081772	0.0590664	0.0352922	0.0270187	0.00285728	0.0974974
chr1	32354957	32355277	0.784098	0.518932	0.407813	0.72303	0.8401	0.318373	0.451324	0.384514	0.46838	0.259422	0.191581	0.0518354	0.396837	0.134292	0.104145
chr1	32369847	32370232	0.272537	0.304461	0.0753247	0.321942	0.289525	0.267498	0.39816	0.262862	0.304143	0.205641	0.231343	0.183107	0.131936	0.167429	0.113613
chr1	32386652	32386952	0.136861	0.130242	0.145	0.110176	0.065569	0.210403	0.164693	0.211141	0.249803	0.197289	0.327736	0.0552911	0.126988	0.172341	0.06943
chr1	32403834	32404499	0.651719	0.616934	0.981204	0.751762	0.71978	1.13403	1.51072	1.34885	1.26075	1.40786	0.600101	0.561226	0.878413	0.672467	1.26853
chr1	32409975	32410613	0.307473	0.382764	0.15909	0.382075	0.277486	0.395742	0.434867	0.414246	0.396435	0.391558	0.319094	0.181993	0.149281	0.261006	0.0685594
chr1	32420308	32420632	0.506892	0.391931	0.313272	0.395306	0.465459	0.386217	0.547413	0.555042	0.544516	0.531418	0.382002	0.332771	0.391939	0.263195	0.231433
chr1	32421635	32422020	0.628022	0.58355	0.338962	0.654616	0.783423	0.917545	0.967429	0.8283	0.815105	0.722737	0.378562	0.484695	0.362822	0.361019	0.44904
chr1	32423243	32423467	0.285127	0.261646	0.194196	0.461115	0.175631	0.425157	0.678683	0.565555	0.536686	0.466686	0.284015	0.222152	0.368492	0.125899	0.344051
chr1	32429724	32430062	0.269943	0.173398	0.428994	0.122237	0.290987	0.16709	0.281111	0.241254	0.15705	0.227414	0.102667	0.0736125	0.0751409	0.0715166	0.0985988
chr1	32479088	32479518	0.827532	0.772366	0.977907	1.54694	1.41812	1.15116	1.47016	1.31222	1.48502	1.30493	0.847362	0.93545	1.06316	0.705815	1.49678
chr1	32511457	32511783	0.405825	0.299636	0.177914	0.266145	0.321811	0.237782	0.361409	0.247901	0.325663	0.198059	0.209344	0.178085	0.155814	0.247163	0.287517
chr1	32532100	32532414	0.595677	0.591065	0.369427	0.697372	0.438519	0.433786	0.568885	0.512432	0.606609	0.411257	0.35733	0.158478	0.222432	0.331453	0.285237
chr1	32538247	32538858	0.59732	0.559549	0.617021	0.91287	0.901443	0.757589	1.07404	1.0224	1.16009	0.968686	0.762941	0.814436	0.924872	0.807728	1.01588
chr1	32573496	32574092	0.405684	0.327789	0.462248	0.415932	0.374051	0.26384	0.427251	0.324945	0.395556	0.3379	0.283357	0.306142	0.362214	0.183638	0.227162
chr1	32644981	32645838	0.633465	0.535708	0.524504	0.568878	0.512616	0.515574	0.671135	0.712779	0.736001	0.713047	0.485902	0.580653	0.481577	0.521028	0.670806
chr1	32666500	32666994	0.166228	0.316377	0.381579	0.183998	0.132731	0.277967	0.200033	0.321294	0.319206	0.231842	0.330156	0.277015	0.192796	0.240584	0.193954
chr1	32671124	32671413	0.347282	0.337997	0.200693	0.257331	0.363012	0.256729	0.32439	0.216658	0.340345	0.271291	0.212131	0.40177	0.109851	0.113846	0.252255
chr1	32687714	32688216	0.472561	0.272418	0.606574	0.609039	0.431032	0.322068	0.416403	0.419149	0.307899	0.414953	0.361761	0.214776	0.392094	0.219362	0.41907
chr1	32701709	32702089	0.264118	0.154234	0.0381579	0.25007	0.155295	0.550777	0.316718	0.178186	0.139692	0.323645	0.362235	0.261905	0.467851	0.227943	0.0986637
chr1	32757438	32757994	0.607178	0.579763	0.469425	0.616765	0.636821	0.862403	0.941039	1.1602	1.09513	1.17649	1.13383	1.38725	0.742286	0.976996	1.25499
chr1	32802954	32803731	0.334666	0.352004	0.35457	0.420072	0.278478	1.12021	0.921214	0.957643	1.07902	1.03378	0.492758	0.667122	0.33504	0.473565	0.444995
chr1	32805218	32805470	0.724133	0.426386	0.690476	0.688598	0.598447	1.66107	1.62884	1.44747	1.3878	1.43666	1.14295	1.16835	0.629901	1.07114	0.719097
chr1	32814797	32815086	0.410425	0.304197	0.301038	0.629033	0.249571	0.241402	0.267402	0.44843	0.545633	0.319166	0.140087	0.0860935	0.0219703	0.162637	0.122523
chr1	32817064	32817457	0.441113	0.47225	0.664122	0.515132	0.500527	0.783341	1.03155	0.889246	0.921662	0.725629	0.644583	0.348207	0.468532	0.382715	0.7473
chr1	32859946	32860428	1.10738	1.19568	0.992739	1.43149	1.65963	1.75757	1.70318	1.7084	1.64224	1.74463	1.60549	1.17867	1.25144	1.52402	1.2532
chr1	32966157	32966674	0.317666	0.170045	0.112186	0.263718	0.355112	0.310582	0.362664	0.377414	0.4258	0.295866	0.340079	0.385006	0.319311	0.340276	0.418997
chr1	32986125	32986538	0.231968	0.354774	0.280871	0.280108	0.174639	0.14211	0.199387	0.123402	0.158773	0.117253	0.190453	0.110448	0.19986	0.102426	0.176517
chr1	33077612	33078119	0.557884	0.404596	0.629192	0.431902	0.400915	0.565707	0.432286	0.486815	0.517343	0.477567	0.700418	0.809737	0.475891	0.73238	0.492994
chr1	33102828	33103187	0	0.0272092	0.12117	0.0230172	0.091322	0.123385	0.204676	0.1663	0.32617	0.0920676	0.39309	0.612207	0.33604	0.452628	0.133445
chr1	33115985	33116356	0.602532	0.605571	0.859839	0.734998	0.653922	1.41184	1.16102	1.37961	1.33823	1.14159	1.23466	1.43071	1.14666	0.928463	0.926357
chr1	33116454	33117010	0.804097	0.860858	0.912771	0.995743	0.801923	1.2488	1.31244	1.44829	1.38436	1.50414	1.18376	1.54388	0.982102	1.06033	1.27746
chr1	33168367	33168901	0.0939746	0.128047	0.135767	0.0618966	0.0491154	0.0684336	0.045076	0.0736252	0.114025	0.103639	0.25777	0.163077	0.130793	0.158434	0.226233
chr1	33177575	33178253	0.262418	0.230516	0.235251	0.17672	0.251445	0.122498	0.181249	0.177185	0.262514	0.130377	0.262736	0.299697	0.234122	0.149544	0.208905
chr1	33190830	33191184	0.257742	0.331123	0.0819209	0.245094	0.166701	0.100102	0.0787322	0.0555309	0.136721	0.0846825	0.222194	0.22257	0.269042	0.199162	0.323615
chr1	33207135	33207522	0.0707291	0.151444	0.224806	0.0747315	0.152486	0.163103	0.163679	0.206945	0.217851	0.146979	0.224169	0.171446	0.19688	0.225555	0.252963
chr1	33219236	33219654	0.163709	0.163581	0.173445	0.148263	0.0784318	0.116567	0.19094	0.247335	0.22784	0.226184	0.146666	0.287699	0.227849	0.115658	0.184372
chr1	33282729	33283241	0.748456	0.648665	0.566406	0.863436	0.922061	1.38639	1.39059	1.51729	1.62835	1.54632	1.06183	0.818028	1.0045	0.982271	0.960087
chr1	33327903	33328270	0.19889	0.452474	0.513624	0.236413	0.446655	0.374157	0.407333	0.289642	0.387126	0.142422	0.0787954	0.0790949	0.0173008	0.0896498	0.0170264
chr1	33352109	33352416	0.10402	0.15909	0.141694	0.188411	0.149506	0.216427	0.326003	0.384193	0.300048	0.380573	0.131873	0.0135076	0.0827284	0.0699893	0.0407081
chr1	33405252	33405647	0.369582	0.247295	0.256963	0.219654	0.165998	0.322403	0.551649	0.53269	0.490119	0.451465	0.553466	0.514418	0.385786	0.603464	0.348029
chr1	33407275	33407660	0.0947955	0.101487	0.338962	0.15024	0.391711	0.506235	0.536364	0.620277	0.535291	0.680811	0.444659	0.484695	0.280363	0.5424	0.41658
chr1	33429315	33429841	0.234172	0.259988	0.385931	0.188514	0.199449	0.275793	0.293838	0.329431	0.391801	0.390174	0.244098	0.307465	0.144853	0.151908	0.34451
chr1	33430236	33430688	0.423906	0.410607	0.93031	0.457034	0.536737	0.83789	0.770776	0.913309	0.932616	1.12068	0.765173	0.614686	1.02546	0.733855	0.930853
chr1	33446228	33446558	0.276487	0.266403	0.131818	0.338039	0.238432	0.587249	0.445325	0.56922	0.652896	0.472842	0.25588	0.32672	0.192406	0.168882	0.183042
chr1	33446791	33447079	0.776178	0.84793	0.55382	1.07594	0.910678	1.31886	1.21849	1.30446	1.40948	1.31046	0.783193	0.691139	0.44093	0.69944	0.433938
chr1	33450270	33450793	0.0959509	0.205448	0.166348	0.165896	0.100297	0.256202	0.404528	0.591645	0.659733	1.02145	0.296367	0.404376	0.194245	0.42239	0.258869
chr1	33454858	33455236	0.277584	0.0516832	0.537037	0.371624	0.433657	0.418931	0.586516	0.624062	0.619552	0.689354	0.351911	0.197469	0.352745	0.396126	0.137758
chr1	33458070	33458384	1.14777	0.839935	0.877389	1.39474	1.35732	2.40873	1.33546	1.77149	1.78999	2.31087	1.21566	1.20179	0.727957	1.4755	0.82918
chr1	33458752	33459059	0.475521	0.222726	0.236156	0.484486	0.234938	0.678136	0.602487	0.585778	0.676382	0.831254	0.523726	0.405228	0.49637	0.371818	0.284957
chr1	33463620	33463934	0.406805	0.311087	0.184714	0.302632	0.250582	0.215129	0.225939	0.280562	0.382859	0.271723	0.184191	0.118858	0.101105	0.109059	0.112768
chr1	33471230	33471521	0.141094	0.0335674	0.0996564	0.0851873	0.0901292	0.350101	0.417938	0.300235	0.187782	0.544137	0.0715494	0.0142503	0	0.0138446	0.121682
chr1	33472858	33473106	0.257534	0.0393876	0.116935	0.216575	0.0264391	0.174145	0.321827	0.211375	0.270704	0.294446	0.0746269	0.0668845	0.153615	0.0568575	0.0839879
chr1	33490465	33490745	0.179223	0.17443	0.258929	0.221335	0.117087	0.102828	0.158359	0.0910088	0.100367	0.120789	0.305703	0.177721	0.408176	0.182254	0.342191
chr1	33502442	33502706	1.07139	0.999015	0.494318	1.0642	0.745103	1.82886	1.40604	1.37617	0.940311	1.61011	1.48971	1.53936	0.673422	1.5057	1.53851
chr1	33515843	33516202	0.419351	0.190465	0.52507	0.460344	0.383551	0.444187	0.405823	0.519182	0.652339	0.526711	0.554192	0.600656	0.265296	0.510609	0.243682
chr1	33520839	33521311	0.202972	0.124171	0.307203	0.201328	0.263943	0.157192	0.228145	0.209783	0.191851	0.193793	0.328389	0.20207	0.174878	0.152217	0.141214
chr1	33526414	33526713	0.0762884	0.0980076	0.145485	0.193453	0.197365	0.140738	0.122874	0.262982	0.187979	0.0976892	0.305621	0.665713	0.339768	0.287448	0.355278
chr1	33546537	33546914	0.605042	0.725487	0.653846	0.602751	0.400023	0.425917	0.547744	0.494392	0.430695	0.491371	0.349777	0.285988	0.471573	0.322372	0.397795
chr1	33592863	33593192	1.59463	1.75173	1.45441	2.31067	1.85347	1.757	1.92919	1.94521	1.69414	1.9859	2.06733	2.19316	1.94922	1.95111	1.91829
chr1	33646300	33646855	0.304135	0.369604	0.313514	0.275439	0.318984	0.520768	0.479358	0.625746	0.54574	0.542906	0.762808	0.478194	0.812266	0.609758	0.776865
chr1	33647423	33647805	0.14331	0.102284	0.265706	0.129788	0.205976	0.31888	0.590325	0.566065	0.572192	0.448719	0.360338	0.282245	0.216079	0.411313	0.485283
chr1	33721143	33721471	0.319899	0.387151	0.309452	0.188945	0.319849	0.175561	0.158359	0.126525	0.166598	0.159356	0.571304	0.644782	0.193579	0.431945	0.679483
chr1	33722010	33722328	0.172152	0.368609	0.18239	0.259848	0.26805	0.299481	0.402372	0.471642	0.594065	0.476181	0.440134	0.391211	0.4193	0.386406	0.36025
chr1	33761110	33761450	0.254937	0.402217	0.213236	0.194428	0.30856	0.146566	0.167674	0.13919	0.142351	0.214772	0.108867	0.158555	0.410843	0.146141	0.202165
chr1	33800680	33800965	0.176079	0.205645	0.152631	0.101478	0.161046	0.411869	0.564538	0.574793	0.476598	0.566377	0.275988	0.538361	0.356458	0.256804	0.0803927
chr1	33804440	33804758	0.875108	0.798655	0.866353	0.857497	0.49486	1.0447	0.976049	0.805915	0.815001	0.807331	0.985755	1.21275	0.579034	1.05998	0.7729
chr1	33812574	33812837	0.346923	0.371412	0.275666	0.455574	0.398899	0.534743	0.472067	0.415249	0.421483	0.251348	0.378241	0.315349	0.337992	0.395728	0.293031
chr1	33815414	33816015	0.447853	0.357568	0.386024	0.446844	0.534589	0.974721	1.15726	1.02003	1.11445	0.954107	1.1163	0.972889	1.03534	1.11947	1.2338
chr1	33827225	33827702	0.277356	0.22526	0.273585	0.21654	0.384892	0.506102	0.48072	0.541855	0.445141	0.31262	0.257048	0.173872	0.133111	0.0872759	0.0655
chr1	33833166	33833609	0.339835	0.286649	0.556434	0.475646	0.370029	0.37996	0.366049	0.364857	0.3771	0.282825	0.198443	0.159134	0.15766	0.172791	0.282108
chr1	33850047	33850377	0.221189	0.207203	0.351515	0.500799	0.139086	0.30537	0.299443	0.313292	0.46838	0.184012	0.203301	0.150794	0.153925	0.179056	0.246161
chr1	33886807	33887127	0.185333	0.152627	0.18125	0.271136	0.163922	0.48102	0.585927	0.448219	0.653783	0.410752	0.292794	0.246218	0.198419	0.467924	0.20829
chr1	33896090	33896839	0.535995	0.625995	0.658212	0.772259	0.752862	0.90483	1.0842	0.934146	0.954687	0.904122	0.994559	0.791719	0.627311	1.01571	1.09012
chr1	33899322	33899668	0.830658	0.5364	0.670521	0.979163	0.98543	1.1906	1.35475	1.24993	1.15065	1.1441	1.10323	0.970793	0.605578	1.13139	0.776573
chr1	33921329	33921726	0.0919302	0.0984194	0.18262	0.280989	0.148645	0.317989	0.373361	0.319105	0.397199	0.199425	0.288451	0.25069	0.207915	0.236787	0.241344
chr1	33925320	33925627	0.312061	0.127272	0.330619	0.39028	0.363086	0.667317	0.685022	0.507516	0.513642	0.413122	0.674437	0.918517	0.723872	0.673648	0.569915
chr1	33926536	33927217	0.375145	0.215157	0.38326	0.37615	0.269594	0.853709	0.719944	0.930134	0.967479	0.457129	0.237798	0.255752	0.400916	0.225792	0.354796
chr1	33936224	33936574	0.873305	0.669814	0.952857	0.979777	0.955434	1.95849	1.71209	1.26476	1.19102	0.643479	0.558528	0.781975	0.526094	0.468103	0.702235
chr1	33937981	33938273	0.765544	0.76941	0.695205	0.863107	0.696109	0.860877	1.1237	1.00234	0.935689	1.11877	1.41816	1.32074	1.00025	1.72694	1.04858
chr1	34098753	34099158	0.0563214	0.0964752	0.143209	0.112216	0.178089	0.103903	0.0782018	0.127637	0.107939	0.0892023	0.137092	0.0819128	0.18813	0.102792	0.282863
chr1	35318273	35318601	0.40335	0.476494	0.353659	0.529047	0.459783	0.46591	0.448041	0.477242	0.385557	0.367925	0.313865	0.151713	0.425875	0.302976	0.266713
chr1	35325213	35325608	0.565922	0.593506	1.06456	0.899535	0.614191	0.796194	0.827479	0.731758	0.881422	0.879579	0.758455	0.997341	1.01269	0.781955	1.13373
chr1	35331695	35332382	0.239059	0.213278	0.253275	0.252586	0.362682	0.164415	0.162278	0.122935	0.215896	0.142095	0.306438	0.223337	0.157118	0.226752	0.421431
chr1	35333118	35333369	0.418035	0.661586	0.866534	0.59258	0.626954	0.264713	0.302838	0.310372	0.304789	0.168431	0.133644	0.0826063	0.101186	0.147133	0.240653
chr1	35384800	35385034	0.0779833	0.0834881	0.309829	0.353127	0.336252	0.165634	0.178662	0.276917	0.193491	0.157674	0.509153	0.301266	0.325611	0.507899	0.249236
chr1	35450266	35451069	0.312468	0.145974	0.343089	0.349873	0.318455	0.237198	0.31238	0.305555	0.363583	0.356091	0.852773	0.893405	0.616753	0.705746	0.61216
chr1	35496405	35496792	0.0943053	0.0504813	0.0749354	0.0640556	0.1186	0.211748	0.288074	0.344281	0.294503	0.162868	0.301882	0.300029	0.065627	0.201264	0.161466
chr1	35497127	35497644	0.494146	0.396771	0.645068	0.847096	0.507304	0.541911	0.833146	0.636534	0.754964	0.752302	0.666734	0.665739	0.601781	0.53509	0.676841
chr1	35544830	35545275	0.389567	0.26341	0.391011	0.315672	0.338896	0.288666	0.290385	0.284683	0.322779	0.411102	0.36651	0.316837	0.68488	0.327431	0.20127
chr1	35627948	35628258	0.103014	0	0.140322	0.0533109	0.0634539	0.11431	0.122601	0.171449	0.166199	0.158691	0.27612	0.187277	0.327712	0.29241	0.302357
chr1	35657460	35658012	0.280995	0.30083	0.499094	0.389208	0.356353	0.312956	0.546226	0.435259	0.520422	0.534718	0.417004	0.585965	0.667147	0.394118	0.441484
chr1	35658654	35659035	0.826194	0.97425	0.913387	0.986809	0.912112	0.866144	1.2436	1.11982	1.01626	1.14391	1.10207	0.96868	1.29988	1.27771	1.36127
chr1	35667679	35668067	0.10582	0.201405	0.0747423	0.159727	0.101395	0.0856225	0.205704	0.0825647	0.152908	0.126789	0.160986	0.128253	0.29456	0.112487	0.118103
chr1	35709432	35709694	0.174123	0.223698	0.332062	0.346927	0.250263	0.388853	0.43035	0.516876	0.381378	0.313918	0.344366	0.237414	0.145406	0.276785	0.198749
chr1	35734145	35734613	0.594623	0.563546	0.495727	0.706255	0.686513	0.352564	0.595541	0.574056	0.657199	0.602771	0.617903	0.451898	0.488416	0.55668	0.502922
chr1	35811052	35811466	0.0771356	0.117973	0	0.0598783	0.0950274	0.117693	0.140764	0.144207	0.169703	0.18381	0.282194	0.280462	0.18404	0.220576	0.135841
chr1	35830375	35830708	0.0273996	0.0586674	0.0435435	0.0620359	0.0787619	0.142995	0.0951108	0.181471	0.253178	0.283919	0.333467	0.361136	0.228807	0.546443	0.181394
chr1	35914094	35914407	0.0437256	0.0936245	0.0463259	0.0527998	0.0418971	0.385638	0.396657	0.365198	0.15463	0.346264	0.203257	0.185481	0.202856	0.212379	0.166366
chr1	35919855	35920448	0.0307726	0.0164724	0.0489038	0.07664	0.0442287	0.369751	0.258502	0.249238	0.258017	0.395347	0.417433	0.216783	0.353339	0.280813	0.115912
chr1	36022702	36023469	0.808914	0.76413	0.945241	0.834939	0.752291	1.32539	1.09509	1.06126	1.07884	1.24669	1.2834	1.27595	0.678814	1.01813	0.917888
chr1	36042922	36043458	0.246826	0.255137	0.216418	0.208121	0.305826	0.0826405	0.111088	0.0896505	0.157292	0.0702693	0.369027	0.317202	0.331685	0.249292	0.29145
chr1	36106892	36107467	0.436368	0.407713	0.302609	0.337713	0.399116	0.283105	0.403196	0.322884	0.488745	0.34222	0.488838	0.468773	0.331274	0.311791	0.326019
chr1	36183536	36183807	0.235677	0.216268	0.214023	0.274423	0.169366	0.445404	0.472155	0.419111	0.627966	0.241092	0.456711	0.351945	0.421731	0.393956	0.161406
chr1	36184306	36184886	0.849479	0.74103	0.675	0.64111	0.508725	1.02147	0.832203	0.785815	0.629891	0.661313	0.729928	0.700672	0.51452	0.630943	0.513543
chr1	36234921	36235182	1.34589	1.34733	1.44445	0.933962	0.879278	1.13708	1.20377	1.24414	1.30405	1.58444	1.16558	1.20751	0.60818	1.08823	0.981597
chr1	36235389	36235738	0.823518	1.0076	0.830946	1.0181	0.939385	1.10739	1.03092	1.00136	1.14075	1.04617	1.18655	1.06938	0.836883	1.05433	1.38462
chr1	36265932	36266246	0.11623	0.0933261	0.0923567	0.197369	0.10441	0.500791	0.843238	0.806905	0.815442	0.523863	0.467845	0.501846	0.363979	0.461896	0.165836
chr1	36273075	36273785	0.289143	0.275158	0.428874	0.209489	0.277052	0.193402	0.372925	0.257389	0.345238	0.273902	0.485496	0.356277	0.277228	0.389636	0.440049
chr1	36274106	36274604	0.183214	0.176532	0.262048	0.165927	0.236997	0.24905	0.287463	0.307017	0.351128	0.302524	0.466868	0.591215	0.216748	0.342472	0.414071
chr1	36326289	36326667	0.132757	0.0775251	0.0383598	0.098371	0.104078	0.117184	0.144115	0.209946	0.206517	0.119976	0.333551	0.362025	0.151176	0.222044	0.17082
chr1	36330430	36330725	0.0463935	0.0662246	0	0.0840324	0.13336	0.168923	0.137423	0.241868	0.306961	0.205844	0.388187	0.393598	0.365897	0.291345	0.0706068
chr1	36348580	36348962	0.668781	0.460278	0.455498	0.486705	0.497775	0.600076	0.975027	0.95869	0.813331	0.907501	0.423927	0.477646	0.498644	0.383189	0.53981
chr1	36359792	36360149	0.511152	0.547234	0.771709	0.763825	0.624467	0.822006	0.628112	0.579194	0.760954	0.725598	0.29161	0.453016	0.302352	0.302815	0.297557
chr1	36360202	36360602	0.239506	0.244203	0.10875	0.206579	0.114746	0.254698	0.148858	0.149255	0.253706	0.199851	0.0925373	0.0829367	0.142862	0.117506	0.062487
chr1	36395875	36396979	0.56612	0.415853	0.48596	0.531417	0.487016	0.870659	0.643766	0.695097	0.782045	0.703211	0.591979	0.634796	0.419843	0.485349	0.479218
chr1	36500367	36500681	0.159817	0.0622174	0.0461784	0.0526317	0.0417637	0.169282	0.177524	0.169265	0.20386	0.0954705	0.305756	0.369782	0.262873	0.243779	0.19237
chr1	36554157	36555026	0.456728	0.438385	0.48389	0.370845	0.399903	0.489341	0.632708	0.567207	0.474309	0.566984	0.334104	0.376985	0.438393	0.415703	0.450616
chr1	36565287	36565810	0.0785051	0.130739	0.194073	0.110597	0.0877593	0.156685	0.232543	0.243618	0.298521	0.232214	0.121643	0.174437	0.182105	0.0937218	0.0915998
chr1	36588949	36589285	0.638142	0.290718	0.776786	0.774675	0.487865	0.603129	0.58819	0.678231	0.65982	0.407206	0.588686	0.308545	0.359044	0.401677	0.42154
chr1	36614802	36615422	1.03014	1.10285	1.02903	1.35276	1.33253	2.23263	1.68372	1.87889	1.88359	1.98611	1.42911	1.38451	1.06506	1.23354	1.22958
chr1	36615858	36616258	0.228102	0.244203	0.471251	0.309869	0.311453	1.40084	0.965989	1.38333	1.29585	1.02039	1.08442	0.922673	0.460332	0.713426	0.635285
chr1	36616345	36616661	1.01057	0.989177	1.23892	1.21594	1.03749	1.7592	1.20273	1.52526	1.57115	1.26245	1.27019	1.07608	0.66307	1.16655	0.7712
chr1	36621425	36621751	0.545762	0.689162	0.711656	0.722396	0.884977	1.37574	2.04021	1.92738	1.66663	1.61513	0.883505	1.25931	0.740114	0.873311	1.25868
chr1	36621976	36622413	0.271425	0.379996	0.165904	0.264724	0.10503	0.319291	0.510228	0.449837	0.532332	0.386968	0.209109	0.341616	0.058118	0.175163	0.247851
chr1	36626527	36626951	0.236709	0.34557	0.410377	0.389772	0.402074	0.449223	0.534837	0.461914	0.408728	0.48041	0.289179	0.332529	0.224626	0.197954	0.25545
chr1	36627823	36628199	0.218395	0.129895	0.115692	0.186801	0.0871925	0.321023	0.320087	0.325308	0.423535	0.33731	0.390699	0.363951	0.236414	0.194652	0.332377
chr1	36653477	36654100	0.292907	0.344941	0.279294	0.252007	0.284167	0.216855	0.327394	0.246586	0.375907	0.260332	0.350914	0.332811	0.305749	0.232802	0.220661
chr1	36669024	36669546	0.253446	0.299406	0.305556	0.261192	0.314028	0.449743	0.41501	0.538382	0.424712	0.419669	0.589437	0.516369	0.43789	0.706192	0.430945
chr1	36689730	36690005	1.12807	1.17217	2.16182	1.80287	1.78825	3.49933	3.16027	3.56623	3.29853	3.50508	2.09471	2.27699	2.81683	2.10716	2.18894
chr1	36705905	36706265	0.190084	0.21707	0.161111	0.126243	0.0546408	0.0461408	0.0774199	0.038426	0.0477054	0.0640547	0.440195	0.241898	0.264559	0.33946	0.271935
chr1	36713982	36714229	0.277046	0.118641	0.0587044	0.250906	0.238915	0.340734	0.282097	0.294767	0.297083	0.174271	0.196689	0.251832	0.154237	0.228351	0.118059
chr1	36765541	36765864	0.649702	0.453628	0.448917	0.754686	0.7105	1.2788	1.08645	1.02561	0.971562	1.19225	1.99828	1.64333	1.14014	1.96656	1.49608
chr1	36766107	36766443	0.597411	0.581436	0.690476	0.614819	0.409806	1.07443	0.821959	0.572057	0.520422	0.768656	1.41836	1.23418	0.6425	0.87929	0.97326
chr1	36772449	36772766	0.964213	0.8628	0.777602	0.847171	0.765317	1.33096	1.03108	1.10244	1.0983	0.986887	1.18226	1.22966	1.18175	1.37469	1.43897
chr1	36788811	36789529	0.222383	0.272092	0.28273	0.2014	0.200908	0.357818	0.434054	0.358966	0.402276	0.372553	0.257764	0.358083	0.433316	0.277749	0.409038
chr1	36794310	36794657	0.197206	0.253352	0.292507	0.369104	0.302336	0.197861	0.200801	0.2308	0.193471	0.166137	0.246677	0.203159	0.09149	0.162544	0.264114
chr1	36808482	36808773	0.203802	0.302107	0.199313	0.198771	0.157726	0.304435	0.300393	0.137608	0.203877	0.206032	0.254398	0.171004	0.0872771	0.106141	0.0644196
chr1	36816395	36816658	0.0693848	0.0742824	0.330799	0.157094	0.124656	1.04001	0.775537	0.81389	0.884519	0.745278	0.554168	0.220744	0.289706	0.344666	0.237593
chr1	36816890	36817342	0.0403719	0	0.224557	0.13711	0.116052	0.394444	0.532537	0.375311	0.51812	0.476159	0.243115	0.174314	0.196662	0.136669	0.133637
chr1	36831041	36831493	0.131209	0.129666	0.224557	0.118829	0.0870384	0.372395	0.369972	0.434909	0.469762	0.273792	0.319889	0.376151	0.154521	0.270367	0.235017
chr1	36831886	36832205	0.200215	0.30621	0.136363	0.181324	0.164437	0.361028	0.409053	0.406258	0.440483	0.431316	0.326346	0.24699	0.119424	0.18944	0.24159
chr1	36839477	36839889	0.487207	0.426762	0.527913	0.711995	0.811659	1.29284	0.891729	1.14866	1.02316	1.1362	0.864729	1.04677	0.539391	0.586713	0.601615
chr1	36840089	36840556	1.42624	1.38051	1.73876	1.76942	1.79718	1.66938	1.36996	1.59178	1.41082	1.49781	1.27561	1.1366	0.693404	1.10712	0.972318
chr1	36851521	36851809	0.91874	1.05143	1.40972	1.21939	1.09282	2.56467	2.3226	2.56847	2.0329	2.59422	2.08048	1.88624	1.98419	1.90247	2.40835
chr1	36852098	36852504	1.14613	1.08267	0.964286	1.39415	1.3243	2.85574	2.0969	2.09096	1.74585	1.89893	1.83764	1.624	1.15728	1.28007	1.25692
chr1	36853048	36853380	0.343527	0.235376	0.393072	0.622225	0.315995	0.920598	0.839493	0.846491	0.860581	0.673735	0.515645	0.724447	0.210372	0.620898	0.338784
chr1	36863219	36863654	0.744608	0.808393	0.866667	0.769329	0.813958	0.666978	0.911568	0.774936	0.803965	0.692676	0.640848	0.524313	0.423294	0.563409	0.622477
chr1	36866664	36867185	0.963191	1.14368	1.14107	1.04677	1.18301	1.36669	1.24256	0.91533	0.773144	0.808491	1.09899	1.07452	0.71903	0.809361	0.879536
chr1	36886399	36886739	0.201266	0.229838	0.29853	0.194428	0.15428	0.133537	0.23847	0.233411	0.23419	0.278073	0.204126	0.207342	0.186746	0.183664	0.0980189
chr1	36915994	36916471	0.946837	0.901046	1.03354	1.02207	1.01721	1.07024	0.937539	0.86239	1.00157	0.931415	1.05244	0.956291	0.891845	1.0825	1.0611
chr1	36929842	36930259	0.328204	0.632468	0.695444	0.693554	0.676131	0.334605	0.653186	0.628551	0.760044	0.551148	0.710119	0.4475	0.502471	0.576457	0.534461
chr1	36952033	36952543	0.491984	0.344757	0.398039	0.477968	0.42427	0.766481	0.690569	0.772326	0.808187	0.56368	0.884548	0.804974	0.435744	0.754404	0.420664
chr1	37169361	37169619	0.212187	0.0757219	0.0562016	0.128111	0.228729	0.231778	0.220966	0.197539	0.187594	0.178758	0.192787	0.257168	0.0738303	0.179576	0.185685
chr1	37915591	37915939	0.340842	0.196485	0.25	0.178086	0.244942	0.257753	0.273033	0.18411	0.228806	0.216461	0.122984	0.25024	0.0547362	0.127346	0.155619
chr1	37920572	37920934	0.478887	0.350789	0.440608	0.730446	0.525277	0.201899	0.258974	0.237327	0.288964	0.288778	0.373855	0.160375	0.175398	0.233713	0.310709
chr1	37937255	37937733	0.152704	0.204354	0.303348	0.1988	0.288064	0.465657	0.466465	0.348803	0.499736	0.287845	0.580778	0.702707	0.504764	0.547844	0.496758
chr1	37940007	37940355	0.170421	0.168416	0.166667	0.154341	0.11305	0.588694	0.873707	0.889166	0.942144	1.11102	1.09024	0.810301	0.583853	1.16734	1.35867
chr1	37942794	37943183	0.269735	0.225998	0.410026	0.265526	0.286548	0.538037	0.384296	0.628874	0.690328	0.918833	0.701761	0.799518	0.40806	0.835442	0.953102
chr1	37944233	37944511	0.147692	0.24596	0.156475	0.371546	0.141516	0.717011	0.66078	0.570933	0.589687	0.727183	0.549232	0.551917	0.296914	0.507218	0.719275
chr1	37945247	37945673	0.364106	0.298088	0.442488	0.378244	0.646455	0.465308	0.475821	0.420435	0.410474	0.581005	1.05897	1.01237	0.670711	0.830657	0.889877
chr1	37952451	37953263	0.140456	0.0842082	0.196429	0.208615	0.2907	0.235933	0.190343	0.352379	0.309561	0.47142	0.337613	0.285988	0.2815	0.241461	0.202646
chr1	37980149	37980655	0.41473	0.405397	0.487154	0.489912	0.466498	0.702512	0.946398	0.815841	0.737439	0.724606	0.585216	0.672016	0.602315	0.56132	0.613344
chr1	38019647	38020049	0.510675	0.364482	0.541045	0.421381	0.570875	0.234148	0.554653	0.324189	0.411677	0.500968	0.29925	0.278519	0.205328	0.247204	0.341969
chr1	38022388	38022616	0.540239	0.64264	0.763158	0.561751	0.747717	0.00485694	0.050008	0.0287398	0.123258	0.0337131	0.192787	0.181879	0.0556965	0.167865	0.137033
chr1	38061312	38061832	0.728168	0.976816	0.808654	0.778647	0.996145	0.971092	0.879503	0.893286	0.888723	0.863264	0.816375	0.781519	0.708202	0.958124	0.925288
chr1	38148037	38148352	0.0868959	0.18606	0.138095	0.144278	0.270602	0.0914032	0.168917	0.131746	0.12391	0.151292	0.113836	0.105317	0.100784	0.07887	0.0595115
chr1	38156089	38156482	0.824182	0.770516	0.516539	0.96719	0.717421	0.701626	0.847805	0.917035	0.953446	0.729539	0.409119	0.411518	0.436218	0.411761	0.853301
chr1	38157708	38158198	0.986888	0.837269	1.30204	0.994954	0.896556	1.35598	1.25395	1.12925	1.16936	1.43065	1.46359	1.37946	1.16622	1.48955	1.77259
chr1	38259500	38259982	0.198761	0.182392	0.150415	0.205722	0.136035	0.26421	0.270722	0.274915	0.26561	0.212098	0.220785	0.189274	0.210768	0.196423	0.293853
chr1	38273677	38274262	0.413312	0.317255	0.371795	0.572067	0.538002	1.20393	1.17808	1.06161	0.992803	0.835669	1.04203	0.708861	0.65122	0.927421	0.747708
chr1	38288979	38289465	0.0281607	0.020099	0.0596708	0.0340048	0.0269831	0.166335	0.229392	0.14082	0.0931618	0.294178	0.095203	0.0511955	0.182905	0.150595	0.261434
chr1	38317502	38317854	0.259206	0.111001	0.12358	0.176062	0.0931379	0.232802	0.284327	0.318531	0.310479	0.334104	0.220171	0.353423	0.144305	0.276596	0.153851
chr1	38324843	38325689	0.442183	0.334841	0.411348	0.551855	0.496031	0.738257	0.766715	0.796058	0.692051	0.776836	0.653558	0.710746	0.36025	0.542882	0.654907
chr1	38366769	38367194	0.171747	0.160887	0.13647	0.174985	0.215992	0.0755629	0.074522	0.113065	0.143269	0.139263	0.32388	0.292718	0.358555	0.211707	0.176434
chr1	38367202	38367532	0.235014	0.118402	0.219697	0.250399	0.298041	0.144295	0.222662	0.134583	0.260211	0.237585	0.413614	0.691139	0.538737	0.293001	0.48601
chr1	38388487	38388807	0.228102	0.0610508	0.317188	0.193668	0.163922	0.145344	0.1544	0.177467	0.209795	0.127309	0.180737	0.155507	0.0992094	0.075539	0.0455635
chr1	38397356	38397692	0.665297	0.407005	0.819941	0.541039	0.448835	0.840427	1.06704	1.07911	0.952559	1.03631	0.984587	1.20949	0.944852	0.817343	1.06005
chr1	38412406	38412849	0.411921	0.242549	0.556434	0.391708	0.296022	0.344964	0.35461	0.338562	0.440538	0.327938	0.550942	0.393154	0.37265	0.395601	0.343232
chr1	38455635	38456016	0.850143	0.97425	0.761155	1.07356	1.25631	0.642339	0.81798	0.879037	0.700726	0.835235	0.661848	0.653045	0.74993	0.734904	0.672433
chr1	38462153	38462554	0.13652	0.0974377	0.397756	0.216367	0.196216	0.342433	0.319088	0.493853	0.560654	0.40829	0.369226	0.289554	0.300844	0.277961	0.223354
chr1	38465120	38465647	0.121193	0.185354	0.220114	0.274394	0.149303	0.166002	0.276453	0.259729	0.343656	0.196905	0.265584	0.165244	0.108434	0.226793	0.201571
chr1	38478136	38478639	0.761851	0.69911	0.749503	1.10066	0.847316	0.955475	1.0402	0.872815	1.00567	0.843539	1.02104	1.2696	1.09821	0.993174	1.05594
chr1	38512520	38513010	0.3631	0.259154	0.47347	0.295113	0.294391	0.259896	0.237862	0.356607	0.465194	0.288639	0.304523	0.253887	0.285075	0.278176	0.306059
chr1	39313820	39314087	0.102517	0.0365847	0	0.0618966	0.0491154	0.136868	0.289436	0.332677	0.27483	0.158338	0.177623	0.170844	0.142683	0.208731	0.117017
chr1	39325292	39325673	0.670536	0.640953	0.913387	0.878369	0.791648	2.12467	1.74901	1.89566	2.053	1.91458	1.20529	1.7741	0.999905	1.34292	1.4214
chr1	39338799	39339303	0.515944	0.600817	0.690476	0.729588	0.546408	0.610821	0.708844	0.652953	0.696991	0.710704	0.842291	0.748734	0.592107	0.884622	1.11997
chr1	39456526	39457191	0.452773	0.440667	0.457895	0.590229	0.68034	0.892567	1.0154	1.00945	0.941453	0.917766	0.890585	0.841839	0.687454	0.739112	0.936522
chr1	39491700	39492643	0.454752	0.424701	0.461294	0.328599	0.264223	0.466207	0.412439	0.351296	0.417221	0.361913	0.618224	0.532097	0.228928	0.395186	0.468265
chr1	39530373	39530657	0.112444	0.137579	0.102113	0.116383	0.0230877	0.144272	0.147207	0.135872	0.087959	0.0974354	0.346201	0.598662	0.268284	0.276622	0.0806757
chr1	39557652	39558217	0.145339	0.121021	0.0513274	0.131626	0.104446	0.323395	0.255617	0.219066	0.254224	0.144209	0.274336	0.0807349	0.112379	0.136669	0.0847906
chr1	39564282	39564643	0.40439	0.405878	0.441828	0.35479	0.272448	0.285282	0.379009	0.348909	0.376261	0.319387	0.137781	0.0918966	0.0527651	0.0855602	0.092317
chr1	39568362	39568923	0.317147	0.365651	0.284314	0.427152	0.198694	0.868535	0.912332	0.943506	1.28018	0.826206	0.552584	0.606133	0.441401	0.388992	0.389847
chr1	39570835	39571911	0.305266	0.272345	0.215613	0.249585	0.262032	0.276846	0.327315	0.260509	0.340983	0.43362	0.305305	0.296753	0.306848	0.224652	0.249716
chr1	39576176	39576446	0.23655	0.21707	0.322223	0.107115	0.121424	0.648024	0.774199	0.43145	0.612941	0.762966	0.419845	0.522194	0.18813	0.549602	0.27772
chr1	39580917	39581275	0.101945	0.136426	0	0.0577038	0.0732614	0.346444	0.33972	0.248114	0.327081	0.264092	0.329568	0.52125	0.372452	0.277587	0.162908
chr1	39620385	39620683	0.199015	0.131116	0.0486577	0.152508	0.110015	0.256408	0.221065	0.185683	0.162414	0.203772	0.131974	0.0139156	0.0639201	0.0383047	0.0838752
chr1	39620821	39621113	0.0781171	0.100357	0.198631	0.0424478	0.0224551	0.257884	0.290687	0.194485	0.213872	0.189532	0.225797	0.227224	0.086978	0.112676	0.135531
chr1	39649496	39649971	0.633882	0.534676	0.427368	0.365319	0.372708	0.426634	0.522753	0.396991	0.387852	0.284808	0.282482	0.218255	0.106937	0.113088	0.236792
chr1	39657418	39657661	0.112643	0.040198	0.179012	0.153022	0.107933	0.501286	0.328449	0.329578	0.443323	0.300504	0.138044	0.170652	0.0522584	0.0911859	0.128574
chr1	39657787	39658126	0.820896	0.605105	0.855457	0.828755	0.657624	1.40791	1.15102	0.987942	1.10072	1.02714	0.494761	0.562697	0.262217	0.406045	0.33179
chr1	39662584	39662853	0.135674	0.0363127	0.16171	0.184309	0.146251	0.415784	0.409732	0.265245	0.226355	0.245742	0.068801	0.123326	0.0472074	0.0524188	0.0774312
chr1	39670132	39670470	0.580377	0.433497	0.471894	0.586735	0.543175	0.904254	0.749631	0.676374	0.845301	0.566258	0.119778	0.0490749	0.262992	0.0715166	0.0739491
chr1	39670847	39671205	0.547956	0.327423	0.324023	0.565494	0.27473	1.21874	0.658209	0.886699	0.889663	0.86957	0.336029	0.139	0.390186	0.320726	0.191999
chr1	39680729	39681129	0.205291	0.122101	0.18125	0.092961	0.0983533	0.25193	0.291381	0.285767	0.210771	0.16334	0.268936	0.269544	0.253977	0.179615	0.124974
chr1	39681136	39681670	0.187949	0.164632	0	0.154741	0.073673	0.203228	0.218263	0.220875	0.198813	0.187127	0.197119	0.264031	0.261586	0.147118	0.0585084
chr1	39696530	39696900	0.172617	0.290404	0.274324	0.15633	0.230377	0.502812	0.732731	0.560813	0.645607	0.411336	0.25948	0.302607	0.291729	0.226844	0.191402
chr1	39733812	39734163	0.207956	0.194806	0.247864	0.164793	0.112084	0.214536	0.230997	0.192908	0.209059	0.146724	0.125229	0.0945144	0.108537	0.0956498	0.065276
chr1	39800962	39801297	0.0680902	0.0583171	0.0432836	0.0493324	0.156583	0.132225	0.211776	0.212988	0.209723	0.114725	0.089775	0.0247572	0	0.0922007	0.0559585
chr1	39826475	39826771	0.107886	0.0330004	0.0489865	0.0697906	0.0443034	0.101011	0.0513599	0.0983879	0.121315	0.0805015	0.277456	0.364249	0.0643521	0.14518	0.218142
chr1	39857720	39858060	0.241519	0.143649	0.255882	0.27949	0.289275	0.439698	0.21984	0.218421	0.183679	0.0949519	0.0714442	0.0487863	0	0.0217237	0.0735141
chr1	39864280	39864579	0.640818	0.784061	0.630435	0.939626	0.39473	1.15553	0.860119	0.781641	0.725807	0.691533	0.889782	1.12339	0.382238	1.0173	0.731453
chr1	39874353	39874616	1.21423	1.15138	1.10266	1.20963	1.74519	3.30531	2.1821	2.2119	2.08367	2.0897	1.15232	2.20744	0.941547	1.4961	1.52852
chr1	39956965	39957518	0.181491	0.123647	0.393309	0.149425	0.15414	0.260325	0.254291	0.318614	0.369848	0.334985	0.261464	0.179971	0.149263	0.265913	0.252358
chr1	40004937	40005173	0.231968	0.124171	0.184322	0.280108	0.361185	0.605309	0.660279	0.484352	0.509397	0.455982	0.235264	0.228427	0.134521	0.258911	0.185342
chr1	40006406	40006807	0.13652	0.146156	0.108479	0.247277	0.294325	1.6017	1.09311	1.32905	1.07848	1.28621	0.848067	0.899692	0.348346	0.632947	0.477873
chr1	40025036	40025422	0.200918	0.151836	0.300518	0.192665	0.152881	0.154919	0.157538	0.192392	0.1537	0.123463	0.236737	0.257834	0.0986954	0.285284	0.151091
chr1	40041381	40041722	0.441487	0.372392	0.255132	0.411947	0.211513	0.379953	0.304644	0.256213	0.347966	0.342628	0.403664	0.352664	0.14896	0.265827	0.262653
chr1	40041992	40042676	0.200089	0.214213	0.211989	0.36242	0.373858	0.362652	0.444517	0.529022	0.463359	0.412423	0.314546	0.291006	0.473421	0.243453	0.353241
chr1	40071839	40072252	0.187783	0.118258	0.210654	0.120046	0.0952573	0.126022	0.150307	0.089907	0.147432	0.113531	0.100828	0.12049	0.0307477	0.0585292	0.146257
chr1	40105329	40105657	0.0695432	0.148904	0.176829	0.0503853	0.0399811	0.36125	0.455765	0.550492	0.509316	0.353864	0.486667	0.417212	0.174221	0.280458	0.190509
chr1	40119256	40119526	0.253446	0.144713	0.268518	0.198928	0.242848	0.110739	0.178301	0.167187	0.237082	0.162272	0.149945	0.199663	0.211647	0.0497378	0.162003
chr1	40156894	40157420	0.208154	0.148565	0.330799	0.14924	0.199449	0.164213	0.108383	0.196551	0.178091	0.195818	0.138542	0.0867209	0.144853	0.112335	0.0593983
chr1	40186375	40186599	0.16293	0.17443	0.258929	0.202891	0.234175	0.108761	0.0678683	0.178767	0.118489	0.0926508	0.185901	0.27769	0.0283456	0.137889	0.0743893
chr1	40204373	40204796	0.280409	0.230925	0.34279	0.224649	0.32552	0.259175	0.410311	0.356289	0.295275	0.327089	0.412918	0.235281	0.225157	0.382558	0.364385
chr1	40254348	40254817	0.350177	0.416551	0.401919	0.422849	0.391456	0.524178	0.524036	0.509184	0.565918	0.545763	0.527798	0.680823	0.527989	0.531155	0.417469
chr1	40264878	40265550	0.468423	0.436077	0.517857	0.491856	0.526894	0.649271	0.639092	0.712904	0.618004	0.657708	0.404506	0.41962	0.434633	0.263788	0.499028
chr1	40282226	40282865	0.571145	0.428024	0.385759	0.568983	0.6875	0.781583	0.800965	0.742882	0.752534	0.819182	0.235326	0.259583	0.288157	0.146061	0.417232
chr1	40282949	40283250	0.560779	0.681497	0.578073	0.809845	0.544593	0.805705	0.812313	0.923996	0.98033	1.04701	0.418878	0.399529	0.379699	0.269923	0.311397
chr1	40291027	40291322	0.108252	0.132449	0.147458	0.140054	0.13336	0.386646	0.219019	0.298631	0.285791	0.224083	0.054895	0.0702854	0.0215234	0.0204852	0.0635461
chr1	40299310	40299692	0.119425	0.051142	0.0759162	0.0865253	0.051494	0.115956	0.162505	0.217278	0.298357	0.223354	0.157459	0.184545	0.0997289	0.186321	0.130863
chr1	40311386	40311724	0.769338	0.635795	0.81509	0.70897	0.89236	1.08773	0.959526	1.04903	1.30721	0.955139	0.479113	0.404868	0.281778	0.593984	0.628568
chr1	40341765	40342153	0.0705466	0.0503511	0.112113	0.0425937	0.0844964	0.174099	0.107749	0.136982	0.233385	0.112921	0.0685683	0.0961891	0.14728	0.0553782	0.0429464
chr1	40348960	40349317	0.4217	0.32834	0.284314	0.474496	0.459167	0.195421	0.369061	0.367096	0.367357	0.271291	0.174966	0.232316	0.497993	0.203131	0.192537
chr1	40356012	40356258	0.111269	0.0794154	0.117886	0.100771	0.106616	0.243084	0.448041	0.295965	0.495036	0.321836	0.192787	0.303427	0.154864	0.155582	0.0592695
chr1	40367303	40368179	0.151026	0.167263	0.198631	0.193373	0.157186	0.270526	0.351427	0.324141	0.402793	0.283421	0.188825	0.132547	0.202949	0.141804	0.306728
chr1	40373254	40373507	0.234413	0.0386091	0.286562	0.212295	0.259166	0.210097	0.360533	0.411518	0.604759	0.431421	0.278892	0.196688	0.35135	0.345019	0.14819
chr1	40391421	40391700	0.277973	0.280089	0.571685	0.340597	0.282017	0.889084	0.635707	0.485379	0.531614	0.735597	0.178275	0.252674	0.227578	0.175687	0.0970527
chr1	40399958	40400618	0.86402	0.962009	0.681061	1.15184	0.755037	0.978191	0.790836	0.651955	0.759342	0.579986	0.730834	0.75397	0.298229	0.627713	0.527037
chr1	40420626	40420974	0.511262	0.280693	0.375001	0.593618	0.433358	0.906907	0.800896	0.893351	1.13506	0.779701	0.771144	0.774552	0.291926	0.52482	0.640432
chr1	40421164	40421496	0.398491	0.323642	0.567771	0.348447	0.217247	0.550356	0.667781	0.607456	0.639553	0.45147	0.540034	0.686975	0.439868	0.378202	0.614832
chr1	40426398	40426665	0.13669	0.0731696	0.162921	0.0464223	0.0982304	0.302768	0.427036	0.335404	0.374236	0.210157	0.22961	0.403812	0.546952	0.113167	0.0936135
chr1	40457822	40458220	0.103162	0.049086	0.18216	0.269903	0.148271	0.400662	0.35969	0.369525	0.372664	0.19313	0.14241	0.114611	0.0957196	0.102912	0.15177
chr1	40505534	40505944	0.67874	0.571792	0.530488	0.493775	0.52775	0.510479	0.45113	0.550492	0.738744	0.545559	0.85202	0.981078	0.743344	0.702574	0.685833
chr1	40506017	40506602	0.928004	0.868279	0.743591	1.02407	1.12084	1.11874	1.22139	1.23959	1.05686	1.31263	1.28524	1.30431	1.21561	1.05712	1.22482
chr1	40516515	40516868	0.155083	0.110687	0.0410765	0.128747	0.148598	0.166264	0.272755	0.156752	0.212297	0.0979877	0.170394	0.105727	0.107922	0.0894011	0.135713
chr1	40530597	40530939	0.18675	0.199933	0.16959	0.144968	0.0958613	0.259037	0.300049	0.344877	0.415425	0.229249	0.338222	0.109127	0.222787	0.316097	0.17662
chr1	40542512	40542956	0.31852	0.264004	0.228604	0.428047	0.177213	0.361646	0.328132	0.367315	0.379768	0.212939	0.281364	0.205474	0.128704	0.240455	0.065677
chr1	40550413	40550774	0.22747	0.162351	0.240997	0.228897	0.272448	0.17485	0.129846	0.110925	0.229216	0.163952	0.330033	0.27569	0.158295	0.12648	0.265411
chr1	40560236	40560561	0.0842222	0.0300558	0.133846	0.063563	0.181576	0.190811	0.284559	0.383078	0.3699	0.22232	0.185074	0.102076	0.0586098	0.181811	0.17945
chr1	40562584	40563112	0.328328	0.185002	0.302084	0.250399	0.248368	0.197148	0.297523	0.215112	0.298652	0.189253	0.214693	0.2042	0.15633	0.222548	0.272198
chr1	40626695	40627539	0.351341	0.381929	0.481043	0.362248	0.357367	0.360818	0.415787	0.340745	0.375518	0.43533	0.341259	0.289886	0.255782	0.210826	0.281339
chr1	40707440	40707805	0.0499949	0.0802858	0	0.0226388	0.0359282	0.27002	0.215195	0.0618361	0.141155	0.117931	0.316908	0.19314	0.156561	0.18948	0.171198
chr1	40723571	40723968	1.13763	1.32866	0.840051	1.37373	1.22219	1.48395	1.44558	1.52216	1.31744	1.75223	1.48595	1.60859	1.16752	1.21269	0.960127
chr1	40778160	40778411	0.381684	0.233501	0.346614	0.246908	0.365724	0.308832	0.363406	0.263962	0.273688	0.214367	0.211988	0.495638	0.101186	0.222036	0.082984
chr1	40780966	40781251	0.352157	0.41129	0.457895	0.449401	0.6902	0.345814	0.48008	0.324438	0.383469	0.415345	0.267871	0.232804	0.289621	0.169632	0.241178
chr1	40804454	40805057	0.189139	0.145793	0.144279	0.130183	0.0869906	0.0863134	0.144966	0.147305	0.181241	0.166989	0.155379	0.103155	0.136886	0.0801743	0.15544
chr1	40810281	40810562	0.3247	0.17381	0.154805	0.161735	0.163339	0.31921	0.315591	0.432697	0.322254	0.49785	0.543369	0.368935	0.338936	0.489855	0.177899
chr1	40817894	40818190	0	0.0330004	0	0.0837484	0.0664551	0.235693	0.398038	0.504238	0.348121	0.347974	0.230562	0.252172	0.150155	0.224576	0.0985155
chr1	40818842	40819087	0.0372411	0	0.0591837	0.151773	0.0802887	0.162718	0.258546	0.273399	0.312253	0.432958	0.212458	0.101555	0.181412	0.12607	0.0765148
chr1	40839096	40839538	0.526388	0.353597	0.426471	0.514114	0.341196	0.488554	0.687896	0.756075	0.709987	0.775614	0.463211	0.347133	0.402224	0.425359	0.46182
chr1	40840000	40840525	0.156412	0.279089	0.220953	0.220352	0.137383	0.466156	0.470554	0.377211	0.463919	0.503656	0.348116	0.197469	0.253977	0.196962	0.269785
chr1	40851372	40851893	0.359008	0.206237	0.222648	0.269624	0.364972	0.593015	0.612767	0.577147	0.746173	0.725872	0.392973	0.533278	0.450917	0.270646	0.371804
chr1	40855759	40856158	0.46878	0.31826	0.290727	0.310646	0.213633	0.280315	0.368314	0.344877	0.328688	0.431527	0.408765	0.332578	0.254613	0.343303	0.161829
chr1	40887065	40887546	0.341441	0.324927	0.391893	0.309225	0.190845	0.239434	0.266017	0.240672	0.275899	0.193363	0.286173	0.439686	0.0792026	0.203811	0.203527
chr1	40888923	40889211	0.41185	0.373088	0.201389	0.430374	0.318739	0.361438	0.391499	0.467684	0.352369	0.45639	0.293195	0.345569	0.396837	0.235478	0.303756
chr1	40915570	40916021	0.546228	0.476494	0.353659	0.549659	0.450696	0.483712	0.544952	0.574707	0.737364	0.478918	0.382152	0.413764	0.337885	0.230768	0.434129
chr1	40942767	40943179	0.232531	0.213381	0.246359	0.260731	0.286466	0.174708	0.335168	0.259773	0.318317	0.257463	0.207759	0.251628	0.154112	0.355287	0.283113
chr1	40974201	40974727	0.31223	0.371412	0.330799	0.329898	0.398899	0.294741	0.255302	0.178557	0.228551	0.249887	0.554168	0.654349	0.241422	0.390621	0.431628
chr1	40997128	40997454	0.657719	1.16858	0.444785	0.747739	0.462603	0.791472	0.761678	0.739239	0.732742	0.855899	0.681256	0.864984	0.662207	0.760025	0.530309
chr1	41040501	41040765	0.552976	0.629008	0.549242	0.892049	0.794775	1.04027	1.29087	1.04798	1.04676	0.981205	0.823723	0.502647	0.216457	0.536659	0.236694
chr1	41065651	41065951	0.0456203	0.195362	0	0.0413159	0.131138	0.166107	0.190031	0.152895	0.244598	0.0819904	0.0732587	0.0829367	0.0423294	0.0872897	0.06943
chr1	41077941	41078306	0.149984	0.107048	0.119178	0.181111	0.21557	0.109222	0.19437	0.131651	0.196762	0.126355	0.190145	0.0568059	0.086978	0.0993393	0.0741856
chr1	41131192	41131672	0.294631	0.325604	0.18125	0.309869	0.382485	0.396812	0.47244	0.508132	0.458623	0.590907	0.308458	0.190063	0.410066	0.282573	0.290738
chr1	41134519	41134838	0.314623	0.367453	0.318182	0.246082	0.308318	0.118029	0.182684	0.164329	0.171299	0.171081	0.192181	0.0909967	0.139329	0.147343	0.0848831
chr1	41157152	41157959	0.802738	0.689942	1.07807	0.931786	0.804381	0.849405	1.0361	0.990611	1.01569	1.01249	1.07215	0.940363	0.865469	0.817902	0.947242
chr1	41174702	41175041	0.34989	0.230516	0.427729	0.231564	0.116052	0.101265	0.123324	0.137453	0.147377	0.154185	0.17402	0.146791	0.112379	0.19609	0.178184
chr1	41178739	41179016	0.279981	0.105792	0.209386	0.417634	0.21304	0.279844	0.370458	0.212902	0.23109	0.147072	0.141979	0.089823	0.11461	0.118778	0.0601559
chr1	41268001	41268338	0.18952	0.173913	0.430267	0.134859	0.155653	0.170872	0.233075	0.250612	0.259439	0.248616	0.219673	0.196882	0.113046	0.241088	0.315217
chr1	41274731	41275354	0.153776	0.235188	0.256019	0.165794	0.210495	0.167085	0.189116	0.20802	0.235569	0.182602	0.30264	0.232968	0.1223	0.161667	0.173854
chr1	41327135	41327633	0.293142	0.235376	0.203815	0.199113	0.131664	0.20013	0.256936	0.178363	0.241401	0.180588	0.441317	0.241483	0.216748	0.24809	0.28023
chr1	41327872	41328424	0.735542	0.530876	0.656703	0.643691	0.558286	0.627917	0.651797	0.672675	0.616589	0.696249	0.769048	0.495818	0.667147	0.604557	0.739581
chr1	41341417	41341703	0.14356	0.0683085	0.202797	0.130015	0.114631	0.286526	0.3588	0.201111	0.191064	0.204259	0.0808892	0.231991	0.266408	0.0563463	0.160224
chr1	41343358	41343859	0.10927	0.0584918	0.231537	0.0907136	0.104701	0.207772	0.255398	0.19328	0.274235	0.377425	0.122367	0.0910487	0.101388	0.0723732	0.108095
chr1	41364046	41364382	0.027155	0.145359	0	0.0245928	0.0975733	0.154902	0.218686	0.264359	0.260211	0.395767	0.130819	0.0493671	0.113382	0.0359711	0.055792
chr1	41444995	41445948	0.660609	0.799491	0.882477	0.789033	0.921954	0.780865	0.897313	0.784606	0.840429	0.831569	1.00742	1.12265	0.686243	0.863106	1.30045
chr1	41469362	41469685	0.790943	0.846774	1.21208	1.11284	0.954098	1.15538	0.874654	0.964751	0.88456	0.780556	0.343791	0.500702	0.196576	0.432395	0.457852
chr1	41479515	41479871	0.294738	0.329262	0.448034	0.266928	0.11051	0.4977	0.323835	0.351765	0.4868	0.243984	0.464636	0.524179	0.249695	0.413061	0.532426
chr1	41507384	41507850	0.107688	0.104808	0.155579	0.177321	0.070353	0.128323	0.127775	0.118741	0.160817	0.0940206	0.208506	0.0889883	0.149879	0.167144	0.196668
chr1	41518972	41519315	0.0399012	0.0284785	0	0.0240909	0.21028	0.0516563	0.081257	0.110378	0.0864843	0.107568	0.279904	0.217618	0.240648	0.13116	0.182178
chr1	41706921	41707807	0.252302	0.264599	0.22912	0.177201	0.199815	0.144985	0.132979	0.138054	0.176215	0.163969	0.340748	0.290185	0.186326	0.209926	0.272705
chr1	41733782	41734164	0.119425	0.102284	0.151833	0.118973	0.120153	0.063776	0.182403	0.0705199	0.151222	0.126768	0.0726733	0.0759892	0.0997289	0.072068	0.109052
chr1	41740500	41740917	0.196922	0.257673	0.417266	0.168434	0.0628959	0.703733	0.765592	0.703627	0.842413	0.549305	0.801658	1.17344	0.456792	0.632815	0.339658
chr1	41826643	41827074	0.80444	0.770573	1.00928	1.0353	0.821516	1.33349	1.33448	1.58959	1.30408	1.40356	1.48146	1.14495	0.898639	1.47067	1.76877
chr1	41837961	41838212	0.127228	0.350252	0.346614	0.181066	0.287354	0.282361	0.161514	0.249458	0.161725	0.0979961	0.258072	0.0826063	0.101186	0.0936301	0.132774
chr1	41894119	41894499	0.096043	0.282762	0.152631	0.184834	0.189805	0.201078	0.270044	0.239497	0.349231	0.178005	0.280048	0.196429	0.0501269	0.182001	0.120589
chr1	41898408	41898767	0.393936	0.462558	0.88858	0.598449	0.584459	0.97783	0.762244	0.715901	0.752366	0.757953	0.447865	0.600656	0.176864	0.366591	0.609205
chr1	41981782	41982267	0.244563	0.281966	0.508247	0.323712	0.392062	0.408705	0.441446	0.300235	0.344445	0.285275	0.243268	0.48736	0.183281	0.348882	0.373634
chr1	42039879	42040150	0.134672	0.180223	0.107011	0.243932	0.314538	0.134848	0.210366	0.13433	0.155551	0.190037	0.175001	0.214227	0.0937181	0.111497	0.238265
chr1	42115833	42116100	0.324639	0.402432	0.38015	0.278534	0.343807	0.31521	0.412801	0.338129	0.444406	0.17849	0.164626	0.217437	0	0.148375	0.109216
chr1	42121830	42122129	0.0610303	0.228685	0.19398	0.151998	0.109647	0.155552	0.211852	0.267853	0.344628	0.321345	0.185694	0.208036	0.127413	0.11453	0.250784
chr1	42124071	42124444	0.293536	0.13094	0.544236	0.276916	0.29884	0.255322	0.377005	0.456752	0.385084	0.309112	0.217078	0.22235	0.102135	0.142213	0.0781785
chr1	42127859	42128239	0.384171	0.436995	0.53421	0.380541	0.27608	0.807223	1.12685	0.944576	1.01072	0.831365	0.703162	0.64385	0.80203	0.526566	0.570057
chr1	42128402	42128786	0.451451	0.381567	0.415365	0.376577	0.409806	0.239356	0.409094	0.40006	0.394383	0.536458	0.506063	0.550752	0.115744	0.272781	0.607513
chr1	42149659	42150088	0.138243	0.159386	0.236597	0.202245	0.168125	0.0516262	0.0915455	0.0933425	0.196523	0.0842117	0.253453	0.202992	0.118404	0.104866	0.140802
chr1	42192929	42193454	0.808132	0.59539	0.828571	0.810579	0.811803	1.35417	1.17518	1.36184	1.2847	1.05562	0.993674	0.868861	0.253977	0.778896	0.599082
chr1	42194302	42194726	0.753166	0.89848	1.02594	0.828266	0.618575	1.64018	1.23401	1.11443	1.15254	1.07322	0.542892	0.547695	0.434276	0.316726	0.442125
chr1	42204664	42205255	1.21963	0.991686	1.52115	1.6009	0.96523	1.63391	1.26687	1.5165	1.46088	1.19266	1.15084	1.22791	0.655354	0.777119	0.877568
chr1	42206578	42207203	0.343065	0.187548	0.3712	0.231369	0.19933	0.55635	0.541208	0.67798	0.624504	0.553433	0.22394	0.179143	0.193021	0.136441	0.133306
chr1	42207984	42208275	0.517344	0.637781	0.697595	0.440135	0.29292	0.658344	0.683504	0.750587	0.627728	0.517721	0.0993742	0.0285006	0.109096	0.0507633	0.15747
chr1	42217640	42218018	0.77241	0.723566	0.690476	0.710458	0.832625	0.530254	0.687059	0.527755	0.801286	0.577511	0.94863	0.800844	0.285555	0.525799	0.490418
chr1	42230746	42231070	0.309768	0.391931	0.268518	0.178526	0.182136	0.430651	0.527864	0.555042	0.592703	0.48634	0.142804	0.179185	0.235162	0.254906	0.122145
chr1	42234256	42234533	0.494083	0.17632	0.314079	0.387802	0.189369	0.735591	0.699755	0.822695	0.839815	0.654887	0.321542	0.329352	0.275064	0.35391	0.165428
chr1	42248859	42249159	0.228102	0.162802	0.145	0.316755	0.196707	0.682887	0.713674	0.405292	0.431951	0.327961	0.400995	0.483798	0.3598	0.123101	0.305492
chr1	42255401	42255650	0.0732856	0.196147	0.0582329	0.165927	0.157997	0.0489207	0.0864935	0.169591	0.144213	0.175958	0.366991	0.366387	0.484492	0.399101	0.108746
chr1	42268536	42268893	0.958412	0.930298	1.25911	1.27304	1.01017	1.25938	1.00427	1.39904	1.11519	1.06148	0.369372	0.464632	0.248996	0.396857	0.367571
chr1	42277092	42277465	0.0489226	0.026188	0.038874	0.03323	0.0878944	0.299855	0.203787	0.240088	0.267885	0.247289	0.272898	0.300173	0.391517	0.318629	0.128436
chr1	42317270	42317617	0.341824	0.168901	0.208934	0.416731	0.302336	0.449975	0.569547	0.373477	0.346448	0.318982	0.476687	0.298764	0.146384	0.354113	0.336146
chr1	42335800	42336059	0.0704562	0.0377147	0	0.223329	0.126581	0.166749	0.357072	0.182721	0.108505	0.33536	0.361753	0.240164	0.196121	0.331841	0.0884629
chr1	42356881	42357403	0.18353	0.0748515	0.305556	0.158298	0.125611	0.250328	0.315505	0.26919	0.38284	0.510967	0.531824	0.381318	0.182455	0.464362	0.283306
chr1	42501367	42501909	0.345098	0.414515	0.48155	0.518356	0.375025	0.670151	1.01911	0.921506	0.947705	0.872187	0.644517	0.657985	0.843462	0.59589	0.826242
chr1	42800427	42801241	0.437148	0.504006	0.516585	0.334994	0.459144	0.427173	0.630325	0.462424	0.579241	0.583574	0.66362	0.575666	0.452415	0.461113	0.514328
chr1	42846194	42846737	0.193235	0.287827	0.267035	0.19022	0.156979	0.104008	0.19598	0.152855	0.230021	0.198181	0.161898	0.213833	0.152011	0.230003	0.326052
chr1	42902519	42903151	0.22377	0.0927356	0.114716	0.150358	0.062249	0.215519	0.276627	0.275331	0.232214	0.169056	0.0713797	0.0656145	0.0703256	0.113681	0.0922804
chr1	42921577	42922643	0.534947	0.568127	0.476079	0.558113	0.442868	0.426956	0.534795	0.463069	0.525793	0.475906	0.703145	0.630195	0.446722	0.479344	0.517794
chr1	42928578	42929188	0.792746	0.880732	0.689344	0.833092	0.827678	0.45566	0.463135	0.51323	0.698731	0.545621	0.864692	1.0605	0.676576	0.777132	0.7956
chr1	42945372	42945669	0.153604	0.197336	0.244108	0.180844	0.264925	0.134228	0.11517	0.142182	0.304894	0.0957588	0.510201	0.670195	0.171028	0.289383	0.364682
chr1	42995579	42995935	0.102517	0.0823158	0.162921	0.150872	0.0920915	0.183527	0.284691	0.104302	0.100868	0.148982	0.753815	0.535827	0.142683	0.305552	0.122868
chr1	43123752	43124318	0.830192	0.724842	0.819788	0.795661	0.602401	0.690649	0.667013	0.671471	0.615127	0.604335	0.784768	0.97443	0.729172	0.632312	0.640327
chr1	43147826	43148234	1.16287	1.24496	1.17279	1.32656	1.23745	1.42766	1.36313	1.53466	1.32402	1.45065	1.50544	2.05309	1.15161	1.26063	1.63364
chr1	43148603	43148906	0.496855	0.419094	0.717822	0.654511	0.584278	1.08911	1.0829	1.2519	1.22119	0.941162	0.962021	0.9717	0.502923	0.788913	0.783665
chr1	43202907	43203187	0.0977577	0.17443	0.258929	0.280358	0.140505	0.276846	0.235277	0.301629	0.23419	0.164712	0.11154	0.0888606	0.158735	0.107913	0.0892672
chr1	43232417	43233205	0.897355	0.818139	0.993655	0.838901	0.898658	1.54725	1.42443	1.35913	1.34728	1.51976	1.55599	1.82608	0.894396	1.36593	1.49081
chr1	43282511	43283157	0.515524	0.378023	0.426471	0.582004	0.6902	1.14167	1.34532	1.44374	1.41143	1.41714	1.2552	1.47643	0.707673	1.0259	1.56057
chr1	43304127	43304576	0.0508022	0.108776	0.419822	0.377272	0.233653	0.271297	0.166471	0.275662	0.267745	0.202008	0.556461	0.45255	0.141412	0.384332	0.357202
chr1	43312055	43312347	1.31237	1.3381	0.794521	1.14609	1.21258	1.33493	1.31894	1.37137	1.12817	1.36621	1.54493	1.8888	1.50037	1.39121	1.66204
chr1	43389960	43390322	0.743538	0.917448	0.921272	0.91306	0.615841	1.07679	1.12339	0.850756	0.797888	1.0086	1.13435	1.23718	0.824371	0.96453	1.09324
chr1	43397522	43397990	0.360673	0.354825	0.340812	0.397268	0.252188	0.875497	0.525159	0.479158	0.513751	0.499298	0.598131	0.407595	0.325611	0.261124	0.3427
chr1	43400981	43401298	0.287826	0.2157	0.182965	0.325835	0.0827366	0.321386	0.263765	0.312358	0.334909	0.160036	0.288266	0.17006	0.360533	0.24359	0.111701
chr1	43409957	43410413	0.520232	0.235634	0.317983	0.416783	0.244446	0.288988	0.422291	0.453448	0.441674	0.241048	0.185176	0.100033	0.111393	0.0824603	0.0822198
chr1	43424450	43424858	0.100633	0.16759	0.213236	0.14177	0.208921	0.559119	0.639649	0.508578	0.646703	0.789382	0.442274	0.142294	0.529116	0.232049	0.413516
chr1	43459487	43459792	0.29915	0.224187	0.237705	0.230285	0.171984	0.0835078	0.199377	0.143227	0.199638	0.13105	0.151701	0.122366	0.208176	0.0858591	0.0546334
chr1	43524239	43524532	0.155701	0.100015	0	0.0846058	0.201406	0.207871	0.345904	0.141638	0.202485	0.0708322	0.0671133	0	0.108352	0.0687502	0.0781977
chr1	43531277	43531666	0.0234552	0	0.0745502	0.0212421	0	0.290368	0.260539	0.123529	0.188636	0.158079	0.228965	0.138583	0.114257	0.117376	0.101736
chr1	43637744	43638476	0.35524	0.400333	0.495219	0.389453	0.304555	0.580924	0.635169	0.603743	0.569479	0.610096	0.790107	0.577837	0.442377	0.482497	0.663
chr1	43795854	43796304	0.162206	0.260483	0.29	0.146901	0.174851	0.430651	0.554607	0.365655	0.405929	0.382621	0.37272	0.506835	0.423294	0.344683	0.314749
chr1	43824188	43824639	0.94073	1.03962	1.09313	1.03519	1.03224	1.46833	1.11518	1.30924	1.41587	1.45551	1.43115	1.39761	1.14036	1.47542	1.43633
chr1	43833408	43834265	0.537649	0.63829	0.642941	0.559236	0.451408	1.12806	1.12348	1.22761	1.17323	1.21711	1.14187	1.21454	0.674208	0.905729	0.828785
chr1	43847287	43847623	0.502367	0.436077	0.0863096	0.565634	0.643981	0.639381	0.772943	0.619727	0.887506	0.434658	0.347704	0.382595	0.207867	0.3737	0.34715
chr1	43855417	43855797	0.804359	0.64264	0.686843	0.71759	0.828239	0.577007	0.770128	0.689751	0.694353	0.799001	0.611842	0.665676	0.534686	0.496527	0.559095
chr1	43919294	43919860	0.604507	0.396938	0.461131	0.430678	0.32437	0.453909	0.371556	0.438643	0.430314	0.350378	0.588577	0.593452	0.246796	0.381997	0.485765
chr1	43920127	43920426	0.411956	0.359362	0.38796	0.455995	0.372801	0.237032	0.182193	0.189932	0.245416	0.146534	0.468103	0.429939	0.445945	0.377275	0.278649
chr1	43926667	43926982	0.0579306	0	0	0.0524645	0.145709	0.0914032	0.0683711	0.0762742	0.0346948	0.0707653	0.411277	0.46076	0.362822	0.264321	0.244659
chr1	44115531	44116187	0.8832	1.11678	0.950458	1.30372	1.06949	1.54291	1.29391	1.43061	1.54937	1.62285	1.86908	2.18721	1.53896	1.45961	2.1337
chr1	44154373	44154724	0.259945	0.222635	0.413105	0.164793	0.29889	0.110423	0.104671	0.107862	0.075617	0.0919763	0.10216	0.0236287	0.126626	0.0439988	0.0296709
chr1	44172704	44173352	0.619535	0.723566	0.626543	0.51645	0.465459	0.883516	0.828941	0.840427	0.773405	0.836272	0.703312	1.00471	0.548714	0.610324	0.864661
chr1	44299900	44300751	0.498553	0.332874	0.494125	0.514628	0.454591	0.338331	0.388547	0.270354	0.355917	0.156261	0.338451	0.355722	0.276061	0.144392	0.256997
chr1	44333693	44334026	0.0547994	0.0880009	0.0435435	0.0372215	0.0787619	0.159623	0.251092	0.139929	0.140655	0.318543	0.399467	0.298871	0.152538	0.211722	0.187648
chr1	44412179	44412597	1.54978	1.26191	1.35287	1.51228	1.74119	2.35253	1.93668	1.99784	1.98707	2.28207	2.6123	2.67858	1.59494	2.13807	2.01314
chr1	44435398	44435885	0.94613	0.962774	0.744354	0.933213	0.713585	1.09374	0.983321	0.917937	0.849563	0.965953	0.876445	1.2432	0.404171	0.97341	0.812631
chr1	44440274	44441151	0.488975	0.4678	0.396807	0.546479	0.530832	0.723526	0.92885	0.781203	0.911479	0.7932	0.795325	0.836932	0.723992	0.480817	0.539132
chr1	44457074	44457657	0.36778	0.251324	0.472556	0.474814	0.472366	0.379892	0.491102	0.443338	0.524886	0.594623	0.575382	0.270291	0.4792	0.413472	0.464454
chr1	44471316	44471776	0.178514	0.148646	0.504348	0.161671	0.185304	0.149256	0.217572	0.117124	0.227402	0.115299	0.123215	0.0721189	0.124227	0.09634	0.181121
chr1	44495463	44496040	0.411136	0.220079	0.452339	0.472591	0.352277	0.420307	0.526948	0.446685	0.514109	0.47425	0.633487	0.596512	0.561213	0.534142	0.58119
chr1	44502305	44502577	0.117405	0.179561	0.106618	0.121517	0.241063	0.175064	0.149044	0.0829786	0.0918391	0.169557	0.153095	0.10672	0.116717	0.0765269	0.0459463
chr1	44513480	44513725	0.0558617	0.07974	0	0.0843184	0.133814	0.176277	0.186153	0.148586	0.242156	0.156869	0.254949	0.118481	0.103664	0.183624	0.0850163
chr1	44533425	44533924	0.283413	0.176178	0.203407	0.31463	0.341642	0.22414	0.23865	0.220318	0.253432	0.147878	0.220216	0.141275	0.0890697	0.193768	0.133573
chr1	44534129	44534615	0.413023	0.261287	0.626543	0.561078	0.499188	0.195957	0.252854	0.379015	0.314823	0.12811	0.221348	0.136521	0.222098	0.196188	0.162861
chr1	44678902	44679388	0.628921	0.462278	0.477367	0.382555	0.445222	0.421535	0.521346	0.432947	0.475448	0.577285	0.659281	0.494889	0.352745	0.417245	0.411436
chr1	44703869	44704219	0.104275	0.0558179	0.248572	0.0472182	0.056202	0.183509	0.177362	0.220501	0.236421	0.259147	0.294137	0.213266	0.399105	0.166906	0.226144
chr1	44729268	44729689	0.119198	0.232022	0.447743	0.107951	0.17132	0.218321	0.216662	0.228279	0.270719	0.401674	0.29124	0.20685	0.286553	0.216909	0.192953
chr1	44747736	44748021	0.0480214	0.102822	0.152631	0.0434904	0.092027	0.0932535	0.053342	0.076639	0.186256	0.156429	0.491097	0.421958	0.245064	0.40052	0.401963
chr1	44820799	44821161	0.869559	0.755546	0.76105	0.810339	0.724519	1.14409	0.951904	0.973444	1.00491	0.997981	0.875526	0.996619	0.631432	0.860657	0.719234
chr1	44926215	44926475	0.122824	0.150279	0.0557693	0.111235	0.126094	0.489805	0.350826	0.355635	0.48039	0.23651	0.120121	0.095696	0.146525	0.0774764	0.0640893
chr1	44951277	44951734	0.359372	0.277868	0.349015	0.198895	0.272606	0.455552	0.579382	0.460422	0.546615	0.4104	0.473317	0.317591	0.15283	0.362912	0.186869
chr1	45060858	45061209	0.168964	0.0834881	0.289174	0.200105	0.29889	0.107268	0.209341	0.0622282	0.16013	0.155484	0.13182	0.0708861	0.0904474	0.0803458	0.065276
chr1	45097821	45098098	0.461144	0.458432	0.575812	0.536957	0.591778	1.09539	1.3309	1.12759	1.04272	1.03228	0.864406	1.04794	0.687661	0.630253	0.556443
chr1	45118502	45118801	0.244122	0.163346	0.242475	0.221088	0.197365	0.185181	0.233037	0.241067	0.214087	0.264789	0.305621	0.0693451	0.169884	0.152706	0.0975271
chr1	45138000	45138305	0.613257	0.512426	0.380328	0.663764	0.558949	0.737044	0.876425	0.735233	0.813905	0.846785	0.640934	0.720598	0.64535	0.4381	0.553164
chr1	45139837	45140347	1.47595	1.91532	1.76275	2.02529	2.17278	2.6447	1.75375	1.99434	2.12149	2.01509	3.04601	2.6182	2.15381	2.53838	2.69143
chr1	45142189	45142437	0.607044	0.354488	0.701613	0.549768	0.502343	0.5269	0.817336	0.666418	0.925431	0.678774	0.625	0.702287	0.793675	0.56316	0.344351
chr1	45150308	45150592	0.481905	0.412738	0.255282	0.392792	0.438666	0.132574	0.138285	0.120491	0.142933	0.132621	0.130334	0.175219	0.134142	0.0425573	0.0733416
chr1	45163953	45164256	0.255955	0.0644761	0.0478549	0.122721	0.129839	0.171773	0.171425	0.127352	0.200955	0.175041	0.156519	0.136859	0.0838205	0.141827	0.0893654
chr1	45173674	45174008	0.300493	0.233967	0.217066	0.210291	0.176683	0.215509	0.201031	0.231064	0.247746	0.220932	0.204331	0.148988	0.323172	0.142735	0.324284
chr1	45180664	45181133	0.262633	0.16662	0.340085	0.290709	0.209709	0.125141	0.278226	0.217334	0.193078	0.165532	0.118385	0.106102	0.081229	0.0830374	0.150999
chr1	45187270	45187620	0.260688	0.167453	0.331429	0.436768	0.299744	1.28773	1.14018	1.4083	1.10181	1.19252	0.627931	0.521316	0.834492	0.617743	0.523701
chr1	45196274	45197231	0.324157	0.37766	0.333333	0.427406	0.438497	0.8748	0.759861	0.812518	0.755347	0.901186	0.512484	0.498314	0.716546	0.424486	0.363473
chr1	45205096	45205538	0.732813	0.574596	0.492082	0.63563	0.637888	0.693994	0.673563	0.662183	0.752378	0.728662	0.583593	0.722413	0.689529	0.650192	0.763416
chr1	45241086	45241714	0.573885	0.544402	0.415606	0.585528	0.626455	0.426731	0.675799	0.529823	0.60909	0.538548	0.381274	0.396194	0.505525	0.283339	0.39469
chr1	45251948	45252272	0.281607	0.512525	0.447531	0.433562	0.263085	0.116207	0.191595	0.301116	0.293942	0.291805	0.196356	0.140787	0.215566	0.145069	0.205718
chr1	45259301	45259642	0.160541	0.143228	0.170089	0.169625	0.269198	0.168868	0.237771	0.179349	0.173983	0.146518	0.0746269	0.255377	0.24206	0.0846709	0.140489
chr1	45265429	45266186	0.837679	0.748416	0.785338	0.960583	1.06539	1.92073	1.61999	1.62926	1.57158	1.6551	1.23617	0.860044	1.16588	1.0644	1.24644
chr1	45272982	45273391	1.88505	2.31664	2.05624	2.29308	2.05204	2.94851	1.75937	2.18777	2.11859	2.15751	2.22293	2.5246	1.25746	1.74843	2.13383
chr1	45273440	45273866	1.47784	1.21528	1.53169	1.70695	1.61614	2.5917	1.90626	2.17567	1.88012	2.06058	1.69434	2.31677	1.55009	1.23416	1.902
chr1	45275110	45275491	0.646587	0.769141	0.83727	0.748238	0.671179	1.48232	1.14052	1.19816	1.16378	1.27101	0.625416	0.500667	0.399962	0.289027	0.530292
chr1	45279419	45279740	0.753235	0.669466	0.3162	0.399001	0.674074	0.548516	0.532799	0.564765	0.374509	0.296927	0.23783	0.322962	0.13846	0.305399	0.188174
chr1	45285206	45286118	0.340151	0.332031	0.572369	0.353359	0.51046	0.660545	0.658439	0.694541	0.713867	0.665834	0.313278	0.363757	0.334178	0.24738	0.342583
chr1	45292177	45292638	0.880738	0.466158	0.849241	0.779715	0.611598	0.941638	0.788706	1.00761	0.890701	0.686958	0.461683	0.422779	0.316781	0.377241	0.370495
chr1	45308725	45309150	0.236152	0.275806	0.307059	0.204149	0.23142	0.0781682	0.125197	0.109639	0.128575	0.11756	0.166022	0.136601	0.0746989	0.0647761	0.318562
chr1	45326602	45327046	0.0205497	0	0.0326576	0.0372215	0.0147678	0.0598588	0.145519	0.103307	0.130105	0.0934856	0.130261	0.0840575	0.171605	0.152742	0.112589
chr1	45451979	45452503	1.04474	0.876146	1.13454	1.01713	0.976029	1.02919	1.02027	0.882298	0.86108	0.960821	0.86533	0.949661	0.94514	0.937997	0.91425
chr1	45466569	45467132	0.194474	0.156151	0.334814	0.227494	0.139757	0.155388	0.123762	0.19398	0.21353	0.117415	0.373929	0.478765	0.191722	0.394766	0.347767
chr1	45476823	45477257	0.409952	0.270086	0.167051	0.295113	0.181296	0.395494	0.557542	0.662645	0.798619	0.556125	0.687634	0.487301	0.4389	0.4332	0.374346
chr1	45477605	45478055	0.415652	0.434139	0.418889	0.403978	0.422555	0.575841	0.762938	0.920606	0.981861	0.802823	0.781426	0.617417	0.493842	0.470022	0.55544
chr1	45671818	45672420	0.212187	0.178488	0.216777	0.185304	0.206946	0.0864571	0.180982	0.139083	0.19451	0.167266	0.228653	0.158434	0.147661	0.195192	0.172999
chr1	45738695	45739053	0.216633	0.218282	0.324023	0.103867	0.219784	0.436147	0.389263	0.345731	0.36197	0.392917	0.578359	0.324334	0.12415	0.493279	0.325816
chr1	45769086	45769804	0.686211	0.721042	0.787604	0.909182	0.958879	1.37112	1.23335	1.32635	1.17639	1.33605	0.89412	0.808575	1.06118	0.816414	0.876094
chr1	45800009	45800312	0.31618	0.32238	0.287129	0.163627	0.173119	0.179082	0.15052	0.127352	0.175192	0.101473	0.0687159	0.0684296	0	0.0288085	0.0893654
chr1	45805570	45806197	0.807635	0.903591	0.740032	0.711661	0.773861	1.04557	0.913279	0.964954	0.908869	0.975842	0.736092	0.879632	0.881018	0.708942	0.774029
chr1	45826744	45827103	0.139784	0.190465	0.24234	0.161121	0.127851	0.141893	0.109396	0.202805	0.160911	0.158442	0.0934394	0.0462043	0.141491	0.0187036	0.0754253
chr1	45859332	45859951	0.25795	0.31561	0.187399	0.287008	0.127113	0.583212	0.493241	0.568107	0.489315	0.450765	0.498939	0.542639	0.194894	0.295052	0.191802
chr1	45874986	45875269	0.225684	0.276131	0.204947	0.175191	0.139015	0.254346	0.299931	0.187806	0.259292	0.127657	0.26159	0.175838	0.314106	0.0996515	0.0736008
chr1	45876738	45877052	0.188874	0.155543	0.0461784	0.223685	0.229701	0.208075	0.407497	0.211002	0.298331	0.225212	0.184191	0.18489	0.0606631	0.0620138	0.046434
chr1	45896120	45896471	0.23395	0.111318	0.206553	0.176564	0.149445	0.201916	0.209341	0.192908	0.209059	0.140154	0.108751	0.129958	0.0904474	0.0688676	0.0830786
chr1	45956598	45957086	0.832011	0.920765	0.891394	1.10063	1.31676	0.882729	1.01506	1.10404	1.00459	1.20181	0.810649	0.764786	1.27508	0.652195	0.973159
chr1	45965725	45966013	1.18803	0.983599	0.704861	1.29112	1.13835	0.426804	0.457482	0.619364	0.504159	0.573826	0.939832	0.777532	0.727536	0.937249	0.969127
chr1	45987338	45987898	0.643574	0.593065	0.54375	0.700895	0.854737	0.67234	0.880022	0.921788	0.872637	0.872976	0.739472	0.814557	0.82769	0.628293	0.632309
chr1	46009483	46009889	0.359569	0.288713	0.428571	0.417229	0.4199	0.692799	0.714566	0.713723	0.703724	0.67021	0.566963	0.725185	0.390972	0.449845	0.312948
chr1	46016456	46016906	0.831305	0.629501	0.386667	0.780409	0.611977	0.68904	0.867106	0.988558	0.898593	0.85748	0.776286	0.792506	0.59261	0.652063	0.592469
chr1	46035756	46036015	0.317053	0.339433	0.279922	0.303089	0.278478	0.128268	0.322833	0.224887	0.289347	0.276005	0.12505	0.160109	0.245151	0.088145	0.0482525
chr1	46048986	46049360	1.2076	1.17531	1.12433	1.2925	1.38501	1.54856	1.42947	1.51065	1.39846	1.51882	1.3794	1.13096	1.08653	1.41473	1.80444
chr1	46050144	46050762	0.53888	0.489987	0.351942	0.488036	0.477444	0.516064	0.699037	0.723358	0.644215	0.565921	0.501618	0.456286	0.29795	0.355287	0.471855
chr1	46087234	46087466	0.629248	0.505248	0.375001	0.445214	0.4522	0.095464	0.0819098	0.156912	0.343209	0.149093	0.199434	0.178743	0.0821044	0.078144	0.125692
chr1	46113141	46113554	0.231968	0.212864	0.245763	0.280108	0.333401	0.198418	0.18405	0.282062	0.283523	0.249395	0.0896245	0.110448	0.107617	0.141446	0.03026
chr1	46152057	46152445	0.458555	0.629389	0.523196	0.479179	0.557675	1.35854	1.40727	1.52932	1.52103	1.44222	1.16864	0.99396	0.900043	0.88432	1.17029
chr1	46152608	46153020	0.885833	1.06691	0.985438	1.29363	0.907142	2.21745	1.76194	1.95625	1.95158	1.89179	1.80527	1.41919	1.30995	1.49938	1.54701
chr1	46153653	46154086	0.379291	0.315829	0.334874	0.257628	0.363431	0.445	0.564681	0.499391	0.620178	0.479303	0.569009	0.498003	0.293275	0.372172	0.259761
chr1	46216075	46216569	1.16359	1.32482	1.17408	1.83998	1.81841	2.09148	1.69771	1.77596	1.99425	1.7396	1.20589	2.09021	1.23389	1.42991	1.48417
chr1	46253579	46253930	0.194959	0.0834881	0.123932	0.105938	0.0934035	0.182987	0.198513	0.143125	0.191266	0.0985461	0.240571	0.366245	0.0904474	0.225733	0.0712102
chr1	46268405	46268819	0.694222	0.613457	0.560387	0.429126	0.791899	1.49256	1.22097	1.21345	1.0333	0.943186	0.868934	1.16192	0.521449	0.721741	0.598709
chr1	46268977	46269463	0.525666	0.341683	0.507202	0.49307	0.526171	0.959276	1.00098	1.11608	0.979808	0.884113	0.706883	1.1519	0.587907	0.609288	0.548582
chr1	46466783	46467109	0.111952	0.0599271	0.222393	0.0506942	0.160905	0.180035	0.198192	0.189834	0.134096	0.0754512	0.212892	0.127203	0.136337	0.0844473	0.0383356
chr1	46483592	46484070	0.152704	0.0817416	0.0910042	0.0777914	0.164608	0.178386	0.0715597	0.105098	0.186176	0.0369857	0.203273	0.147482	0.0929828	0.113783	0.169944
chr1	46502736	46503116	0.18008	0.23135	0.419737	0.206579	0.20706	0.171936	0.186697	0.174354	0.225973	0.125412	0.158287	0.0763891	0.0835447	0.095418	0.0986637
chr1	46509185	46509488	0.12045	0.0967141	0.239274	0.109085	0.19476	0.171773	0.188149	0.153784	0.118512	0.136989	0.137432	0.123173	0.125731	0.115234	0.151234
chr1	46536068	46536420	0.492492	0.360754	0.370738	0.55166	0.409806	0.72672	0.719815	0.562601	0.718541	0.563393	0.414052	0.589039	0.450952	0.564637	0.260363
chr1	46598204	46599064	1.0132	0.954099	0.910466	1.22026	0.930165	0.887197	0.994347	0.930407	1.06384	0.95993	1.03298	1.55265	0.915496	1.1204	1.31029
chr1	46648970	46649280	0.147163	0.189061	0.0467743	0.186588	0.0846049	0.364365	0.298328	0.241907	0.287072	0.334738	0.123134	0.1739	0.20482	0.103968	0.215008
chr1	46663864	46664442	0.544601	0.405597	0.250865	0.364552	0.363012	0.576684	0.56549	0.615964	0.521323	0.603755	0.540334	0.344374	0.417434	0.621507	0.738745
chr1	46689239	46689526	0.28612	0.442459	0.252614	0.431873	0.25131	0.208358	0.207467	0.15221	0.190399	0.163373	0.149124	0.332325	0.0442467	0.093583	0.137892
chr1	46704504	46704870	0.0747873	0.160133	0.15847	0.045154	0.161235	0.121026	0.193839	0.109409	0.11091	0.142811	0.255994	0.203943	0.0693924	0.205474	0.153656
chr1	46712792	46713463	0.373937	0.465842	0.605067	0.64652	0.547223	1.03642	0.860947	1.03189	0.972594	1.11117	0.994673	0.883755	0.823245	0.805549	1.15475
chr1	46754218	46754525	0.0891602	0.031818	0	0.0403738	0.0640739	0.100999	0.0949121	0.0830048	0.0915399	0.0375566	0.384316	0.297167	0.59978	0.485551	0.359589
chr1	46767699	46768118	0.555283	0.186503	0.415275	0.305679	0.266032	0.285435	0.39004	0.324939	0.424784	0.431109	0.626669	0.475055	0.393996	0.366979	0.492141
chr1	46768785	46769513	0.958776	0.737975	0.916209	1.0556	0.927691	0.841188	1.14332	0.959093	1.02941	1.01889	1.0868	1.01392	0.959388	0.991509	1.02428
chr1	46799257	46799540	0.290165	0.138065	0.204947	0.160592	0.162185	0.12913	0.237259	0.167225	0.159989	0.195559	0.192105	0.263756	0.0673081	0.113887	0.0662406
chr1	46806302	46806792	1.11723	0.89707	1.30204	1.10457	1.04375	1.33338	1.25136	1.10994	0.955876	0.986705	1.73271	1.22713	0.945931	1.3621	1.41977
chr1	46813713	46814078	0.424956	0.508478	0.595891	0.679165	0.574852	0.215409	0.413035	0.315166	0.33364	0.317993	0.38029	0.19314	0.521869	0.362404	0.382341
chr1	46839407	46839794	0.165035	0.227166	0.262274	0.309602	0.237201	0.326206	0.455027	0.468447	0.576903	0.440935	0.812989	0.62149	0.295321	0.692281	0.371369
chr1	46867770	46868248	0.181336	0.143048	0.546026	0.388957	0.315499	0.296538	0.251785	0.365559	0.346223	0.262115	0.360566	0.572576	0.199249	0.455132	0.278882
chr1	46908049	46908826	0.30531	0.289146	0.298584	0.308407	0.33755	0.20523	0.260875	0.207083	0.245141	0.233466	0.339423	0.314882	0.187949	0.33789	0.294876
chr1	46943170	46943443	0.200529	0.286245	0.531135	0.302681	0.168125	0.292057	0.375885	0.250691	0.314541	0.323794	0.182193	0.151898	0.162805	0.201684	0.251779
chr1	46987929	46988415	0.27222	0.160792	0.477367	0.306043	0.310306	0.0956997	0.0834157	0.104866	0.118862	0.267291	0.483156	0.52902	0.391939	0.577511	0.690014
chr1	46993634	46993998	0.401057	0.241519	0.358517	0.385917	0.504377	0.179493	0.348042	0.256025	0.21446	0.268186	0.260579	0.216456	0.244208	0.226895	0.17739
chr1	46998640	46999316	0.148468	0.274548	0.107249	0.195578	0.106695	0.198215	0.266119	0.198173	0.184765	0.138722	0.2464	0.306718	0.187852	0.229449	0.240335
chr1	47047432	47047889	0.399303	0.213745	0.253829	0.171773	0.200868	0.147813	0.163557	0.235787	0.293805	0.285934	0.399915	0.408331	0.305661	0.384951	0.309929
chr1	47052776	47053064	0.491052	0.814007	0.55382	0.81771	0.478107	0.465257	0.435488	0.594087	0.672212	0.306929	0.662702	1.05111	0.705489	0.778708	0.607513
chr1	47058515	47058808	0.467102	0.500074	0.593857	0.67685	0.425192	0.0755895	0.0994476	0.10188	0.1492	0.280704	0.288193	0.0707651	0.108352	0.213125	0.149287
chr1	47060608	47061123	0.478349	0.417279	0.591263	0.50542	0.445615	0.359093	0.509211	0.531563	0.660887	0.362687	0.442473	0.434814	0.517815	0.567156	0.49747
chr1	47069656	47070126	0.562973	0.623497	1.01809	0.606554	0.585936	0.537198	0.762819	0.689345	0.684298	0.71469	0.620196	0.547029	0.770035	0.665748	0.939521
chr1	47079444	47079831	0.306493	0.40385	0.449613	0.224194	0.152486	0.409188	0.451753	0.524888	0.568834	0.421074	0.717343	0.525052	0.459387	0.784234	0.548981
chr1	47082318	47082770	0.433999	0.345774	0.545355	0.612428	0.478712	0.573292	0.714718	0.55733	0.607925	0.573091	1.07738	0.844046	0.74451	0.809612	1.00919
chr1	47133866	47134393	0.450143	0.500454	0.440228	0.352792	0.559887	0.317296	0.257221	0.312227	0.465121	0.421522	0.49605	0.330488	0.46988	0.479068	0.580999
chr1	47165402	47165674	0.436077	0.574596	0.266544	0.42531	0.3857	0.574048	0.577546	0.543376	0.441977	0.32781	0.79099	0.990975	0.653615	1.24664	0.850007
chr1	47184303	47185099	0.687741	0.699476	0.710428	0.524235	0.576611	0.383967	0.40107	0.428061	0.398162	0.515657	0.700424	0.552217	0.717896	0.635189	0.918465
chr1	47190901	47191233	0.219857	0.323642	0.305723	0.112001	0.276496	0.0767165	0.232769	0.127193	0.145781	0.104185	0.132395	0.0374714	0.267746	0.145618	0.094107
chr1	47573546	47574082	0.297894	0.200465	0.162314	0.400826	0.440389	0.0413203	0.09927	0.0502586	0.0524306	0.0387197	0.0604255	0.0851029	0.0829213	0.0751634	0.00777201
chr1	47644859	47645272	0.839504	0.236516	0.561744	0.490189	0.428659	0.378066	0.371166	0.408988	0.563266	0.448538	0.809421	0.722935	0.584206	0.734867	0.877542
chr1	47658505	47658963	0.318745	0.19195	0.316594	0.28867	0.286327	0.0918792	0.165966	0.103329	0.177262	0.100697	0.126279	0.0814881	0.180224	0.0923621	0.35473
chr1	47677313	47677875	0.340935	0.504049	0.412812	0.27936	0.326678	0.238423	0.284032	0.208575	0.341701	0.120359	0.185239	0.110681	0.180765	0.160099	0.222373
chr1	47697279	47697926	0.324348	0.286853	0.358578	0.287359	0.324298	0.0890013	0.103778	0.0990266	0.159264	0.114051	0.144812	0.141006	0.10795	0.106894	0.160965
chr1	47779705	47780127	1.16753	1.20366	0.859006	1.76229	1.42947	1.14675	1.12277	1.26463	1.42438	1.34971	2.68073	2.94799	2.67818	2.74789	2.91211
chr1	47799232	47799654	0.529715	0.648122	0.549763	0.440572	0.481668	0.865964	0.948652	0.845389	0.799135	0.735872	1.11012	1.19885	1.18863	1.25541	1.18459
chr1	47799669	47800189	0.587799	0.958026	0.474039	0.603849	0.504377	1.04136	0.969646	0.812078	0.747605	0.787876	1.49038	1.2919	0.976831	1.32743	1.17363
chr1	47800203	47800516	0.61216	0.780205	0.741215	0.884398	0.481817	0.8385	0.769028	0.776919	0.723272	0.84233	1.86996	1.36461	1.09542	1.52097	1.61043
chr1	47897827	47898299	0.502597	0.60016	0.430085	0.621491	0.583453	0.570114	0.550233	0.675624	0.760786	0.444583	0.453374	0.377784	0.376659	0.298743	0.661939
chr1	47903402	47903658	1.17615	0.801291	0.962891	1.08132	1.02452	1.47074	1.70731	1.8344	1.48808	1.82857	1.595	1.87903	1.61215	1.78619	2.05035
chr1	48144973	48145387	0.253446	0.141567	0.175121	0.249492	0.269245	0.0855949	0.0765022	0.070345	0.105593	0.0408466	0.06985	0.040066	0.107357	0.027572	0.095592
chr1	48176177	48176478	0.2425	0.389427	0.192691	0.343155	0.261404	0.106691	0.159938	0.220114	0.202291	0.130238	0.207517	0.110215	0.33751	0.171769	0.359836
chr1	48360389	48360691	0.0453182	0.0646896	0.192053	0.0273615	0.108558	0.161341	0.142628	0.113309	0.103395	0.0916282	0.846471	0.76895	0.42049	1.19395	1.46217
chr1	48463138	48463564	0.235598	0.252228	0.0680751	0.155177	0.384795	0.124776	0.130851	0.0854544	0.256546	0.146153	0.13305	0.0778749	0.193761	0.185991	0.288477
chr1	48661967	48662283	0.0144368	0.0618236	0.275316	0.0915226	0.0829984	0.185732	0.160364	0.129025	0.172925	0.1873	0.289179	0.104983	0.221023	0.293233	0.336164
chr1	48667735	48668133	0.194861	0.24543	0.0728644	0.0934281	0.280069	0.150248	0.232366	0.204884	0.247135	0.618014	0.412698	0.26048	0.207392	0.506126	0.387272
chr1	48710819	48711130	0.777451	0.81663	0.885852	0.478255	0.527082	0.562594	0.651769	0.538444	0.481934	0.459711	0.691798	0.986704	0.428737	0.744864	0.596071
chr1	48712448	48712742	0.527582	0.531598	0.542517	0.618332	0.289931	0.139365	0.258546	0.235261	0.217727	0.154254	0.19672	0.465461	0.12958	0.292336	0.148779
chr1	48907833	48908107	0.233096	0.1426	0.317519	0.060315	0.0478606	0.00404155	0.0138709	0.013286	0.0227922	0.0308585	0.806324	0.696184	0.185384	0.742528	0.62335
chr1	48935800	48936113	0.626733	0.436913	0.185304	0.488399	0.356125	0.413942	0.348087	0.474525	0.503795	0.306972	0.816724	0.741926	0.689711	0.892422	0.718701
chr1	48937723	48938120	0.838862	1.25484	1.02267	1.13437	1.37084	0.93723	1.00201	1.0215	1.01069	1.12104	1.50053	1.56681	1.69531	1.92981	2.50787
chr1	48963904	48964472	0.32127	0.39554	0.306338	0.305505	0.380947	0.146222	0.124903	0.146127	0.123692	0.182691	0.384893	0.270129	0.424783	0.346369	0.575731
chr1	49233629	49233964	0	0.0583171	0	0	0.0782914	0.109086	0.13236	0.173868	0.167778	0.135376	0.141568	0.136164	0.473836	0.212462	0.230052
chr1	50489272	50489882	0.29915	0.336279	0.451639	0.257377	0.365466	0.056277	0.0623053	0.0238712	0.0435107	0.0415831	0.134634	0.210741	0.104089	0.0748513	0.283411
chr1	50513649	50514003	0.296403	0.331123	0.327684	0.40849	0.407491	0.0375384	0.014315	0.0020567	0.0396932	0.0303989	0.143773	0.152285	0.0358724	0.0739746	0.117678
chr1	50562701	50563214	0.204536	0.190412	0.197856	0.451012	0.383445	0.114408	0.0765555	0.147601	0.130866	0.155829	0.349494	0.396091	0.569343	0.274866	0.450686
chr1	50575332	50575810	0.305408	0.367837	0.485356	0.37167	0.466391	0.194603	0.193477	0.257414	0.310294	0.165631	0.169393	0.164832	0.332081	0.203686	0.222234
chr1	50575885	50576257	0.220744	0.315101	0.272849	0.277661	0.423026	0.139912	0.149845	0.142874	0.197257	0.111579	0.130597	0.144916	0.238957	0.0884452	0.117583
chr1	50621279	50621710	0.349297	0.679916	0.74014	0.671025	0.547676	0.0334014	0.0734847	0.0692596	0.0833157	0.0677703	0.126138	0.182807	0.117854	0.172928	0.275464
chr1	50798788	50799094	0.357806	0.287298	0.3317	0.486069	0.642834	0.26418	0.38503	0.375933	0.377561	0.384329	0.653961	0.609828	0.64324	0.359868	0.667072
chr1	50799163	50799464	0.212187	0.356974	0.289036	0.329429	0.304972	0.253852	0.30304	0.328962	0.311216	0.2426	0.584123	0.551074	0.52736	0.477383	0.775032
chr1	50924243	50924615	0.0858449	0.105034	0.194892	0.166596	0.123383	0.116097	0.129412	0.119388	0.0755451	0.103314	0.230099	0.256391	0.20482	0.286995	0.223968
chr1	51339071	51339487	0.449623	0.211329	0.139423	0.446927	0.299474	0.210297	0.127905	0.129513	0.180146	0.17923	0.233568	0.358861	0.289996	0.301834	0.425593
chr1	51397126	51397372	0.129814	0.0794154	0.117886	0.0839755	0.0533081	0.11704	0.159647	0.0917489	0.0825062	0.0874893	0.338551	0.657425	0.206485	0.316623	0.211676
chr1	51425633	51426123	1.0893	1.19609	1.4796	1.34066	1.19094	0.551431	0.832515	0.830595	0.962249	0.854938	1.07409	1.43024	1.64566	1.16478	1.08396
chr1	51433811	51434506	0.676102	1.06817	0.667626	0.79065	0.773619	0.801461	0.864024	0.901969	0.934512	0.755388	1.06351	1.02627	0.776545	1.15742	0.938055
chr1	51442679	51443116	0.689004	0.692933	0.39817	0.519993	0.390113	0.111499	0.188436	0.266571	0.228652	0.186448	0.402335	0.341616	0.116236	0.437909	0.471869
chr1	51443426	51444122	0.426052	0.42104	0.645834	0.51645	0.423937	0.122513	0.131056	0.159004	0.240022	0.127005	0.40884	0.315779	0.182455	0.269163	0.263355
chr1	51640957	51641335	0.120688	0.155049	0.191799	0.153022	0.121424	0.14355	0.180982	0.159867	0.177604	0.138277	0.547757	0.592405	0.31915	0.607512	0.286537
chr1	51701736	51702165	0.680581	0.500929	0.337996	0.63563	0.519661	0.66856	0.921361	0.789167	0.938942	0.870788	1.15672	0.869966	1.12484	1.08153	1.32063
chr1	51733836	51734333	0.0826125	0.0786166	0.029175	0.0914437	0.0659648	0.135917	0.0892166	0.131844	0.201048	0.0881558	0.269979	0.141844	0.204407	0.18374	0.0880099
chr1	51762523	51762921	0.332409	0.392688	0.546482	0.311426	0.296544	0.191984	0.187803	0.170127	0.149066	0.156435	0.232506	0.239642	0.414785	0.178831	0.266904
chr1	51769403	51769860	0.329424	0.235119	0.444202	0.289302	0.258258	0.426476	0.285532	0.409439	0.310887	0.502907	0.498629	0.544442	0.291766	0.615627	0.355507
chr1	51796974	51797292	0.416034	0.430043	0.319183	0.363788	0.371146	0.26814	0.211145	0.224374	0.348585	0.268305	0.378298	0.326009	0.159733	0.348399	0.34715
chr1	51842677	51843058	0.490927	0.435848	0.380577	0.444606	0.309774	0.0203456	0.026601	0.00191095	0.045076	0.0080699	0.051612	0.108841	0.183316	0.019386	0
chr1	51899377	51899690	0.408105	0.249665	0.185304	0.395999	0.230434	0.166285	0.202376	0.307047	0.334201	0.162081	0.107172	0.0397461	0.182571	0.111552	0.0732009
chr1	51984737	51985196	0.417441	0.383064	0.284314	0.42306	0.314274	0.636926	0.772819	0.816898	0.721109	0.859088	1.01811	0.96669	0.691656	1.09716	0.88943
chr1	52014590	52014978	0.141094	0.151053	0.112113	0.106484	0.101395	0.128434	0.179583	0.135106	0.19717	0.124808	0.110305	0.0534386	0.163644	0.0449948	0.101998
chr1	52016715	52017079	0.137864	0.134178	0.199176	0.21566	0.198148	0.100395	0.111374	0.110011	0.210171	0.0950263	0.127112	0.0911394	0.0348868	0.129127	0.0286112
chr1	52044064	52044383	0.243118	0.214347	0.181819	0.116565	0.2261	0.201342	0.182684	0.175741	0.205559	0.204815	0.282834	0.324987	0.179137	0.305209	0.222001
chr1	52071998	52072353	0.205613	0.165095	0	0.232766	0.203172	0.0811041	0.0678044	0.133309	0.228693	0.114757	0.211793	0.128493	0.554455	0.187252	0.105612
chr1	52082592	52083315	0.536338	0.553932	0.822268	0.691458	0.689245	0.517698	0.595762	0.470276	0.578727	0.42845	0.583958	0.412963	0.43032	0.392846	0.397566
chr1	52102762	52103136	0.0365938	0.104472	0.0775401	0.11047	0.105191	0.171733	0.274376	0.120696	0.112712	0.0965962	0.197941	0.166317	0.203725	0.143628	0.250617
chr1	52114037	52114324	0.365598	0.238247	0.404181	0.460665	0.411234	0.312537	0.366378	0.25622	0.310077	0.243721	0.499766	0.78024	0.26548	0.463237	0.471738
chr1	52132212	52132537	0.407074	0.270502	0.312307	0.368665	0.242101	0.183996	0.210496	0.138894	0.120098	0.151366	0.0925373	0.127595	0.214903	0.0867735	0.314037
chr1	52156348	52156729	0.0957909	0	0.0380577	0.0216881	0.0172097	0.0930088	0.0831283	0.0343969	0.0286847	0.106926	0.297528	0.261218	0.133321	0.222058	0.114806
chr1	52195186	52195848	0.496172	0.413153	0.438066	0.461839	0.31695	0.197389	0.218162	0.254055	0.365553	0.516698	0.770561	0.770484	0.844029	0.708986	0.846375
chr1	52258607	52258881	0.549444	0.606052	0.158759	0.256339	0.239303	0.242493	0.180321	0.175375	0.17664	0.0981861	0.113983	0.0151345	0.347595	0.0759679	0.266064
chr1	52344177	52344677	1.04014	0.918206	1.073	1.18164	1.39006	1.07416	1.2162	1.19695	1.49257	1.19603	1.49679	1.3021	1.20639	1.22071	1.30806
chr1	52498861	52499624	0.633781	0.448079	0.62713	0.611889	0.644518	0.444114	0.441662	0.354015	0.36832	0.362669	0.753458	0.510881	0.582515	0.562337	0.494109
chr1	52520630	52521139	0.564653	0.518152	0.370334	0.381503	0.244756	0.252371	0.390764	0.43627	0.444762	0.450021	0.599948	0.537704	0.411652	0.682013	0.576992
chr1	52521772	52522226	0.532572	0.537892	0.734581	0.491422	0.606585	0.536618	0.736682	0.623832	0.643078	0.756806	0.84588	0.959074	0.713258	0.807527	0.729473
chr1	52605523	52605844	0.326874	0.213012	0.135515	0.193065	0.224692	0.434676	0.615679	0.340219	0.437739	0.414261	0.381969	0.310044	0.375822	0.248921	0.369861
chr1	52607629	52607919	0.361816	0.303148	0.1	0.284937	0.29393	0.351308	0.51112	0.409226	0.629891	0.392281	0.941328	1.02956	0.591151	0.838168	0.969626
chr1	52607946	52608606	0.262663	0.222003	0.373485	0.194059	0.178825	0.125839	0.140124	0.0904574	0.201072	0.12811	0.466191	0.458665	0.394432	0.383546	0.407112
chr1	52734112	52734389	0.230572	0.211584	0.418773	0.223732	0.331396	0.127929	0.329295	0.16559	0.163454	0.169271	0.133628	0.0748526	0.0916881	0.286037	0.112792
chr1	52809613	52809931	0.172152	0.153587	0.273585	0.129924	0.144335	0.128847	0.107565	0.0870021	0.0490965	0.0386746	0.138224	0.0782421	0.0399334	0.149917	0.1703
chr1	52830732	52831180	0.712819	0.719526	0.712054	0.839231	0.848887	0.457289	0.449627	0.370536	0.519261	0.291678	0.637744	0.425791	0.297628	0.407672	0.325453
chr1	52831811	52832166	0.848152	0.880506	1.2662	1.47806	1.18209	1.50043	1.52739	1.92375	1.78556	2.00934	2.05276	2.37129	2.36091	1.91792	2.7107
chr1	52869386	52870445	0.512636	0.470419	0.424457	0.573505	0.482945	0.437097	0.576613	0.522505	0.467348	0.446386	0.636795	0.505139	0.449674	0.552259	0.576289
chr1	53018762	53019478	0.458752	0.422921	0.344274	0.282748	0.35715	0.459349	0.647593	0.578593	0.558218	0.575421	0.73991	0.654459	0.540941	0.60769	0.642907
chr1	53035174	53035569	0.150143	0.173106	0.0734178	0.0836775	0.0829984	0.173817	0.0865965	0.164046	0.0948615	0.108974	0.240129	0.18897	0.0642978	0.16319	0.10019
chr1	53054228	53054596	0.0743811	0.132719	0.118207	0.134726	0.0712707	0.138423	0.134261	0.146405	0.190916	0.0814612	0.210598	0.202834	0.138031	0.198883	0.186782
chr1	53102741	53103151	0.233665	0.142948	0.176829	0.352697	0.399811	0.0675233	0.0741586	0.117202	0.118047	0.110612	0.73917	0.556282	0.46459	0.35702	0.264173
chr1	53142185	53142544	0.203322	0.217674	0.24234	0.172629	0.29223	0.326972	0.239965	0.150076	0.156562	0.0792212	0.270652	0.184817	0.176864	0.130925	0.145048
chr1	53151935	53152211	0.148762	0.176959	0.262681	0.179634	0.261326	0.120368	0.151474	0.139811	0.113135	0.136465	0.188595	0.135223	0.18404	0.167865	0.0754674
chr1	53163789	53164325	0.510675	0.419154	0.622202	0.431659	0.428156	0.330562	0.413625	0.34366	0.387404	0.377159	0.727263	0.812347	0.651524	0.58878	0.439118
chr1	53168653	53169178	0.921095	0.800058	0.718095	1.01519	0.636956	0.647555	0.67808	0.610194	0.78807	0.588573	0.824023	1.50076	0.701458	1.15875	0.916477
chr1	53191982	53192392	0.489584	0.571792	0.212196	0.493775	0.367826	0.399739	0.744672	0.461703	0.552155	0.605553	0.708136	0.586626	0.495563	0.509327	0.487704
chr1	53308305	53308754	0.22353	0.108776	0.193765	0.230044	0.13143	0.110985	0.16365	0.139452	0.132134	0.164346	0.193215	0.175479	0.183837	0.130105	0.0974185
chr1	53387120	53387576	0.320143	0.257056	0.508773	0.235573	0.416995	0.0947103	0.0777906	0.151681	0.181463	0.136538	0.499722	0.391039	0.278482	0.456475	0.374557
chr1	53392750	53393292	0.387183	0.540671	0.428044	0.259177	0.193561	0.200228	0.25244	0.366722	0.449368	0.221237	0.618907	0.535569	0.398302	0.571113	0.457316
chr1	53393377	53393663	0.255218	0.580622	0.608392	0.202245	0.114631	0.116159	0.194903	0.224022	0.26749	0.166632	0.570269	0.333487	0.199806	0.441379	0.364143
chr1	53466833	53467227	0.0694725	0	0.0736041	0.0314588	0.0332838	0.0730762	0.115755	0.133049	0.217943	0.0819381	0.146792	0.0841997	0.0322304	0.153379	0.0528655
chr1	53480418	53480852	0.26279	0.225072	0.13364	0.133277	0.0755403	0.142888	0.143034	0.223118	0.208649	0.189508	0.327825	0.181544	0.175559	0.221241	0.13918
chr1	53490828	53491138	0.073581	0	0.0935484	0.0932938	0.148059	0.0678721	0.0653871	0.0140917	0.0251817	0.0347136	0.544775	0.535075	0.225301	0.491682	0.409861
chr1	53576088	53576459	0.442677	0.473925	0.195418	0.311818	0.19441	1.33423	1.21907	1.35802	1.24144	0.762443	0.904172	1.31894	0.701686	0.732995	0.718629
chr1	53662244	53662733	0.531771	0.659199	0.444785	0.473147	0.643622	0.69976	0.787584	0.71616	0.756686	0.752939	0.853936	1.00915	0.623255	0.966684	0.724117
chr1	53686017	53686609	1.14051	0.808507	0.930744	1.01196	0.83069	0.660317	0.793936	0.788334	0.812281	0.882918	1.25441	1.20483	0.761499	0.96409	0.890159
chr1	53703944	53704429	0.799532	0.825759	0.807217	0.75817	0.730047	0.520584	0.637353	0.444349	0.569782	0.543606	0.67495	0.624163	0.785492	0.706072	0.841749
chr1	53791785	53792108	1.38415	1.14919	1.12229	1.08726	1.2789	1.53251	0.976628	1.70635	1.85612	1.9157	3.87123	5.19959	2.9683	4.15765	3.28233
chr1	53793565	53793903	0.229451	0.317898	0.128698	0.195578	0.271587	0.48489	0.479763	0.704377	0.637442	0.516228	0.711826	0.453944	0.300564	0.629744	0.696354
chr1	53855968	53856245	0.345858	0.17632	0.418773	0.328141	0.568107	0.227873	0.192089	0.307524	0.332544	0.166496	0.29231	0.449116	0.137532	0.256949	0.180468
chr1	54204722	54205245	0.148288	0.205448	0.443594	0.205395	0.238205	0.32184	0.402105	0.462178	0.54928	0.518806	0.579463	0.67396	0.546316	0.692005	0.625268
chr1	54304031	54304312	1.76961	1.7381	1.03203	1.63205	1.7034	2.199	1.85748	1.76188	1.48904	1.71786	2.80741	3.43848	1.89804	3.01321	2.7352
chr1	54355418	54355953	0.793025	0.584261	0.542056	0.610087	0.576026	0.324971	0.397822	0.379685	0.51945	0.511481	1.04213	1.0929	0.771422	1.01535	0.541165
chr1	54358561	54358913	0.803541	0.416255	0.988636	0.985946	0.800982	0.943792	1.07253	1.00523	1.11773	0.753373	1.22572	1.67287	0.793675	1.19604	0.745584
chr1	54411156	54412001	0.826023	0.809194	0.995267	1.03656	1.17171	1.96184	1.95953	1.93003	1.90308	2.12586	2.40105	2.49301	2.07389	2.64849	2.60054
chr1	54447634	54448476	0.25465	0.139213	0.120546	0.142299	0.124597	0.056553	0.0872667	0.0734987	0.114963	0.0684673	0.2514	0.256099	0.17344	0.206542	0.173163
chr1	54518811	54519335	1.78476	1.88279	2.29675	2.03426	1.96457	3.66451	2.40077	2.40652	2.0946	2.41453	3.40171	3.75906	2.85966	3.29836	2.86996
chr1	54547298	54547716	0.130967	0.140212	0.208134	0.128495	0.109805	0.0635821	0.109109	0.076639	0.041086	0.0827503	0.168803	0.208334	0.12152	0.0947756	0.229219
chr1	54561639	54561910	0.0336681	0.108134	0.107011	0.0609828	0.120976	0.187969	0.257114	0.260601	0.322624	0.173019	0.507931	0.520267	0.281154	0.431122	0.39967
chr1	54665538	54666082	0.553484	0.628463	0.453125	0.51645	0.614709	0.325701	0.563572	0.45103	0.427626	0.536932	0.81438	1.10532	0.42018	0.807232	0.823204
chr1	54686162	54686522	0.481548	0.461273	0.443056	0.72303	0.45534	1.0674	0.696779	0.857506	0.498738	0.512438	0.732587	0.656582	0.352745	0.453235	0.387651
chr1	54692854	54693200	0.158221	0.0564632	0.16763	0.155233	0.170555	1.91072	1.2925	1.62869	1.48907	1.08412	0.638534	0.934833	1.33961	0.479337	1.01737
chr1	54704103	54704462	0.0508304	0.136046	0.20195	0.0920686	0.091322	0.305379	0.275254	0.287982	0.287029	0.239804	0.550971	0.42739	0.7782	0.475072	0.580195
chr1	54715585	54716011	0.117799	0.0229298	0.0680751	0.106684	0.184701	0.181965	0.246832	0.1316	0.131938	0.0595438	0.477892	0.749546	0.506759	0.170229	0.484054
chr1	54850610	54851013	0.169803	0.048477	0.107941	0.112773	0.178972	0.0961748	0.0565849	0.108398	0.0929786	0.110626	0.117681	0.092609	0.141798	0.0599815	0.0775273
chr1	54871876	54872325	0.447059	0.478616	0.548999	0.542906	0.554927	0.954473	1.13426	1.09129	1.20659	1.05284	0.816657	0.821979	0.919179	0.821004	0.872127
chr1	54872473	54872784	0.117351	0.25127	0.0932477	0.292267	0.274083	0.455771	0.558075	0.587606	0.577317	0.598121	0.561621	0.453352	0.347073	0.526805	0.46882
chr1	54873988	54874242	0.772314	0.499943	0.799213	0.504247	0.413033	0.815281	0.947663	0.673609	1.00191	0.632478	0.300564	0.604066	0.499953	0.520778	0.385418
chr1	54879036	54879287	0.599787	0.350252	0.51992	0.510276	0.41797	0.273537	0.434068	0.287168	0.454074	0.232741	0.0691265	0.0660851	0.126482	0.0214011	0.082984
chr1	54882899	54883242	0.266008	0.199349	0.169096	0.192727	0.21028	0.177569	0.158821	0.131605	0.259452	0.112049	0.118032	0.0241798	0.0370228	0.0646009	0.151815
chr1	54929664	54929963	0.25938	0.130677	0.09699	0.179634	0.197365	0.551839	0.52963	0.426128	0.475168	0.47045	0.235985	0.110952	0.233591	0.101056	0.20202
chr1	54930337	54930772	0.293648	0.49402	0.300001	0.398912	0.4522	0.55242	0.518397	0.532244	0.538368	0.443525	0.146252	0.104862	0.364908	0.194492	0.153225
chr1	54953715	54954254	0.270844	0.235595	0.32282	0.375599	0.316288	0.371868	0.611107	0.583536	0.645943	0.389321	0.343366	0.246194	0.24738	0.39864	0.2821
chr1	54954946	54955352	0.337096	0.168416	0.285715	0.356172	0.33915	0.253662	0.477417	0.346102	0.442231	0.253695	0.313396	0.388127	0.234584	0.178615	0.200082
chr1	55007849	55008812	0.255815	0.243442	0.255971	0.184484	0.197456	0.388677	0.39598	0.43548	0.419904	0.348809	0.361549	0.292819	0.336262	0.20848	0.369861
chr1	55009683	55010035	0.233286	0.194252	0.12358	0.328649	0.242158	0.412123	0.521865	0.601899	0.652009	0.513168	0.308896	0.188493	0.270572	0.242259	0.426047
chr1	55012680	55012919	0.171792	0.0408708	0.303348	0.0691478	0.0548695	0.98228	0.545973	0.785951	1.01907	0.755791	0.5227	0.312314	0.239099	0.345563	0.435753
chr1	55033724	55034008	0.0803177	0.240764	0.0510564	0.247313	0.184701	0.25735	0.48623	0.333272	0.247384	0.235469	0.118115	0.146016	0.134142	0.179686	0.183354
chr1	55043375	55043726	0.350925	0.278294	0.495727	0.329586	0.261529	0.438537	0.415072	0.481232	0.369189	0.24527	0.0922737	0.0590718	0.289432	0.183647	0.284841
chr1	55081602	55081912	0.264892	0.0315101	0.187097	0.319865	0.359572	0.192899	0.200248	0.173798	0.125909	0.225638	0.0783583	0	0.143374	0.0714783	0.0739094
chr1	55117865	55118143	0.0656408	0.0702742	0.156475	0.0297237	0.141516	0.147386	0.195955	0.227849	0.359429	0.171427	0.19556	0.13425	0.114198	0.0917825	0.142357
chr1	55181219	55181923	0.596175	0.541132	0.391335	0.557529	0.428434	0.604027	0.725215	0.598797	0.640915	0.544828	0.865895	0.824654	0.595256	0.734408	0.869847
chr1	55230236	55230695	1.33183	1.61738	1.42157	1.61123	1.69994	1.42102	1.31932	1.71628	1.59868	1.78181	2.10174	1.90628	2.18564	2.06997	2.74543
chr1	55276115	55276468	0.129236	0.0276717	0.246459	0.0468169	0.130024	0.103523	0.143555	0.0742508	0.0751885	0.115407	0.150734	0.199706	0.143896	0.108423	0.165215
chr1	55316427	55316760	0.205497	0.23467	0.13063	0.186108	0.196904	0.482194	0.570665	0.299536	0.295375	0.320851	0.600937	0.46076	0.34321	0.768245	0.487887
chr1	55352725	55353233	0.386156	0.480715	0.51378	0.431051	0.271053	0.558053	0.521212	0.558952	0.654624	0.621885	1.10662	1.3469	1.0499	1.34953	1.66059
chr1	55416281	55416665	0.320768	0.203503	0.264324	0.225946	0.307355	0.161494	0.214445	0.149785	0.235816	0.164141	0.189774	0.118789	0.115744	0.0804356	0.179
chr1	55431645	55431980	0.149798	0.291586	0.216418	0.172663	0.176155	0.624761	0.646673	0.669392	0.717717	0.656229	0.300401	0.284708	0.492789	0.487059	0.484973
chr1	55437024	55437369	0.185126	0.0849404	0.126087	0.0598783	0.114033	0.179749	0.242359	0.200483	0.140288	0.242851	0.160935	0.120198	0.276061	0.112883	0.0543365
chr1	55487688	55488046	0.114688	0.163711	0.283519	0.242356	0.256415	0.117544	0.16986	0.093551	0.191888	0.171767	0.229405	0.162167	0.195094	0.183807	0.209453
chr1	55518906	55519289	0.0476452	0.127522	0.075718	0.0431498	0.102719	0.0375875	0.0496166	0.0779396	0.0815285	0.0662291	0.480204	0.422263	0.232093	0.522441	0.43507
chr1	55594933	55595287	0.0773224	0.110375	0.0819209	0.210081	0.222268	0.112615	0.246933	0.187159	0.23816	0.141138	0.333291	0.210856	0.0896808	0.290207	0.211821
chr1	55616871	55617208	0.33843	0.115942	0.430267	0.306498	0.29185	0.440326	0.499984	0.345672	0.416956	0.25774	0.322645	0.45529	0.244933	0.368606	0.123614
chr1	55680625	55681389	0.447843	0.332423	0.664267	0.405588	0.403369	0.363813	0.543894	0.402155	0.423013	0.443689	0.664658	0.553635	0.531887	0.702223	0.53981
chr1	55683226	55683595	0.754156	0.582381	0.235773	0.75018	0.781852	0.408141	0.363926	0.376862	0.385028	0.247887	0.194354	0.179809	0.120449	0.405788	0.203209
chr1	55710214	55710733	0.474662	0.301137	0.391137	0.485601	0.416913	0.471543	0.502845	0.354917	0.433184	0.324347	0.419004	0.399503	0.305847	0.354489	0.385277
chr1	55743213	55743478	0.309874	0.0737217	0.109434	0.218272	0.24743	0.188046	0.215129	0.112645	0.194422	0.127626	0.274993	0.234727	0.19168	0.124157	0.149339
chr1	55774816	55775089	0.21724	0.178904	0.265568	0.15134	0.0720538	0.292057	0.33412	0.176017	0.131535	0.14078	0.241513	0.106329	0.279095	0.238577	0.396743
chr1	55909203	55909683	0.78885	0.651208	0.785416	0.81771	0.83327	0.21917	0.256014	0.13348	0.130105	0.104089	0.655473	0.328291	0.18519	0.591724	0.48601
chr1	55939883	55940201	0.35865	0.399326	0.319183	0.337803	0.24743	0.132329	0.151388	0.100739	0.0785542	0.0749321	0.520158	0.417292	0.2396	0.567996	0.30785
chr1	56106629	56107266	0.100264	0.122676	0.0227629	0.0908039	0.113227	0.0538914	0.0437539	0.0411468	0.0539213	0.0470605	0.205194	0.0455696	0.159483	0.17498	0.170033
chr1	56681798	56682172	0.0975837	0.0783536	0.19385	0.0994231	0.0701273	0.0621794	0.074522	0.0642416	0.100188	0.078099	0.259798	0.255019	0.322564	0.326753	0.289602
chr1	56688610	56688958	0.0393279	0.0280693	0.0416667	0.0237448	0.0942086	0.0731893	0.116494	0.0815942	0.098701	0.0905601	0.485288	0.488564	0.456135	0.389755	0.544667
chr1	56714894	56715273	0.180555	0.128867	0.191293	0.174421	0.0865027	0.262967	0.230645	0.217077	0.395466	0.316387	0.338775	0.196947	0.301554	0.409254	0.225326
chr1	56721576	56721965	0.0586381	0.0502217	0.22365	0.116832	0.0842786	0.108176	0.133526	0.119785	0.0802707	0.0632314	0.220043	0.298487	0.375414	0.271	0.203471
chr1	56795954	56796359	0	0.0241188	0.0358025	0.0408058	0.0809496	0.15312	0.13138	0.0970761	0.0925193	0.28279	0.222776	0.22526	0.203807	0.354796	0.205718
chr1	56890486	56891131	1.00436	0.848086	0.899225	1.01208	0.772594	0.738257	0.616742	0.381532	0.50832	0.368241	1.05091	0.72007	0.954872	0.760985	0.78472
chr1	56907341	56907596	0.178903	0.0766128	0.113725	0.21063	0.0771403	0.199764	0.273247	0.0828001	0.110207	0.0663155	0.0861868	0.0487863	0.0995984	0.11586	0.130692
chr1	56935565	56935976	0.277496	0.0713005	0.176399	0.341786	0.127628	0.455346	0.274335	0.380865	0.330487	0.327287	0.250481	0.413674	0.216282	0.305506	0.253394
chr1	56938583	56938855	0.268355	0.287298	0.426471	0.212655	0.168744	0.126209	0.17699	0.273025	0.252558	0.262813	0.335958	0.21344	0.256777	0.409788	0.344598
chr1	56942918	56943436	0.158526	0.113144	0.0559846	0.0797602	0.0506324	0.0448939	0.0684796	0.0379496	0.0874069	0.0504524	0.341656	0.320219	0.281922	0.298139	0.253326
chr1	56968339	56968681	0.213428	0.199933	0.0847953	0.18121	0.287583	0.52779	0.459334	0.368294	0.342383	0.339378	0.219843	0.194004	0.074262	0.210076	0.103536
chr1	56977061	56977365	0.195087	0.224924	0.0476973	0.244633	0.17255	1.33688	1.25854	1.08732	1.12986	1.12264	1.32033	1.35045	0.626587	1.22806	0.993489
chr1	56982113	56982481	0.396699	0.318526	0.512229	0.258224	0.3029	0.517582	0.320161	0.459002	0.538807	0.394773	0.383476	0.405669	0.293315	0.374047	0.339604
chr1	56982533	56982885	0.492492	0.360754	0.288353	0.211274	0.391179	0.884019	0.845781	0.876995	0.634264	0.73372	0.883968	0.706847	0.793675	0.656202	0.68641
chr1	56991244	56991692	0.82483	0.78494	0.809152	0.802339	0.731796	0.605601	0.610812	0.516801	0.749269	0.466686	0.6868	0.870095	0.907057	0.816841	0.702049
chr1	57030705	57031133	0.0746128	0.0684682	0.067757	0.0772259	0.0919192	0.111256	0.133199	0.0901582	0.0802521	0.0664492	0.151346	0.0968883	0.267031	0.130213	0.141131
chr1	57043986	57045254	0.266239	0.261921	0.285884	0.195501	0.175816	0.263746	0.281749	0.269294	0.310283	0.251572	0.451558	0.277982	0.360533	0.383389	0.405739
chr1	57110783	57111262	0.190482	0.101964	0.0605428	0.129382	0.136887	0.0439255	0.0846347	0.0410395	0.0912638	0.0673978	0.255975	0.112545	0.145811	0.112144	0.239164
chr1	57286755	57287291	0.127669	0.200465	0.162314	0.131039	0.220195	0.0578486	0.0685436	0.0869338	0.0611688	0.0788736	0.388449	0.278519	0.307994	0.340741	0.334197
chr1	58861112	58861381	0.169592	0	0.32342	0.276463	0.414377	0.316984	0.197802	0.22194	0.232159	0.080009	0.197802	0.169573	0.0944149	0.0673956	0.193578
chr1	58900317	58900579	0.121886	0.0745659	0	0.220772	0.175184	0.240919	0.381996	0.411275	0.423092	0.264043	0.198673	0.33238	0.21811	0.369047	0.21465
chr1	59011616	59012560	1.10185	1.18997	1.25953	1.28237	1.37528	1.28804	1.04812	1.31037	1.13787	1.2393	1.69586	1.722	1.63443	1.47664	1.72104
chr1	59042579	59043063	0.188514	0.181639	0.179752	0.162191	0.121926	0.0663516	0.0759079	0.058667	0.0741922	0.0428797	0.155344	0.214196	0.104949	0.138731	0.146319
chr1	59083997	59084298	1.50047	2.49882	1.54152	2.07266	1.78627	1.66291	1.30054	1.35213	1.33304	1.15171	1.79079	1.69455	1.26566	2.25084	1.13487
chr1	59118263	59118573	0.161879	0.12604	0.0935484	0.159932	0.211513	0.0642997	0.126687	0.126825	0.176272	0.0421522	0.115672	0.200653	0.163856	0.12996	0.0873474
chr1	59135877	59136230	0.18093	0.276717	0.082153	0.245789	0.0557244	0.138031	0.172266	0.22069	0.181337	0.185088	0.34079	0.211454	0.395714	0.475538	0.212421
chr1	59165515	59165926	0.69929	0.784302	0.564477	0.914782	0.686002	0.363739	0.678131	0.464124	0.474838	0.471292	0.911864	0.867708	0.849677	0.831568	0.805793
chr1	59176304	59176753	0.345454	0.261063	0.226058	0.239246	0.277464	0.167711	0.126969	0.103778	0.100839	0.133531	0.180334	0.120064	0.0707061	0.154032	0.129891
chr1	59193099	59193435	0.448057	0.465149	0.345239	0.356595	0.390292	0.194451	0.154589	0.0606727	0.157985	0.107521	0.0895078	0.0740506	0.113382	0.045963	0.142579
chr1	59221020	59221443	0.905934	0.46185	0.548463	0.752086	0.589036	1.64406	1.24291	0.876096	0.959645	0.414312	0.194154	0.0784271	0.33023	0.161912	0.196964
chr1	59249516	59250029	1.40507	1.56137	2.06336	2.1262	2.2112	2.14353	2.03737	2.09196	1.92039	2.1906	2.57048	2.31188	2.4754	2.73951	2.36712
chr1	59250653	59250955	0.830834	0.743929	0.960265	0.793485	0.716483	1.20639	1.18717	1.00773	0.956403	1.0639	0.949886	0.90626	0.46254	0.73594	0.551762
chr1	59275092	59275583	0.185826	0.258627	0.118127	0.0420732	0.0667709	0.216515	0.201255	0.195734	0.254382	0.106454	0.54891	0.565862	0.349153	0.451286	0.246045
chr1	59280831	59281250	0.46818	0.279756	0.72673	0.216933	0.328628	0.163861	0.175366	0.243269	0.331629	0.247658	0.593541	0.484952	0.378843	0.511207	0.472257
chr1	59281813	59282239	0.717502	0.894263	0.340376	0.572217	0.646455	0.46011	0.683991	0.598181	0.696342	0.591828	0.711408	0.691139	0.611092	0.663581	0.669853
chr1	59289139	59289628	0.261221	0.0998788	0.237218	0.168981	0.187723	0.663525	0.782405	0.396046	0.395904	0.389831	0.428151	0.37313	0.168798	0.252656	0.25983
chr1	59320142	59320623	0.0569068	0.142156	0.0602911	0.085896	0.0817911	0.0598588	0.0974517	0.093847	0.0908846	0.083098	0.110621	0.094834	0.092403	0.0907381	0.073616
chr1	59349082	59349366	1.14051	0.997448	1.58274	1.51298	1.06203	0.889028	1.24903	0.986997	1.17095	0.709114	1.40109	1.44555	1.05078	1.36656	1.04878
chr1	59361174	59361591	0.317263	0.234247	0.382494	0.277421	0.125792	0.262904	0.252159	0.263642	0.307012	0.152994	0.282937	0.248611	0.289301	0.194836	0.169828
chr1	59369153	59369802	0.948961	1.02347	0.893683	0.91035	0.899174	1.04425	1.09509	1.01414	0.986314	0.992502	1.61655	1.59739	1.2914	1.85919	1.7074
chr1	59387960	59388328	0.161159	0.238894	0.236413	0.202089	0.320718	0.201616	0.137703	0.164212	0.233342	0.204697	0.0754381	0.123954	0.0517614	0.0748092	0.107541
chr1	59444851	59445162	0.205365	0.282679	0.139871	0.332121	0.505999	0.220765	0.207751	0.262199	0.31627	0.12605	0.0892642	0.173341	0.183745	0.198631	0.0535794
chr1	59473480	59473849	0.259628	0.0794154	0.0392954	0.212738	0.106616	0.11404	0.0617988	0.151928	0.186167	0.143733	0.106581	0.0337141	0.206485	0.101902	0.0282236
chr1	59479026	59479381	0.141359	0.0550317	0.122535	0.151298	0.184701	0.0811041	0.0927852	0.121003	0.14953	0.240341	0.127076	0.0700873	0.196741	0.107812	0.0762752
chr1	59485895	59486243	0.550589	0.39297	0.458333	0.534257	0.6783	0.531415	0.786333	0.615094	0.44864	0.717856	0.432107	0.512397	0.529116	0.405191	0.34715
chr1	59492889	59493225	0.0135775	0.116287	0.172619	0.0860746	0.0585437	0.177973	0.211145	0.145181	0.176572	0.178439	0.189344	0.246835	0.170073	0.21183	0.0681902
chr1	59495525	59495830	0.17949	0.0960797	0.190164	0.1761	0.128988	0.395754	0.523365	0.233938	0.261064	0.241938	0.254099	0.0815771	0.228995	0.303808	0.218534
chr1	59527606	59527850	0.616998	0.960797	0.475411	0.72811	0.698686	0.367615	0.389408	0.235728	0.300736	0.248869	0.426658	0.3569	0.234199	0.511851	0.256095
chr1	59602184	59602452	0.238315	0.0728967	0.324627	0.277495	0.220195	0.218998	0.345081	0.206468	0.343712	0.197901	0.146748	0.185679	0.165843	0.14281	0.209845
chr1	59604133	59604391	0.282916	0.189304	0.168604	0.192167	0.203315	0.377712	0.505766	0.510777	0.738274	0.324743	0.152435	0.144657	0.0984403	0.195192	0.129172
chr1	59608758	59609056	0.796059	0.6228	0.63255	0.762542	0.704097	0.624297	0.654695	0.623013	0.476763	0.443653	0.380396	0.459214	0.25568	0.401073	0.34948
chr1	59612469	59612957	0.373937	0.320266	0.207992	0.27939	0.416524	0.131615	0.1973	0.128308	0.18876	0.140186	0.191996	0.271924	0.429365	0.262805	0.256095
chr1	59639475	59639850	0.340632	0.338628	0.270667	0.40765	0.437126	0.197853	0.246618	0.159205	0.120738	0.157831	0.209751	0.0774076	0.203182	0.232773	0.199959
chr1	59732063	59732455	0.256032	0.224268	0.480868	0.337272	0.518531	0.355945	0.394282	0.373323	0.398282	0.219617	0.203606	0.285624	0.323949	0.219252	0.297557
chr1	59738240	59738518	0.295383	0.351372	0.312949	0.32696	0.471719	0.242987	0.277983	0.285465	0.247107	0.33456	0.228847	0.417667	0.228395	0.550694	0.149848
chr1	59755972	59756548	0.443531	0.407005	0.377605	0.358645	0.352889	0.893982	0.800592	0.697734	0.645108	0.675245	0.988028	0.928722	0.628327	1.02351	0.517109
chr1	59758295	59758563	0.987306	1.42148	0.865672	1.01748	1.2233	1.3553	1.28105	1.08124	1.18843	1.01245	1.33368	1.23786	0.663371	1.4256	0.753886
chr1	59762115	59762720	1.116	1.53384	1.34215	1.57752	1.75573	2.38316	1.82178	2.08313	1.83481	2.1586	2.89083	3.56422	2.46629	3.09649	2.80589
chr1	59833305	59833674	0.111269	0.158831	0.157181	0.0783768	0.0533081	0.0750262	0.130464	0.104574	0.19886	0.05416	0.297799	0.224761	0.120449	0.194705	0.2145
chr1	59964347	59964690	0.438912	0.341742	0.380467	0.61432	0.382326	0.177569	0.155127	0.237737	0.17752	0.190484	0.219202	0.290158	0.462784	0.195761	0.127525
chr1	59972690	59973114	0.22595	0.207342	0.0341982	0.185142	0.293823	0.133199	0.325682	0.135655	0.198841	0.380703	0.712036	0.645498	0.539101	0.502012	0.348788
chr1	60015635	60016031	0.0345608	0.0986682	0.0732324	0.0312999	0.0331157	0.097875	0.134365	0.0239013	0.173474	0.139756	0.224917	0.282738	0.20844	0.261124	0.120977
chr1	60046010	60046386	0.0242661	0.0519581	0	0.0439531	0.0174386	0.209107	0.175206	0.20719	0.157787	0.177855	0.224575	0.275721	0.10132	0.260727	0.121872
chr1	60138565	60139199	0.122326	0.154071	0.228706	0.195501	0.227527	0.349333	0.26976	0.214746	0.209318	0.255815	0.120415	0.300874	0.240356	0.0995541	0.137984
chr1	60140200	60140551	0.350925	0.139147	0.206553	0.270731	0.29889	0.148282	0.397026	0.280026	0.315812	0.260599	0.362503	0.248102	0.217073	0.350078	0.21363
chr1	60144561	60144816	0.0357806	0	0.0568628	0.113416	0.15428	0.621003	0.625983	0.428277	0.587773	0.536556	0.712175	0.926944	0.497993	0.410775	0.498262
chr1	60148332	60148615	0.0322405	0.0345163	0.204947	0.0437978	0.0231692	0.187825	0.205923	0.115771	0.143438	0.260746	0.265676	0.322369	0.336541	0.308444	0.257603
chr1	60162372	60162763	0.175014	0.0999298	0.185422	0.190201	0.251543	0.195421	0.294848	0.221587	0.347392	0.184792	0.168626	0.190903	0.0811944	0.147687	0.111869
chr1	60208995	60209678	0.200382	0.214527	0.169839	0.163328	0.182403	0.343727	0.374683	0.366701	0.409176	0.21833	0.447105	0.619293	0.353261	0.481721	0.320211
chr1	60216310	60216643	0.136998	0.23467	0.0870872	0.297772	0.196904	0.166274	0.323376	0.172726	0.220359	0.131572	0.187576	0.236606	0.133471	0.165344	0.0875694
chr1	60224816	60225432	0.436948	0.23786	0.282468	0.34877	0.212886	0.222915	0.392813	0.206838	0.192624	0.172199	0.236601	0.302935	0.298917	0.245258	0.246837
chr1	60392226	60392594	0.0495873	0.0530876	0.157609	0.0336814	0.0356353	0.102312	0.0481962	0.0633104	0.0509109	0.0605734	0.201168	0.247909	0.207046	0.266395	0.237723
chr1	60437079	60437508	0.159512	0.182156	0.371795	0.192615	0.290399	0.0567891	0.135842	0.0577027	0.10554	0.0573357	0.134815	0.0869966	0.310811	0.148692	0.354433
chr1	60500743	60501140	0.126404	0.196839	0.0730479	0.135292	0.198193	0.158995	0.191467	0.135711	0.11798	0.092936	0.206869	0.198464	0.111954	0.30444	0.283316
chr1	60860038	60860475	0.146152	0.0894107	0.132723	0.217452	0.120035	0.179918	0.159446	0.116624	0.0857449	0.0844292	0.127053	0.113872	0.247002	0.116775	0.0905608
chr1	61225042	61225356	0.334162	0.46663	0.369427	0.38158	0.522046	0.0881676	0.0726231	0.118254	0.139221	0.0783346	0.206293	0.158478	0.0808841	0.14755	0.145936
chr1	61332636	61333089	0.130919	0.0862531	0.0320089	0.118566	0.0434232	0.207787	0.24051	0.131792	0.151646	0.0984155	0.497924	0.530941	0.238278	0.455051	0.216106
chr1	61340493	61340819	0.0979578	0.119855	0.133436	0.0633679	0.120679	0.180035	0.225395	0.160801	0.095783	0.117892	0.542875	0.559695	0.564824	0.449013	0.447248
chr1	61356297	61356617	0.0855382	0.152627	0.135937	0.142023	0.122942	0.0692115	0.0475076	0.0819078	0.0878216	0.136917	0.260261	0.388766	0.317471	0.442744	0.397053
chr1	61385500	61385780	0.146636	0.104658	0.0517857	0.280358	0.234175	0.106784	0.180982	0.127412	0.144975	0.0631398	0.0867537	0.162911	0.0453529	0.227816	0.111584
chr1	61387942	61388417	0.33615	0.267338	0.488421	0.278338	0.220864	0.177181	0.18403	0.0904341	0.161057	0.071202	0.0852318	0.0698414	0.133672	0.0706801	0.0920861
chr1	61408804	61409280	0.345028	0.0820854	0.213236	0.234355	0.206625	0.127954	0.122429	0.148367	0.137759	0.130801	0.165245	0.209084	0.400173	0.184793	0.253799
chr1	61455440	61456081	0.170809	0.0761947	0.135726	0.199812	0.194354	0.0449171	0.0494101	0.0227167	0.0462778	0.0467669	0.0775957	0.122917	0.10896	0.0419008	0.071488
chr1	61469849	61470291	0.216748	0.353597	0.328055	0.327162	0.445039	0.150324	0.0974517	0.120247	0.176614	0.100864	0.14917	0.0562919	0.143652	0.153433	0.169648
chr1	61508707	61509276	0.905993	0.755355	0.713533	0.646241	0.645319	0.223812	0.21597	0.222644	0.345729	0.187774	0.235815	0.378972	0.267813	0.311538	0.270887
chr1	61515565	61516492	0.442915	0.484718	0.42233	0.450152	0.466835	0.206664	0.288361	0.260755	0.318317	0.289387	0.470422	0.384712	0.363019	0.490376	0.489829
chr1	61542681	61543060	1.09537	1.21135	0.612137	1.04652	1.03803	0.45581	0.457946	0.618572	0.617917	0.565846	1.17503	1.14886	1.03869	1.27737	0.59904
chr1	61543607	61543880	1.01936	0.787172	0.743591	0.98371	0.768572	0.632789	0.533664	0.664064	0.703428	0.534961	1.3601	1.65569	1.53502	1.53723	1.78534
chr1	61547721	61548314	0.39235	0.329447	0.342327	0.355331	0.353829	0.214754	0.292684	0.250466	0.339635	0.22295	0.366716	0.32867	0.417584	0.377059	0.29856
chr1	61549099	61549422	0.423718	0.393144	0.224458	0.140704	0.2639	0.13028	0.274555	0.173565	0.328688	0.221316	0.418997	0.154062	0.157261	0.345085	0.232149
chr1	61605083	61605398	0.0868959	0.12404	0.0460318	0.0524645	0.0832625	0.130074	0.17696	0.0947648	0.0842587	0.102488	0.400261	0.566076	0.38298	0.560616	0.257883
chr1	61623096	61623536	0.041473	0.0222003	0.164773	0.0375599	0.104314	0.108222	0.166997	0.157197	0.216448	0.144997	0.21294	0.197917	0.317471	0.273162	0.137282
chr1	61719999	61720369	0.0863089	0.0264004	0.117568	0.111665	0.0708854	0.158625	0.171199	0.186937	0.24052	0.184893	0.493949	0.414683	0.154445	0.295806	0.202661
chr1	61720494	61721296	0.125143	0.146156	0.198878	0.103032	0.147162	0.202974	0.202194	0.213337	0.301741	0.15814	0.471629	0.41882	0.277093	0.337404	0.238937
chr1	61803847	61804235	0.164609	0.176229	0.373711	0.138429	0.0337985	0.0742062	0.0848937	0.0506648	0.112669	0.0950918	0.247441	0.245818	0.343653	0.290735	0.214733
chr1	61869604	61870010	0.348332	0.192476	0.285715	0.366348	0.2907	0.130922	0.16226	0.112977	0.126901	0.104129	0.213679	0.204278	0.0469168	0.191846	0.266776
chr1	61918867	61919313	0.623955	0.525639	0.780269	0.620663	0.382241	0.243327	0.26985	0.333018	0.451577	0.284369	0.591326	0.68804	0.469799	0.707592	0.709868
chr1	62106861	62107650	0.595548	0.557117	0.588087	0.466047	0.448761	0.148774	0.115608	0.288828	0.334416	0.213354	0.350386	0.425721	0.346039	0.429768	0.261352
chr1	62135746	62136145	0.114337	0.0979261	0.109023	0.113903	0.213633	0.105465	0.117479	0.105835	0.215212	0.0481615	0.266712	0.436509	0.111393	0.49476	0.229693
chr1	62190657	62191235	0.765603	0.405597	0.702422	0.657625	0.782747	0.406169	0.363843	0.317429	0.37546	0.428214	0.800496	0.746143	1.24132	0.93865	0.918927
chr1	62675810	62676252	0.134177	0.110499	0.0656109	0.0280425	0.0296692	0.110237	0.0687896	0.0724776	0.130695	0.0608666	0.196275	0.150112	0.172382	0.191412	0.197923
chr1	62693771	62694323	0.0909102	0.371613	0.131341	0.0823325	0.106906	0.0521594	0.00918026	0.0501209	0.0480825	0.0570926	0.303847	0.285471	0.161036	0.222603	0.494312
chr1	62761652	62761969	0.0575651	0.0924429	0.0457413	0.0782006	0.124106	0.0838397	0.163854	0.174553	0.280733	0.140638	0.127713	0	0.0600889	0.12709	0.183979
chr1	62818182	62818476	0.0465513	0.0996747	0.0986395	0.098371	0.133814	0.406794	0.504165	0.331841	0.323936	0.436619	0.550817	0.902712	0.604704	0.890714	0.821825
chr1	62820797	62821095	0.0765442	0.0655579	0.389262	0.0554575	0.044006	0.170938	0.412372	0.241876	0.261958	0.268257	0.593884	0.473128	0.170454	0.612876	0.398407
chr1	62822182	62822525	0.35911	0.341742	0.295918	0.168636	0.497025	0.568222	0.727621	0.691985	0.573526	0.65885	0.816108	0.664944	0.758967	1.14911	0.667986
chr1	62901650	62902653	1.57829	1.84065	1.4023	1.96899	1.9808	1.18688	1.04331	1.28628	1.45386	1.31967	2.82664	3.06362	2.74107	2.74274	2.97794
chr1	63087684	63087958	0.61604	0.534751	0.211679	0.482521	0.646118	0.355656	0.411503	0.345434	0.222224	0.17954	1.50711	2.10369	1.08913	1.33802	0.980636
chr1	63142378	63142919	0.404765	0.343058	0.268023	0.252019	0.375719	0.309085	0.318475	0.253008	0.320334	0.2458	0.451141	0.452243	0.199519	0.559757	0.300307
chr1	63153743	63154242	0.521114	0.743865	0.46493	0.678941	0.630723	0.517075	0.726103	0.545687	0.578827	0.577648	1.24944	0.980611	1.00522	1.20971	0.980925
chr1	63182030	63182371	0.200676	0.057291	0.042522	0.133277	0.173056	0.0876812	0.0780188	0.10889	0.0412065	0.0631154	0.189959	0.267538	0.16758	0.208724	0.207679
chr1	63188465	63188795	0.345608	0.236803	0.263637	0.550876	0.476866	0.261745	0.230341	0.275785	0.279136	0.146744	0.336499	0.439816	0.192406	0.392703	0.290344
chr1	63224991	63225407	0.318026	0.493102	0.278846	0.327746	0.378282	0.521749	0.639529	0.313281	0.484143	0.478564	0.653434	1.39557	0.473152	0.79736	0.205287
chr1	63249354	63249795	1.51033	1.329	1.21655	1.5271	1.42735	0.454503	0.623384	0.72642	0.782405	0.779117	1.71277	2.26619	1.64134	1.91084	1.79479
chr1	63249922	63250253	0.37213	0.413153	0.262839	0.361982	0.257522	0.160588	0.321502	0.28155	0.344328	0.264734	0.660481	0.538713	0.364468	0.582202	0.566348
chr1	63266064	63266337	0.300793	0.178904	0.318681	0.242144	0.144108	0.421861	0.241309	0.330699	0.486109	0.366028	0.351675	0.349367	0.209321	0.366474	0.297557
chr1	63266403	63266870	0.400521	0.627502	0.465739	0.477742	0.505457	0.457655	0.453036	0.544105	0.528223	0.391736	0.443366	0.541663	0.394288	0.431345	0.561982
chr1	63782569	63783060	0.325196	0.377993	0.295316	0.260854	0.373917	0.160131	0.118689	0.152732	0.213045	0.145591	0.428762	0.295599	0.387946	0.269405	0.398763
chr1	63787951	63788407	0.420187	0.364162	0.508773	0.298996	0.359479	0.0922821	0.14169	0.113362	0.208854	0.114624	0.169956	0.0909395	0.181013	0.122218	0.274066
chr1	63793277	63793553	0.280995	0.247743	0.367753	0.32933	0.332596	0.144442	0.215736	0.126621	0.169703	0.06127	0.243078	0.0901488	0.18404	0.214089	0.226403
chr1	63832978	63833795	0.999513	1.32713	1.31334	1.26931	1.04333	0.673647	0.68228	0.653215	0.804522	0.763953	1.47528	1.75619	1.70975	1.44072	2.22822
chr1	63869093	63869378	0.0640283	0.0685483	0	0.101478	0.184053	0.252561	0.182252	0.0894122	0.186256	0.226552	0.312516	0.218255	0.178228	0.226176	0.380038
chr1	63907329	63907754	0.107342	0.183871	0.0341177	0.106935	0.092568	0.109436	0.104331	0.0907947	0.0587773	0.0958562	0.315715	0.312232	0.388433	0.233826	0.294056
chr1	63928952	63929221	0.0339184	0	0.215613	0.0614365	0.0731252	0.337567	0.400313	0.286899	0.330826	0.194308	1.00191	0.554967	0.236038	0.916079	0.309724
chr1	63988477	63988873	0.668176	0.518007	0.549242	0.438199	0.629197	0.215325	0.291125	0.227982	0.287809	0.260101	0.598805	0.659724	0.689455	0.527334	0.6943
chr1	63988875	63989313	1.83315	1.56112	1.85388	1.55642	1.72156	0.67252	0.775165	0.590102	0.623797	0.5879	1.42081	1.47696	1.5801	1.4579	1.73099
chr1	64058726	64059774	0.570257	0.615168	0.47042	0.441544	0.362882	0.425835	0.375952	0.307068	0.351583	0.380662	0.871952	0.652889	0.569508	0.839964	1.10306
chr1	64059789	64060184	0.392681	0.519318	0.403798	0.407929	0.597591	0.238298	0.349593	0.188008	0.146245	0.214057	0.831665	0.713886	0.498308	0.970641	0.806794
chr1	64081443	64081805	0.113421	0.269838	0.0400553	0.125545	0.163017	0.0734176	0.115489	0.110619	0.0905709	0.0997981	0.134205	0.0801875	0.175398	0.0463715	0.166862
chr1	64159927	64160318	0.396699	0.374736	0.370844	0.295868	0.335391	0.133113	0.204126	0.134069	0.0439231	0.0923962	0.103542	0.07424	0.113672	0.0721264	0.191776
chr1	64197242	64197782	0.321032	0.108535	0.295371	0.290742	0.291418	0.0348621	0.0563057	0.0175276	0.0607159	0.0142344	0.239912	0.161266	0.246921	0.185273	0.192861
chr1	64211922	64212222	0.562652	0.586087	0.386667	0.316755	0.284132	0.0295302	0.0422291	0.0266959	0.0156127	0.0333085	0.39714	0.207342	0.317471	0.217105	0.444352
chr1	64239535	64240026	0.678264	0.576936	0.738289	0.546954	0.600938	0.166897	0.227057	0.166077	0.193966	0.136198	0.289768	0.202697	0.206905	0.274875	0.339373
chr1	64294073	64294328	0.304135	0.306451	0.113725	0.712903	0.565693	0.269246	0.258343	0.168456	0.25715	0.0361721	0.0453614	0.0650484	0.0497993	0.0658293	0
chr1	64465740	64466002	0.696491	0.372829	0.553435	0.315389	0.175184	0.0253599	0	0	0	0.00293381	0.0618093	0	0.145406	0.0128141	0.07155
chr1	64472330	64472713	0.27396	0.35706	0.340731	0.194174	0.256798	0.0462617	0	0.00190097	0.0244585	0.00602081	0.117786	0.0541362	0.116047	0.0350632	0.108768
chr1	64505246	64505520	0.998983	0.855599	0.476277	0.392049	0.358954	0.0242493	0.0277418	0.00265719	0.0113961	0.00561063	0.10554	0.0908066	0.092692	0.0514623	0.144435
chr1	64786177	64786436	0.017614	0.0377147	0.0559846	0.0638081	0.126581	0.149647	0.112502	0.101199	0.12659	0.136518	0.55826	0.352241	0.318696	0.663682	0.611198
chr1	64935754	64936087	0.246596	0.23467	0.348349	0.198515	0.452879	0.209505	0.171199	0.192403	0.229736	0.131572	0.409888	0.323777	0.381346	0.461755	0.80689
chr1	64977975	64978302	0.181365	0.448079	0.35474	0.315871	0.140362	0.294625	0.406794	0.362922	0.324667	0.329089	0.428021	0.405806	0.504845	0.591377	0.439511
chr1	65152618	65152999	0.0957909	0.0769141	0.0761155	0.119285	0.0860482	0.217989	0.189532	0.170074	0.188499	0.143241	0.503976	0.272102	0.383298	0.296077	0.333482
chr1	65153436	65153841	0.1577	0.168832	0.179012	0.132619	0.113329	0.22968	0.140764	0.239095	0.239009	0.176506	0.528377	0.655302	0.642779	0.608459	0.509153
chr1	65210253	65210990	0.14856	0.119285	0.31479	0.128937	0.195729	0.238906	0.31457	0.14028	0.141934	0.147057	0.24798	0.270079	0.155074	0.206813	0.288271
chr1	65329810	65330102	1.76544	1.90679	1.39042	1.88185	1.59431	0.906387	0.83735	0.820327	0.892916	0.647566	1.0458	1.70418	1.23944	1.00029	1.03432
chr1	65363800	65364098	1.19409	1.44228	0.973155	1.27552	1.56222	1.56446	1.22861	1.27046	1.18405	1.32323	1.40902	1.33589	1.49147	1.83187	1.16027
chr1	65383057	65383410	0.891731	0.442748	1.02691	0.784182	0.780144	0.66506	0.811085	0.581631	0.552857	0.635831	0.557059	0.575623	0.269805	0.564939	0.519249
chr1	65398995	65399631	1.00422	1.13654	0.843554	1.13684	1.00003	0.766116	0.774866	0.702885	0.85673	0.577701	0.505608	0.339049	0.459233	0.537379	0.49125
chr1	65422419	65423081	0.165391	0.132799	0.19713	0.162268	0.198094	0.210771	0.187543	0.195765	0.313668	0.182295	0.324999	0.21298	0.239781	0.360073	0.36498
chr1	65431989	65432386	0.919302	0.934983	1.02267	0.780529	1.13961	1.1827	1.436	1.25991	1.59273	1.43276	1.53548	1.16989	2.22309	1.64567	1.75761
chr1	65453104	65453613	0.618427	0.633297	0.598233	0.63313	0.425104	0.180575	0.276273	0.18166	0.205511	0.167625	0.270431	0.24441	0.224536	0.261196	0.290542
chr1	65466916	65467233	0.964213	0.708728	1.05205	1.08177	1.19969	0.78949	0.899199	0.863578	0.837275	1.14208	0.740736	1.11193	0.360533	0.749832	0.762197
chr1	65468225	65468657	1.42563	1.65063	1.8125	1.81713	1.95796	1.24068	1.22875	0.987613	0.899898	1.40209	1.60923	1.27668	1.32279	1.38333	1.40307
chr1	65477690	65478025	0.285978	0.116635	0.216418	0.246662	0.176155	0.254533	0.283628	0.186908	0.284291	0.2088	0.196814	0.1733	0.398022	0.118257	0.174094
chr1	65506816	65507498	0.140473	0.186196	0.106305	0.133277	0.124985	0.128275	0.163468	0.132377	0.203743	0.110452	0.218792	0.0972863	0.17689	0.136852	0.155759
chr1	65521901	65522236	0.081708	0.174951	0.346269	0.098665	0.13701	0.15867	0.151268	0.221681	0.195741	0.190444	0.379818	0.495145	0.511744	0.51512	0.44145
chr1	65532317	65533167	1.00901	0.95383	0.801765	0.772848	0.555408	0.729571	0.74671	0.809443	0.844924	1.00468	0.974363	0.96109	0.67229	0.868947	0.877269
chr1	65548956	65549279	0.112992	0.211693	0.134675	0.115122	0.1827	0.257133	0.278477	0.238933	0.275518	0.537822	0.415415	0.269608	0.393152	0.613253	0.432057
chr1	65558417	65558675	0.0353646	0.037861	0	0.0960832	0.127072	0.17598	0.157131	0.160853	0.157337	0.250261	0.304871	0.273241	0.221491	0.330525	0.209905
chr1	65614204	65614583	0.156481	0.0773202	0.306069	0.185322	0.207607	0.423669	0.377722	0.251655	0.354272	0.369118	0.393711	0.262597	0.284802	0.40571	0.505612
chr1	65631263	65631617	0.425274	0.441497	0.450565	0.280108	0.370447	0.619382	0.68354	0.6602	0.824737	0.505923	1.01294	1.45257	1.07617	1.07737	0.90612
chr1	65640309	65640595	0.0797558	0.204925	0.202797	0.115569	0.137557	0.23619	0.394237	0.333488	0.393046	0.276824	0.384224	0.144994	0.444014	0.582245	0.160224
chr1	65709245	65709534	0.110499	0	0.050173	0.18585	0.0680647	0.287383	0.311239	0.128483	0.145862	0.151604	0.216134	0.186536	0.263643	0.236986	0.295498
chr1	65714777	65715140	0.0754054	0	0.119835	0.0455271	0.0361262	0.286761	0.24779	0.264753	0.309673	0.105876	0.579951	0.731123	0.262372	0.532729	0.25821
chr1	65719567	65720020	0.110778	0.172505	0.192053	0.191531	0.115795	0.154007	0.187374	0.218582	0.330865	0.147623	1.30482	1.18088	1.09327	0.921963	0.942593
chr1	65720034	65720692	0.28426	0.222678	0.286474	0.213486	0.269052	0.146417	0.221414	0.204701	0.256257	0.220785	0.826225	0.737355	0.858809	0.754115	0.715403
chr1	65726576	65726977	0.159273	0.292313	0.144638	0.154548	0.0981082	0.281679	0.404389	0.205167	0.2375	0.281777	0.421149	0.24819	0.0791695	0.37508	0.254519
chr1	65730134	65730539	0.123907	0.0241188	0.322223	0.0816118	0.0809496	0.180463	0.178301	0.151007	0.0886647	0.170813	0.31417	0.194543	0.266517	0.185688	0.349721
chr1	65775352	65775836	0.141385	0.10091	0.089876	0.110972	0.162568	0.0732155	0.0916127	0.124855	0.0999983	0.114346	0.236601	0.162789	0.131186	0.162316	0.284032
chr1	65885435	65885917	0.78558	0.993026	0.721992	0.651451	0.775402	0.907505	0.594009	0.558894	0.592761	0.891452	1.4039	1.2561	1.44903	1.5282	2.0829
chr1	65885919	65886675	0.923268	0.852771	1.13162	1.04929	1.26628	1.79437	1.30542	1.50237	1.30725	1.75897	2.62709	2.32574	3.04872	2.94341	3.61752
chr1	65895567	65895828	0.104874	0	0.222222	0.0316597	0.0502444	0.195171	0.378606	0.251059	0.311057	0.388747	0.465346	0.46076	0.316254	0.625152	0.16759
chr1	66153344	66153788	0.33907	0.286004	0.391893	0.297772	0.428266	0.022447	0.208292	0.0836299	0.161753	0.11426	0.127656	0.0373589	0.143005	0.117959	0.229869
chr1	66231419	66231707	0.174244	0.169585	0.201389	0.157804	0.295971	0.169184	0.167157	0.0960649	0.0975789	0.112096	0.216884	0.0863924	0.220466	0.114241	0.0795553
chr1	66257095	66257569	0.0769964	0.144255	0.367089	0.209195	0.0968319	0.0981227	0.1764	0.148993	0.13834	0.103785	0.407535	0.481173	0.308093	0.432057	0.25487
chr1	66258373	66258840	0.361446	0.397419	0.403641	0.230024	0.351012	0.0877371	0.103086	0.0935422	0.180532	0.118508	0.614273	0.32855	0.24473	0.428469	0.588742
chr1	66277757	66278050	1.44802	1.00015	1.33618	1.52291	1.43222	0.888177	1.03771	0.780253	0.692712	0.737178	1.15672	1.40115	1.23521	1.60876	1.2796
chr1	66286749	66287367	0.708666	0.632241	0.656958	0.648487	0.604762	0.195315	0.250095	0.163757	0.232422	0.118159	0.488516	0.449576	0.29795	0.459591	0.380854
chr1	66311301	66311638	0.175983	0.057971	0.12908	0.171639	0.11674	0.177444	0.172926	0.138269	0.301135	0.0866736	0.422184	0.38146	0.320296	0.390523	0.704602
chr1	66404944	66406011	0.0855115	0.109857	0.0815371	0.0890596	0.0614517	0.0851035	0.0558043	0.0436705	0.0863306	0.0554704	0.646114	0.718992	0.446303	0.566368	0.267439
chr1	66602980	66603219	0.152704	0.163483	0.0606695	0.0518611	0.137174	0.0973014	0.0742101	0.0852969	0.05226	0.0997006	0.667894	0.832837	0.265665	0.663035	0.409608
chr1	66708406	66708748	0.213428	0.0856853	0.423977	0.229533	0.210895	0.100377	0.122242	0.110701	0.109563	0.139347	0.162346	0.109127	0.204221	0.172773	0.109626
chr1	66717297	66717668	0.270525	0.210633	0.234501	0.189318	0.123715	0.134319	0.146834	0.178583	0.14729	0.174036	0.770105	0.771244	0.393629	0.738427	0.443528
chr1	66719039	66719293	0.23349	0.153829	0.285433	0.29279	0.180702	0.283386	0.294274	0.243646	0.116787	0.181573	0.25047	0.130609	0.274974	0.24585	0.082004
chr1	66736110	66736432	0.269188	0.212351	0.630435	0.192465	0.142541	0.0481472	0.0629502	0.122099	0.126065	0.174261	0.380782	0.373473	0.0985931	0.37118	0.3299
chr1	66762051	66762427	0.15773	0.155874	0.115692	0.164824	0.261578	0.0530129	0.107819	0.110372	0.0871982	0.173766	0.692184	0.617614	0.303961	0.56967	0.254822
chr1	66797789	66798147	1.45271	0.900415	1.29608	1.13099	1.09892	0.442334	0.615743	0.496226	0.558218	0.90607	0.697907	0.706584	0.638487	1.26039	0.657452
chr1	66801709	66802068	2.05863	1.98628	2.14066	2.26719	2.24651	1.85078	1.42567	1.43181	1.52648	1.68505	1.72703	1.79042	1.0435	2.39032	1.1836
chr1	66815780	66816154	0.548909	0.417888	0.387701	0.541304	0.438295	0.100671	0.199854	0.202458	0.125235	0.300064	0.334024	0.288283	0.322564	0.305209	0.267325
chr1	66840416	66840777	0.606584	0.757637	0.923823	0.961366	0.726526	0.457066	0.386028	0.358993	0.441134	0.749494	0.958056	0.861531	0.65077	1.0695	0.796233
chr1	66846057	66846391	0.546351	0.555672	0.520958	0.494801	0.490786	0.169092	0.25034	0.244143	0.247746	0.308384	0.425976	0.769772	0.304163	0.452331	0.455244
chr1	66859343	66859681	0.161966	0.433497	0.386094	0.293367	0.252188	0.127775	0.168666	0.254179	0.26791	0.284267	0.900048	0.993766	0.807765	0.794628	0.573105
chr1	66861061	66861607	1.32851	1.05553	1.27472	1.31666	1.2129	1.09319	0.969876	0.844081	1.10376	1.27828	2.00837	1.65569	1.27918	1.8791	1.21693
chr1	66862065	66862496	0.412805	0.203975	0.437356	0.421786	0.334691	0.603795	0.555545	0.652054	0.579589	0.757957	1.56465	1.36624	0.589271	1.44574	0.695911
chr1	66904671	66905085	0.385679	0.306729	0.315217	0.508964	0.348435	0.32633	0.312128	0.272588	0.313008	0.408466	0.463805	0.340562	0.352745	0.348705	0.216339
chr1	66930490	66930818	0.876243	0.982769	0.265244	0.151156	0.399811	0.0776517	0.123598	0.0443946	0.0428396	0.0984256	0.0740581	0.0505712	0.0774318	0.0368484	0.203209
chr1	67030012	67030278	0.788925	0.734446	0.545113	0.295113	0.51765	1.19897	0.938247	0.936091	1.19149	1.01717	1.67854	1.88634	1.38446	2.12545	2.21601
chr1	67114569	67115032	0.0591192	0.0632924	0.281857	0.116006	0.0991327	0.16264	0.246261	0.180838	0.269765	0.151075	0.287305	0.27765	0.329127	0.440872	0.373392
chr1	67191643	67191985	0.480214	0.48555	0.593568	0.434904	0.383445	0.226658	0.281528	0.174567	0.255646	0.361854	0.45998	0.545636	0.668359	0.685203	0.468957
chr1	67198215	67198830	0.356061	0.270013	0.16504	0.295593	0.181248	0.360125	0.325473	0.307802	0.304637	0.346208	0.609393	0.384341	0.402645	0.977166	0.42674
chr1	67205145	67205462	0.0575651	0.0924429	0.274448	0.104267	0.0827366	0.324879	0.335702	0.284798	0.344759	0.145488	0.14231	0.340119	0.66098	0.296544	0.275967
chr1	67217769	67218274	0.605262	0.580284	0.803961	0.433612	0.584278	0.47804	0.526819	0.470003	0.435918	0.397267	0.416875	0.468058	0.477776	0.545146	0.466074
chr1	67390298	67391168	1.64653	1.93117	1.68333	1.97081	2.18563	1.61016	1.36298	1.3917	1.43924	1.34382	2.58201	2.65493	2.26973	2.8101	3.40207
chr1	67395563	67396524	1.12508	1.48402	1.26743	1.28978	1.50106	0.842349	0.812064	0.923537	0.895172	0.863839	1.45883	1.19529	1.26195	1.33873	1.44568
chr1	67410401	67410710	0.132875	0.0948365	0.0469256	0.133708	0.127319	0.315372	0.172196	0.129592	0.237474	0.0522389	0.198401	0.254984	0.287675	0.15211	0.134816
chr1	67461727	67462039	0.336304	0.313081	0.139423	0.198634	0.252188	0.0709861	0.182722	0.128346	0.0900733	0.0763732	0.185371	0.106329	0.101753	0.0903889	0.126843
chr1	67519046	67520118	0.880915	0.728967	0.743937	0.670611	0.519903	0.211767	0.228084	0.219372	0.294194	0.286096	0.845957	0.73498	1.01875	0.714054	0.843264
chr1	67773010	67773695	0.492833	0.442061	0.508029	0.446332	0.268019	0.0727477	0.0647307	0.0403893	0.0843311	0.0695718	0.146911	0.108968	0.0741537	0.131352	0.20677
chr1	67778384	67778676	0.328091	0.26762	0.0496576	0.226388	0.0449103	0.0644709	0.164867	0.184511	0.229913	0.136884	0.118841	0.113612	0.0217446	0.23685	0.171198
chr1	67790466	67790854	0.27043	0.276931	0.0747423	0.234265	0.202791	0.071352	0.0685679	0.0656765	0.0965734	0.0713189	0.0596245	0.074814	0.114551	0.0259585	0.0590513
chr1	67895889	67896435	1.78805	1.8606	1.19505	1.46043	1.52514	1.20068	1.04181	1.0281	0.889292	1.17973	2.24564	2.64304	2.44208	2.29108	2.52542
chr1	67966151	67966478	0.488291	0.687055	0.665138	0.606474	0.48124	0.179484	0.131724	0.184801	0.124138	0.211557	0.176869	0.481895	0.621349	0.172485	0.331225
chr1	67990414	67990763	0.183004	0.307877	0.124642	0.165737	0.281815	0.0983635	0.0798601	0.0250339	0.0671029	0.0484542	0.23532	0.0475282	0.200124	0.0596426	0.179046
chr1	68001131	68001473	0.400178	0.257056	0.423977	0.434904	0.536822	0.135994	0.177807	0.134118	0.155214	0.119119	0.179258	0.194004	0.129958	0.22382	0.225344
chr1	68027491	68027834	0.292608	0.284785	0.338193	0.168636	0.21028	0.0807133	0.188369	0.106133	0.132002	0.129977	0.256299	0.314337	0.203625	0.252532	0.16396
chr1	68056056	68056335	0.506892	0.560179	0.259857	0.577532	0.611037	0.146857	0.136223	0.190499	0.156686	0.314075	0.310945	0.41617	0.20482	0.457266	0.25383
chr1	68080152	68080484	0.439714	0.559019	0.349398	0.27378	0.236997	0.020013	0.0457906	0.0131579	0.0141078	0.173643	0.163752	0.0874333	0.114748	0.113259	0.0752855
chr1	68118484	68119030	0.34257	0.5546	0.424908	0.196742	0.12009	0.0304226	0.0533664	0.0573389	0.0371731	0.112624	0.228801	0.205063	0.127918	0.135276	0.305187
chr1	68150678	68151010	2.11613	3.00105	2.92621	2.60091	2.70571	3.31548	2.29335	2.40351	2.08796	2.49351	2.51899	2.7479	3.09821	3.3391	3.43803
chr1	68152036	68152597	0.870121	0.766128	0.801248	0.898492	0.876592	0.521121	0.433582	0.303686	0.367357	0.35213	0.637121	0.495255	0.554583	0.624781	0.879942
chr1	68189356	68189698	0.773678	0.514112	0.339181	0.519469	0.460133	0.262275	0.303753	0.138376	0.21456	0.467488	0.44307	0.46076	0.185654	0.57133	0.572493
chr1	68191953	68192232	0.228919	0.210067	0.155914	0.340597	0.540533	0.115104	0.181631	0.0965541	0.123111	0.168058	0.281924	0.252674	0.159304	0.291207	0.365815
chr1	68201717	68202281	0.550033	0.484943	0.437057	0.271044	0.4069	0.204198	0.146005	0.198799	0.13841	0.197616	0.18048	0.205871	0.405282	0.163103	0.254822
chr1	68225715	68226291	0.142563	0.135668	0.201389	0.129112	0.19352	0.0269156	0.0571852	0.0467684	0.0731843	0.0733963	0.122499	0.107991	0.176371	0.100252	0.115717
chr1	68231934	68232647	0.281528	0.3562	0.305049	0.254965	0.239102	0.0652315	0.0764033	0.0388031	0.0635018	0.0377322	0.100584	0.0697925	0.0890519	0.0706305	0.0701117
chr1	68297598	68298104	0.883553	0.926619	0.544466	0.743033	0.712707	0.166326	0.127689	0.149643	0.132677	0.112412	0.475487	0.573673	0.489382	0.488335	0.662741
chr1	68298835	68299545	0.700366	0.66038	0.510564	0.349149	0.443284	0.140373	0.126687	0.107672	0.16932	0.0941875	0.49527	0.414683	0.420312	0.588237	0.539794
chr1	68355662	68356046	0.273247	0.152627	0.188802	0.204427	0.307355	0.0547922	0.0857778	0.0436083	0.0447238	0.0260223	0.292191	0.345569	0.181883	0.262289	0.336301
chr1	68696872	68697216	0.38459	0.369144	0.252907	0.192167	0.152486	0.0740403	0.1068	0.0846593	0.154312	0.10502	0.282454	0.25315	0.110745	0.226422	0.266417
chr1	68697313	68697870	0.22933	0.315666	0.130162	0.192857	0.105946	0.157062	0.143291	0.163391	0.227042	0.122819	0.25128	0.312687	0.0569965	0.290524	0.246807
chr1	68698027	68698332	0.448725	0.320266	0.427869	0.257377	0.365466	0.239631	0.286604	0.300777	0.414631	0.2621	0.439932	0.367097	0.291448	0.464518	0.382434
chr1	68736558	68736995	0.0626363	0.111764	0.165904	0.132362	0.0750217	0.212861	0.121759	0.196596	0.200071	0.114331	0.383808	0.398552	0.479474	0.591561	0.295514
chr1	68803734	68804251	0.0529443	0.151151	0.0560929	0.0559401	0.063413	0.07711	0.0416573	0.0718213	0.108715	0.0906929	0.666734	0.569488	0.454407	0.849391	0.41094
chr1	68813132	68813428	0.878501	0.561007	0.538852	0.614155	0.686702	0.108494	0.218279	0.233671	0.247904	0.150615	0.183668	0.168115	0.235957	0.136107	0.204069
chr1	68849948	68850404	0.740332	0.706904	0.794956	0.57081	0.733338	0.667829	0.791798	0.498153	0.623136	0.424785	0.578359	0.427415	0.640509	0.61256	0.799359
chr1	68895158	68895472	0.130759	0.0933261	0.184714	0.0394738	0.0417637	0.0987474	0.100866	0.076517	0.154138	0.0856785	0.302073	0.211304	0.202211	0.459758	0.19237
chr1	68908665	68909185	0.201782	0.0751393	0.111538	0.135071	0.264798	0.0724059	0.0925791	0.0406039	0.0510414	0.0369547	0.126794	0.095696	0.122104	0.144622	0.168234
chr1	68962688	68963233	0.987745	1.36216	0.638533	0.909706	0.962483	0.904194	0.71596	0.64658	0.753421	0.719296	0.942352	1.01959	1.06017	1.10883	1.39879
chr1	70032758	70033232	0.394606	0.432765	0.336498	0.313792	0.511826	0.0911138	0.0588002	0.0860167	0.223979	0.0600008	0.292839	0.139978	0.294697	0.198321	0.202137
chr1	70376943	70377251	0.0444354	0	0.0470779	0.0670711	0.170309	0.348754	0.205661	0.286028	0.329488	0.299477	1.12667	1.05017	1.17505	1.14454	1.04145
chr1	70598652	70598962	0.35319	0.315101	0.233871	0.279882	0.380723	0.0607274	0.159381	0.0892475	0.135982	0.0768656	0.149253	0.0535075	0.245783	0.155952	0.27548
chr1	70599895	70600165	0.692751	0.795919	0.537037	0.413159	0.752829	0.0861298	0.0938427	0.0970761	0.156127	0.0711718	0.064262	0.0614346	0.211647	0.0397902	0.108002
chr1	70671017	70671594	1.26504	1.55748	1.58319	1.13135	1.1591	0.600712	0.568664	0.585485	0.692694	0.675409	1.03242	0.927111	1.29849	1.01126	1.25263
chr1	70686929	70687364	1.05923	1.0105	0.933333	0.797822	1.10036	0.890998	0.946513	0.915527	0.832676	0.943593	1.24181	1.33461	1.79534	1.33984	1.21143
chr1	70687378	70687604	1.11023	1.33988	1.41151	0.950631	1.04446	0.63699	0.616622	0.547665	0.455945	0.622408	0.839387	1.17432	1.48902	0.986391	0.949286
chr1	70819789	70820692	1.34385	1.22237	1.02769	1.16215	1.31428	0.441483	0.54014	0.391045	0.416684	0.44434	1.20795	0.955199	1.15316	1.11241	1.1464
chr1	70876374	70876919	2.21824	2.68847	1.78257	1.78909	1.97308	1.13786	0.762451	0.971207	0.719045	0.908285	2.358	2.20657	3.13392	2.60083	2.77465
chr1	70975727	70976018	0.470313	0.537079	0.498281	0.241364	0.428114	0.25877	0.261211	0.300235	0.284354	0.221881	0.206699	0.755265	0.327288	0.378417	0.250521
chr1	71151024	71151434	0.166904	0.190597	0.318293	0.322466	0.431796	0.081028	0.0988781	0.065704	0.095199	0.114361	0.222879	0.0606854	0.263268	0.149031	0.248931
chr1	71284133	71284393	0	0.0375697	0	0.0158907	0	0.157589	0.121815	0.061606	0.0300244	0.0591275	0.195752	0.23924	0.244208	0.224681	0.288401
chr1	71445597	71445948	0.181961	0.166976	0.0826211	0.0941672	0.0934035	0.25555	0.209341	0.174239	0.204611	0.118255	0.398754	0.295359	0.361789	0.499291	0.302644
chr1	71513218	71513595	0.242017	0.129551	0.192307	0.230142	0.313062	0.0910579	0.0873707	0.0811114	0.140804	0.126411	0.435686	0.384985	0.252628	0.409644	0.42542
chr1	71546298	71547007	0.99734	0.978191	0.654443	0.76338	1.00804	0.321751	0.452072	0.493939	0.634194	0.462931	1.10288	0.976754	1.50451	1.09953	1.43952
chr1	71879541	71880081	0.0337928	0.0180891	0.0268518	0.0459065	0.0485696	0.194818	0.112611	0.151007	0.156127	0.122416	0.327736	0.537553	0.340986	0.543385	0.478296
chr1	71967759	71968057	0.122471	0.196674	0.145973	0.124779	0.154021	0.0520248	0.0807736	0.0317616	0.0838266	0.0257939	0.252304	0.361804	0.511362	0.367275	0.251626
chr1	72232455	72232744	0.189427	0.135199	0.301038	0.142961	0.158818	0.122617	0.105207	0.110848	0.0594257	0.037236	0.0800496	0.157838	0.109851	0.15799	0.144145
chr1	72326813	72327062	0.109928	0.0392294	0	0.0995563	0.105332	0.235708	0.351061	0.163743	0.0815117	0.13274	0.190463	0.233156	0.254996	0.334382	0.418254
chr1	72348006	72348305	0.167834	0.130677	0.048495	0.20727	0.263153	0.266661	0.245748	0.275158	0.344628	0.120826	0.154745	0.0832141	0.254826	0.0965648	0.14629
chr1	72748450	72748745	0.324755	0.29801	0.39322	0.280108	0.266722	0.664432	0.502454	0.587393	0.629799	0.49246	0.396028	0.33737	0.645701	0.646424	0.833159
chr1	72749143	72749684	0.26141	0.650004	0.187616	0.27493	0.351479	0.235396	0.222464	0.235513	0.285703	0.196072	0.367755	0.137972	0.316883	0.419507	0.42351
chr1	73089090	73089336	0.111269	0.476494	0.176829	0.134361	0.213232	0.139548	0.144197	0.124305	0.145972	0.146857	0.432594	0.370855	0.43878	0.510419	0.618097
chr1	73982019	73982441	0.043242	0.0694416	0.103081	0.039162	0.0621507	0.115462	0.0960662	0.139748	0.110991	0.131146	0.222024	0.265319	0.571748	0.40574	0.375119
chr1	74059166	74059794	0.0435863	0.0311087	0.184714	0.0592106	0.0522046	0.278609	0.177524	0.15999	0.275956	0.181149	0.25234	0.270733	0.202211	0.449066	0.504141
chr1	74663577	74664130	1.93041	2.33163	2.15009	2.14424	2.22911	0.63079	0.730799	0.776783	0.736871	0.73391	1.17136	1.10982	1.56152	1.25549	1.24296
chr1	75198333	75199105	1.33552	1.59428	1.25842	1.1988	1.42689	0.6498	0.569437	0.635648	0.582444	0.586452	1.33052	0.907793	1.74362	1.27769	1.5406
chr1	75199317	75199604	0.588136	0.374388	0.454704	0.532645	0.616851	0.586488	0.286923	0.520049	0.495036	0.45798	1.05999	0.693548	1.7035	0.83055	0.863642
chr1	75738911	75739146	0.368845	0.374098	0.246809	0.316462	0.530132	0.0942455	0.0539096	0.0619634	0.0797244	0.0359798	0.15751	0.123523	0.0270187	0.114291	0.186131
chr1	76189785	76190643	1.05278	1.0474	1.04779	0.852322	0.901762	0.62726	0.531557	0.61606	0.686014	0.704154	1.12166	0.927965	1.36904	1.14962	1.14827
chr1	76211010	76211298	0.0158404	0.0678342	0.201389	0.0286916	0.113835	0.103817	0.118769	0.222466	0.0975789	0.250882	1.51417	1.1375	1.91805	1.6973	0.810016
chr1	76250459	76250743	0.706793	0.550317	0.40845	0.480079	0.415578	0.144272	0.129364	0.138436	0.142933	0.230056	0.989725	0.949097	0.715426	1.03556	0.843427
chr1	76251567	76252067	1.46898	1.71919	1.102	1.40474	1.46874	0.843828	0.793063	0.80816	0.749409	0.740987	1.55925	1.87437	1.90482	1.64105	1.50802
chr1	76540077	76540812	0.583443	0.81069	0.453741	0.393484	0.383601	0.159704	0.310255	0.142642	0.305881	0.167327	0.29272	0.434431	0.354185	0.341668	0.518599
chr1	76541638	76541909	1.11105	0.792984	0.695572	0.670811	0.653271	0.535302	0.659147	0.472843	0.616444	0.513385	1.1183	0.994629	0.913752	0.896931	0.599506
chr1	76548937	76549233	0.138711	0.198003	0.391893	0.237287	0.243668	0.00374116	0.0727598	0.0049194	0.0791184	0.0129841	0.195392	0.112076	0.235957	0.17467	0.189994
chr1	76619777	76620254	0.487765	0.368609	0.516772	0.363788	0.439876	0.255371	0.215129	0.216742	0.23239	0.170813	0.361322	0.321662	0.559066	0.292796	0.462866
chr1	76620305	76620596	0.344896	0.503511	0.199313	0.26976	0.180258	0.232132	0.23509	0.29273	0.327276	0.298482	0.469047	0.541511	0.501843	0.429181	0.6943
chr1	76719910	76720200	0.377548	0.336832	0.300001	0.299184	0.29393	0.0916457	0.100476	0.0803387	0.0969062	0.0450593	0.0877509	0	0.109472	0.0625152	0.107736
chr1	76734861	76735144	0.290165	0.241614	0.153711	0.160592	0.208523	0.0899993	0.0671489	0.0437357	0.099303	0.0543221	0.498656	0.23445	0.605773	0.576554	0.397443
chr1	76960524	76960827	0.526968	0.612523	0.287129	0.163627	0.389519	0.0950229	0.154701	0.057669	0.0309162	0.0355156	0.129797	0	0.419103	0.0642649	0.151234
chr1	77684701	77685229	1.09731	1.05451	0.851326	0.688598	0.807197	0.163591	0.263932	0.245448	0.263168	0.291158	0.466629	0.65187	0.877854	0.473074	0.773198
chr1	77737600	77737846	0.0741793	0	0	0	0.186579	0.405141	0.453191	0.287085	0.361757	0.218724	0.047021	0.0337141	0.154864	0.0709671	0.0846708
chr1	77879324	77879604	0.0488789	0.0697723	0.103572	0.0147556	0.140505	0.205657	0.280522	0.364035	0.412621	0.249814	0.392458	0.429494	0.453529	0.424458	0.424019
chr1	77881245	77881607	0.0630115	0.107935	0	0.091306	0.289807	0.238607	0.167983	0.142798	0.159577	0.167746	0.268409	0.217652	0.175398	0.333875	0.287693
chr1	77942161	77942509	0.0524371	0.0280693	0.166667	0.0831066	0.207258	0.101828	0.091011	0.1067	0.11216	0.121483	0.149575	0.297905	0.273682	0.302929	0.26934
chr1	77999502	77999926	0.301266	0.437722	0.239387	0.194886	0.185572	0.14887	0.0806733	0.115049	0.165701	0.130527	0.439226	0.547695	0.6589	0.288221	0.49125
chr1	78000068	78000472	0.10163	0.0725359	0.0717822	0.0613601	0.146069	0.205579	0.191285	0.127953	0.16231	0.114157	0.486738	0.27714	0.424342	0.358998	0.536192
chr1	78070830	78071391	0.33341	0.348239	0.387701	0.22094	0.315573	0.250691	0.291313	0.310177	0.347876	0.17264	0.358768	0.177405	0.192406	0.335132	0.274749
chr1	78097494	78097843	0.22222	0.195922	0.0830946	0.224929	0.544843	0.152305	0.159721	0.171065	0.143154	0.103515	0.0861737	0.11882	0.0181931	0.0827303	0.0835548
chr1	78097890	78098288	0.298022	0.269973	0.145729	0.176475	0.21417	0.125207	0.130507	0.129882	0.125529	0.0869087	0.0930023	0.145869	0.0319065	0.0337417	0.0366339
chr1	78148102	78148702	1.54349	1.53034	1.18417	1.49426	1.66108	0.577686	0.751678	0.666184	0.840482	0.681542	0.911878	1.02288	1.31221	1.01279	0.985907
chr1	78148927	78149507	0.9596	1.26312	0.925	1.11126	1.15311	0.861088	0.762308	0.723049	0.705261	0.838898	1.12082	1.3084	1.45598	1.16927	1.60168
chr1	78153425	78153721	0.986385	0.858009	1.0777	0.544363	0.642399	0.0860469	0.115559	0.0762507	0.105491	0.0701139	0.132866	0.168115	0.257408	0.106617	0.211105
chr1	78224875	78225779	0.827623	0.713161	0.561394	0.511878	0.543991	0.36137	0.42743	0.365647	0.355776	0.447249	0.619304	0.486244	0.589989	0.706367	0.576023
chr1	78245204	78245913	0.514757	0.578648	0.511284	0.437051	0.499397	0.226475	0.257306	0.247482	0.259844	0.200566	0.339347	0.169617	0.438817	0.425227	0.546431
chr1	78290983	78291308	0.336888	0.300558	0.178461	0.317815	0.484202	0.20444	0.14033	0.123212	0.0864704	0.234145	0.291848	0.306228	0.17583	0.326433	0.192268
chr1	78353909	78354903	0.247837	0.294812	0.2334	0.157948	0.158315	0.0802128	0.0790201	0.0710491	0.095812	0.0525843	0.188519	0.112641	0.166081	0.208734	0.132015
chr1	78443893	78444161	0.578766	0.728967	0.59515	0.7554	0.709515	0.524767	0.519984	0.540619	0.605866	0.67114	0.867537	0.71177	0.734446	0.756646	0.512953
chr1	78444723	78445221	1.74969	1.8634	1.68875	1.55972	1.61948	1.36978	1.37626	1.21345	1.33868	1.26721	1.83262	1.70703	2.47346	1.82561	1.78594
chr1	78470302	78470724	0.583769	0.486091	0.343602	0.489525	0.528281	0.740007	0.687473	0.705642	0.643745	0.690333	0.893577	0.864743	0.857621	1.16789	0.98222
chr1	78511124	78511886	0.48494	0.397391	0.323491	0.200615	0.223726	0.0101728	0.0216133	0.0391744	0.071712	0.0332883	0.153317	0.0272102	0.116656	0.116316	0.153075
chr1	78511901	78512360	0.675855	0.340501	0.379085	0.432062	0.3857	0.0289512	0.0220806	0.0237932	0.0646274	0.0418659	0.166326	0.036138	0.110665	0.103864	0.176978
chr1	78526610	78527179	0.44097	0.309009	0.331283	0.283184	0.207424	0.0330853	0.0333973	0.0102365	0.0192072	0.0108071	0.0691184	0.00728794	0.0669533	0.017701	0.0439276
chr1	78610767	78611105	0.148468	0.231198	0.214497	0.220026	0.349184	0.0360391	0.0224889	0.0301567	0.00923825	0.0682242	0.133467	0.0858812	0.0187852	0.184751	0.221847
chr1	79083300	79083633	0.794587	1.02668	0.391893	0.347401	0.649783	0.162948	0.201634	0.179285	0.182851	0.150038	0.333467	0.24906	0.190672	0.189541	0.262709
chr1	79115319	79115695	0.254795	0.233811	0.308511	0.219765	0.296456	0.111916	0.192052	0.212999	0.191006	0.194209	0.323019	0.308807	0.303961	0.366089	0.177269
chr1	79472331	79472617	0.526388	0.512314	0.76049	0.332261	0.458525	0.0232318	0.00885924	0	0.0163769	0.0161257	0.0566225	0.0289989	0.111004	0.0305209	0.15294
chr1	79545541	79545778	0.442729	0.989177	0.978903	0.453255	0.636324	0.0140175	0.0213818	0.00614406	0.0263505	0.00972986	0.131778	0.0174972	0.348279	0.0141658	0.0175772
chr1	80927737	80928004	0.392984	0.512186	0.217229	0.247586	0.245577	0.01659	0.0237242	0	0.0116949	0.00575775	0.155962	0.0621249	0.0237805	0.238909	0.257437
chr1	81771778	81772082	0.300134	0.48198	0.524672	0.244633	0.17255	0.0291417	0.0416735	0.0263447	0.0821722	0.0758546	0.163615	0.0409227	0.0208862	0.130316	0.150736
chr1	81806009	81806294	0.78435	0.685483	0.508773	0.304433	0.529153	0.0815969	0.0800132	0.0459835	0.0602596	0.0458498	0.0608799	0.0145503	0	0.044764	0.087701
chr1	82691051	82691815	0.232878	0.319638	0.303665	0.129788	0.197393	0.227564	0.238783	0.162005	0.220703	0.235427	0.373965	0.314812	0.465402	0.457015	0.310799
chr1	82957871	82958313	0.30964	0.287298	0.295249	0.168255	0.252188	0.012527	0.0257961	0.0131778	0.0423873	0.00869521	0.379466	0.384661	0.258572	0.414726	0.0895365
chr1	84257488	84257754	0.120054	0.0734446	0.218045	0.0621292	0.0493	0.17485	0.280998	0.145067	0.176083	0.161823	0.130457	0.124717	0.11935	0.0706801	0.070474
chr1	84284552	84284935	0.357339	0.535589	0.643603	0.280473	0.479355	0.439483	0.585472	0.463835	0.550316	0.632186	0.576849	0.55219	0.795748	0.869568	0.505769
chr1	84326163	84326750	0.240925	0.266252	0.617547	0.133731	0.290425	0.133942	0.164025	0.111629	0.212779	0.134875	0.677871	0.706445	0.778803	0.634856	0.862257
chr1	84464232	84465303	0.21724	0.273617	0.148927	0.131162	0.159178	0.115805	0.171519	0.158394	0.223038	0.121292	0.480615	0.468503	0.355709	0.421935	0.472591
chr1	84543281	84544223	0.159817	0.331826	0.261677	0.135965	0.194897	0.143419	0.119694	0.138349	0.228721	0.139533	0.466617	0.382988	0.417902	0.50609	0.526252
chr1	84569083	84569372	0.110499	0.0675995	0.100346	0.114369	0.226882	0.126449	0.0920565	0.0831361	0.162069	0.0718122	0.380235	0.200885	0.373494	0.401947	0.317119
chr1	84609744	84610185	0.279308	0.287949	0.0657597	0.0936866	0.16355	0.150664	0.163745	0.112265	0.173474	0.130724	0.212458	0.178662	0.215967	0.194891	0.151141
chr1	84621922	84622313	0.128343	0.224842	0.148337	0.285302	0.218004	0.133113	0.149044	0.108	0.103818	0.176929	0.284002	0.243931	0.259822	0.300526	0.159813
chr1	84625259	84625542	0.193443	0.0690326	0.102474	0.0875953	0.139015	0.203477	0.174587	0.174943	0.171022	0.173831	0.429171	0.4689	0.134616	0.39386	0.095681
chr1	84737198	84737632	0.19972	0.247579	0.467743	0.152317	0.0755403	0.0408252	0.0379478	0.0318739	0.0791428	0.0247954	0.250532	0.181544	0.248709	0.170186	0.239966
chr1	84764148	84764760	0.663434	0.574596	0.592321	0.364552	0.460697	0.193611	0.173884	0.141569	0.155616	0.159509	0.578359	0.664035	0.30087	0.518955	0.544548
chr1	84831309	84831774	1.30484	1.5545	0.77957	0.977367	0.888353	0.357221	0.242477	0.101773	0.147733	0.115712	0.482587	0.615337	0.505221	0.593484	0.326993
chr1	84844822	84845459	0.272146	0.214684	0.0227629	0.110262	0.174988	0.205135	0.175016	0.0971522	0.122548	0.0627474	0.328674	0.188788	0.239224	0.43218	0.189652
chr1	84854527	84854948	0.22756	0.116011	0.309977	0.127579	0.109022	0.0894326	0.126387	0.0743635	0.122379	0.0985926	0.250026	0.137899	0.165899	0.186605	0.212743
chr1	84873734	84874091	0.127788	0.16417	0.0406162	0.104158	0.1102	0.248153	0.180982	0.236572	0.214292	0.0775118	0.382332	0.360089	0.320138	0.421308	0.367571
chr1	84891109	84891522	0.121507	0.118258	0.140436	0.170066	0.190515	0.0536265	0.0889572	0.0810927	0.0453637	0.0651406	0.588161	0.401631	0.230607	0.507253	0.151301
chr1	84896213	84896561	0.117984	0.112278	0.208333	0.225575	0.395675	0.0922821	0.109213	0.100424	0.067296	0.0596372	0.45205	0.738804	0.310173	0.395544	0.26934
chr1	84903035	84903303	0.323427	0.255137	0.216418	0.231246	0.146796	0.148753	0.212721	0.190168	0.203897	0.134802	0.263283	0.417778	0.284301	0.285621	0.326425
chr1	84908014	84908357	0.505415	0.512613	0.422741	0.325227	0.286745	0.297024	0.35827	0.31203	0.427869	0.286846	0.360841	0.338517	0.462784	0.413056	0.285412
chr1	84916561	84916911	0.0391031	0.0837269	0.0414286	0.0590229	0.168606	0.180345	0.170123	0.0915289	0.142744	0.158124	0.49904	0.43838	0.235834	0.552515	0.535603
chr1	84944831	84945597	0.482408	0.497333	0.265013	0.355985	0.385197	0.159024	0.203427	0.151127	0.240509	0.217753	0.348827	0.395194	0.331562	0.312062	0.285515
chr1	84971777	84972457	1.94557	2.1691	2.15367	1.83491	2.40098	1.99981	1.53515	1.69062	1.51076	1.79391	2.29813	2.17709	2.04488	2.37183	2.21767
chr1	85038593	85039026	0.568935	0.428624	0.602771	0.505714	0.333145	0.104856	0.131661	0.136198	0.227159	0.193496	0.360638	0.60335	0.527894	0.474519	0.35597
chr1	85039631	85040145	1.52659	1.46332	1.32588	1.47901	1.56906	1.01259	1.03519	1.20826	1.15121	1.09018	1.78684	1.34732	2.1247	1.47225	1.07792
chr1	85085115	85085541	0.492614	0.298088	0.238263	0.252163	0.277052	0.114378	0.193302	0.179454	0.186912	0.178632	0.657102	0.60353	0.581284	0.439759	0.806757
chr1	85086473	85086809	1.56141	2.03503	1.38095	1.59853	2.16612	0.893156	1.18769	0.918756	0.999026	0.748068	1.46656	1.44399	1.41728	1.21702	1.70476
chr1	85156063	85156507	0.95556	1.07802	0.783784	0.995678	1.3734	0.720795	0.83602	0.795303	0.949421	1.037	1.52926	1.57841	1.93056	1.78148	2.14388
chr1	85165662	85166107	0.133273	0.131705	0.260674	0.102129	0.103142	0.0522587	0.133805	0.0719891	0.105254	0.0777297	0.265135	0.177056	0.285367	0.253495	0.20595
chr1	85224741	85225173	0.0422411	0.15828	0.0335648	0.0669468	0.106246	0.138423	0.164224	0.212354	0.177088	0.222413	0.182075	0.0959919	0.19107	0.107247	0.216968
chr1	85261648	85262203	0.065759	0.264004	0.209009	0.148886	0.129956	0.0578632	0.114133	0.0996997	0.095645	0.0360092	0.183407	0.0448307	0.102963	0.0895279	0.123848
chr1	85312981	85313242	0.0699162	0	0.0555556	0.0633195	0.0502444	0.169714	0.155325	0.159004	0.107674	0.0618462	0.57171	0.508424	0.121636	0.460503	0.646418
chr1	85320037	85320359	0.467537	0.455037	0.270187	0.282283	0.570165	0.945748	0.869498	0.798164	0.79518	0.730465	1.10283	0.96588	0.966213	1.33875	0.89914
chr1	85401824	85402172	0.249076	0.364901	0.333333	0.189958	0.320309	0.0763712	0.174741	0.0983314	0.143565	0.103813	0.152899	0.154911	0.23719	0.1505	0.0478828
chr1	85410493	85411076	0.970314	1.17284	0.671527	0.864584	0.866006	0.833861	0.775772	0.831724	0.773938	0.764702	0.674586	0.554808	1.01286	0.776265	0.728836
chr1	85457259	85457662	0.101882	0.0969543	0.0719603	0.164033	0.113892	0.134645	0.160324	0.198729	0.244069	0.299452	0.355912	0.432177	0.378129	0.586486	0.155055
chr1	85462591	85463129	0.195031	0.254189	0.188662	0.207347	0.280314	0.174958	0.169544	0.0581916	0.142197	0.207166	0.367655	0.485596	0.377659	0.505467	0.503304
chr1	85513772	85514353	0.219857	0.252189	0.349398	0.0995563	0.191854	0.0991116	0.161357	0.12782	0.174668	0.0859942	0.30859	0.249809	0.240425	0.317817	0.340577
chr1	85523936	85524378	0.412854	0.331497	0.196833	0.196297	0.178015	0.258055	0.186305	0.304735	0.377954	0.229554	0.573124	0.37528	0.330398	0.560563	0.292172
chr1	85527671	85528044	1.96914	2.04266	2.13807	1.50642	1.66999	0.691745	0.68608	0.47627	0.435313	0.441	1.58467	1.56757	1.61714	1.79296	2.92611
chr1	85598049	85598394	0.0793399	0.0283134	0.126087	0.0838293	0.114033	0.0738257	0.106491	0.054869	0.0859827	0.0824359	0.375514	0.192317	0.257656	0.379521	0.374318
chr1	85666513	85667151	0.614943	0.826772	0.681818	0.233131	0.359705	0.18225	0.264097	0.195141	0.261843	0.20602	0.38799	0.311987	0.378178	0.297842	0.35912
chr1	85667180	85667500	0.812612	0.763137	0.589063	0.219491	0.327845	0.162647	0.221703	0.102385	0.419591	0.158536	0.281949	0.181424	0.297628	0.220323	0.62487
chr1	85724936	85725570	1.22326	0.970649	1.02918	0.879756	1.09627	0.530985	0.58348	0.490357	0.647654	0.518903	0.673231	0.712942	0.711054	0.67464	0.680063
chr1	85741751	85742581	1.81932	2.04777	2.21868	1.91646	2.28307	2.30016	1.40882	1.68948	1.68918	1.7142	3.34333	3.35744	3.30476	3.85159	4.24862
chr1	85744610	85744931	0.540052	0.730328	0.542056	0.695031	0.837489	0.503672	0.485439	0.367437	0.442602	0.526808	0.66304	0.542576	0.751643	1.38894	1.4405
chr1	85930268	85930767	0.173705	0.274056	0.0871744	0.140756	0.289082	0.0998641	0.0888587	0.0496079	0.150182	0.0847219	0.333802	0.132965	0.241761	0.213952	0.388196
chr1	86173896	86174317	1.61459	1.87938	2.0665	1.72722	2.07142	0.639179	0.665035	0.771306	0.860366	0.867249	1.62105	1.2608	1.87014	1.25998	1.41004
chr1	86527369	86527684	0.0579306	0.0930298	0.0920635	0	0.0416311	0.214446	0.180982	0.13868	0.183387	0.141531	0.172589	0.302785	0.201568	0.262189	0.218209
chr1	86603118	86603441	0.240107	0.302418	0.0448917	0.0383739	0.1624	0.78854	0.76091	0.583808	0.69121	0.882887	1.66166	1.46359	1.69055	2.35115	1.52832
chr1	86620722	86621153	0.20111	0.362621	0.235499	0.0671025	0.121706	0.156729	0.129333	0.209468	0.286172	0.206878	0.126138	0.0865929	0.16205	0.183834	0.120818
chr1	86621180	86621831	0.147163	0.315101	0.155914	0.133277	0.221585	0.248354	0.136223	0.183416	0.254215	0.16058	0.273631	0.171988	0.273093	0.246512	0.182373
chr1	86621976	86622534	0.196216	0.280089	0.311828	0.0296171	0.0822548	0.142888	0.124871	0.144831	0.184666	0.152905	0.283997	0.126337	0.159304	0.193737	0.272494
chr1	86789815	86790142	0.279023	0.298719	0.399083	0.34114	0.260672	0.0914355	0.0852331	0.0801546	0.100265	0.0611164	0.130882	0.177541	0.368925	0.182752	0.305746
chr1	86805063	86805503	0.611727	0.621608	0.527273	0.610347	0.521571	0.0629195	0.100774	0.0595693	0.131288	0.148491	0.23923	0.311013	0.476206	0.144974	0.198822
chr1	86861553	86862157	1.08008	0.889479	1.0803	0.718238	0.662203	0.474854	0.448859	0.511095	0.563504	0.537043	1.13948	0.98865	1.26147	1.17061	1.31043
chr1	86885087	86885382	0.247432	0.29801	0.245763	0.154059	0.266722	0.0900922	0.0644175	0.0567648	0.0846791	0.0364787	0.105869	0.154628	0.172187	0.122911	0.0988496
chr1	86895615	86895905	1.79335	1.81889	1.35	1.93757	1.94446	1.17612	1.05282	0.77326	0.839855	0.702396	0.801724	0.400384	0.613045	0.650619	0.739788
chr1	86936635	86936942	0.416081	0.381816	0.519545	0.57869	0.533949	0.00721423	0.0123799	0.00237157	0.0254278	0.0125189	0.079124	0.0540305	0.165457	0.039369	0.0135694
chr1	86968960	86969612	0.636724	0.509381	0.444785	0.544962	0.422377	0.0781282	0.102982	0.108317	0.146069	0.0954926	0.253697	0.127203	0.0779068	0.166835	0.108617
chr1	87082665	87082940	0.580623	0.426245	0.369091	0.676076	0.524552	0.157047	0.30405	0.240925	0.232771	0.134166	0.29023	0.316667	0.092355	0.173359	0.219651
chr1	87170145	87170484	1.93786	2.47805	2.0531	1.82814	2.263	1.63658	1.58452	1.4454	1.43692	1.51464	2.94468	2.80125	2.71583	2.44221	3.28103
chr1	87170566	87171069	1.17906	1.02924	1.0666	0.796749	0.716958	0.689088	0.60699	0.539901	0.661131	0.550134	1.57295	1.16244	1.28755	1.30287	1.44105
chr1	87240013	87240313	1.11009	1.23729	1.25667	0.908948	1.2021	1.24027	1.2711	1.07754	1.12411	1.04025	1.79676	2.26694	0.931245	2.09048	0.944249
chr1	87254101	87254816	0.618903	0.47816	0.405595	0.387156	0.440184	0.673724	0.558135	0.456189	0.600485	0.456895	1.37997	1.07875	1.06563	0.972914	0.958425
chr1	87299287	87299595	0.459166	0.285432	0.423702	0.415842	0.361907	0.0862898	0.185095	0.132377	0.0861741	0.144748	0.131445	0.175029	0.226764	0.218006	0.182592
chr1	87311876	87312156	0.309567	0.17443	0.207143	0.221335	0.0936698	0.0988734	0.0950156	0.0156015	0.0613353	0.112554	0.334621	0.355443	0.340147	0.462828	0.446336
chr1	87379813	87380546	1.54972	1.30597	1.12756	1.33023	1.45808	1.30529	1.37057	1.42634	1.21834	1.40938	2.17457	1.86693	2.4514	2.13804	2.05448
chr1	87380665	87381480	0.559757	0.623242	0.391411	0.456249	0.466626	0.240499	0.303117	0.268894	0.342904	0.323497	0.620227	0.534255	0.34279	0.458076	0.378244
chr1	87597521	87597835	0.69738	0.839935	0.600318	0.565789	0.877039	0.264503	0.371186	0.331574	0.328165	0.367193	0.375748	0.44902	0.647073	0.476865	0.630177
chr1	87610133	87610527	0.138945	0.148753	0.0736041	0.0419451	0.0998513	0.196743	0.167202	0.206964	0.16643	0.0975452	0.455053	0.336798	0.322304	0.354476	0.470503
chr1	87614385	87614680	0.262897	0.264898	0.344068	0.238091	0.311175	0.172677	0.167485	0.167827	0.201112	0.145915	0.231343	0.33737	0.301327	0.172986	0.112971
chr1	87617274	87618055	0.204445	0.31268	0.297055	0.195735	0.184701	0.0666414	0.10706	0.0997486	0.161924	0.11023	0.18069	0.159289	0.105688	0.125522	0.0933438
chr1	87620100	87620348	0.0367906	0.196938	0.292338	0.0832982	0.0793174	0.138423	0.117492	0.129174	0.119613	0.0991816	0.391791	0.418028	0.793675	0.30324	0.823082
chr1	87691655	87692303	0.41537	0.346708	0.402778	0.439938	0.536289	0.418687	0.324539	0.387631	0.390317	0.629874	0.589069	0.505555	0.382139	0.60307	0.456438
chr1	87793815	87794658	1.0228	0.996513	0.842823	0.79887	0.770029	0.840719	0.855101	0.830846	0.866751	0.765012	1.30491	0.978912	1.37834	1.48151	1.51708
chr1	87800784	87801243	0.447258	0.276657	0.442266	0.324046	0.314274	0.282275	0.303608	0.32676	0.394569	0.3433	0.446054	0.569173	0.608657	0.460806	0.399336
chr1	87812046	87812421	0.255474	0.15629	0.348	0.0881403	0.209821	0.0649666	0.0675665	0.0815441	0.108248	0.0901894	0.117214	0.132699	0.0169317	0.111015	0.0333264
chr1	87836375	87836644	0.0339184	0.108939	0.32342	0.0614365	0.0975004	0.0535169	0.0612243	0.0162395	0.0580397	0.074294	3.07025	3.17564	1.10938	3.24747	1.47894
chr1	87857916	87858358	0.0619278	0.0220999	0.0984163	0.102822	0.163181	0.012527	0.00859871	0.014825	0.0105968	0.0173905	0.345445	0.318987	0.143652	0.645633	0.301596
chr1	88292274	88292681	0.504402	0.480006	0.463145	0.487263	0.596081	0.0544168	0.0902686	0.0912324	0.0882286	0.0849867	0.338205	0.142643	0.171605	0.293661	0.214943
chr1	88335263	88335783	0.368472	0.394482	0.446155	0.270142	0.264798	0.198051	0.233884	0.20582	0.177144	0.158166	0.482706	0.37481	0.280839	0.436449	0.436608
chr1	88368528	88368876	0.196639	0.196485	0.291667	0.166213	0.282625	0.337307	0.287595	0.332653	0.363399	0.256219	0.478641	0.691139	0.620343	0.71391	0.35912
chr1	88646218	88646508	0.346085	0.606298	0.15	0.512886	0.52003	0.10692	0.100476	0.0954024	0.107674	0.0371076	0.347014	0.228791	0.350311	0.21533	0.474039
chr1	89149598	89150210	1.39395	1.26092	1.37418	1.56622	1.57494	1.33356	1.33312	1.13136	1.25769	1.16178	1.5026	1.89724	2.05421	1.58978	1.75958
chr1	89150393	89150663	0.62517	1.04917	1.02037	0.581485	0.582835	0.295302	0.276835	0.302016	0.237082	0.261913	0.419845	0.645063	0.63494	0.350652	0.354865
chr1	89166842	89167306	0.334287	0.357884	0.53125	0.320554	0.310888	0.510733	0.324909	0.527224	0.605663	0.394269	0.867537	0.974148	0.615783	0.868269	0.305253
chr1	89167501	89167757	0.498972	0.572351	0.169922	0.387336	0.409806	0.42392	0.336513	0.39532	0.433008	0.366314	0.469916	0.583149	0.520849	0.59015	0.235953
chr1	89202338	89202674	0.149352	0.232574	0.215774	0.159853	0.156117	0.154902	0.124425	0.192852	0.0929328	0.0937947	0.0963931	0.246835	0.0377941	0.165866	0.142579
chr1	89234498	89234879	0.131712	0.205105	0.190289	0.130129	0.292565	0.0203456	0.0332513	0.00382189	0.0122934	0.0080699	0.224664	0.0108841	0.0833255	0.100455	0.169475
chr1	89265178	89265467	0.28414	0.236598	0.250865	0.243035	0.294947	0.10729	0.105207	0.0906938	0.221495	0.047875	0.212131	0.186536	0.0439404	0.213752	0.0648655
chr1	89356975	89357466	0.966295	0.935033	0.885948	0.732073	0.774544	0.387923	0.606346	0.461161	0.521482	0.580797	0.626652	0.523633	0.995731	0.681033	0.776315
chr1	89412455	89412779	0.0140804	0.0301485	0.13426	0.0637592	0.0809496	0.0683571	0.039101	0.0269657	0.0240936	0.0972685	0.271329	0.46076	0.117582	0.389613	0.212147
chr1	89449601	89449911	0.264892	0.0630201	0.280645	0.17326	0.232664	0.110739	0.11034	0.126825	0.0956908	0.101661	0.104478	0.0401307	0.0614459	0.106134	0.100786
chr1	89458113	89458837	1.52488	1.52458	1.90262	1.83753	2.3728	1.9318	1.49085	1.73771	1.46638	1.76027	2.91097	2.72065	2.43804	2.97612	3.1186
chr1	89464423	89464688	0.103291	0.184304	0.328302	0.265045	0.24743	0.117007	0.253375	0.093413	0.0824818	0.0928191	0.100394	0.125187	0.09584	0.0456086	0
chr1	89488303	89488675	0.233007	0.183808	0.272849	0.133277	0.299643	0.119073	0.211145	0.115474	0.184666	0.173568	0.438433	0.457044	0.238957	0.32129	0.0671904
chr1	89530733	89531129	0.195845	0.197336	0.329545	0.1565	0.14902	0.164989	0.230341	0.132377	0.137991	0.310569	0.417703	0.303682	0.432913	0.406945	0.273513
chr1	89546748	89547035	0.0635825	0.204212	0.353659	0.115166	0.159925	0.096462	0.105941	0.134452	0.217598	0.171408	0.334521	0.346774	0.176987	0.332221	0.108862
chr1	89591604	89591979	0.571776	0.599111	0.696	0.429685	0.402157	0.354363	0.381751	0.332002	0.274783	0.383304	0.326966	0.431271	0.49102	0.333044	0.211067
chr1	89664214	89664751	0.11044	0.127331	0.243017	0.153877	0.122102	0.20003	0.14155	0.126091	0.194795	0.261945	0.44373	0.447889	0.260125	0.3201	0.263757
chr1	89738263	89738724	0.0890634	0.063567	0.0943602	0.143396	0.142232	0.245018	0.178626	0.156353	0.220135	0.29179	0.466702	0.467756	1.01921	0.339371	0.442786
chr1	89817299	89817706	0.0896713	0.096001	0.0356265	0.101513	0.0805512	0.228551	0.199213	0.193198	0.187966	0.2153	0.946405	1.04944	0.29641	0.998116	0.547593
chr1	89823881	89824242	0.252744	0.243527	0.160664	0.148783	0.217958	0.0613509	0.10528	0.0302523	0.0735224	0.138401	0.0929217	0	0.158295	0.05766	0.144245
chr1	89954655	89955026	0.344304	0.263292	0.469003	0.245	0.388819	0.0716366	0.105857	0.0804607	0.117831	0.11188	0.202659	0.0670647	0.205372	0.166508	0.162814
chr1	89978852	89979249	0.241316	0.270653	0.18262	0.197734	0.21471	0.0892602	0.0351023	0.0458484	0.17697	0.0793828	0.337982	0.543162	0.271889	0.409303	0.0629593
chr1	89983706	89983977	0.353516	0.360448	0.214023	0.121966	0.096781	0.11033	0.0794718	0.145077	0.086417	0.0510547	0.533541	0.489664	0.351444	0.445988	0.238265
[truncated: 51,453 more rows]

## Sheet: 2_ATAC_Hofbauer_vs_MDM_P005_FC2
Chr	Start	End	Hofbauer_r1	Hofbauer_r2	Hofbauer_r3	Hofbauer_r4	Hofbauer_r5	MDM_r1	MDM_r2	MDM_r3	MDM_r4	MDM_r5	Pvalue	log2FC
chr9	26210324	26210703	1.88981	2.13919	1.79815	1.30815	1.24564	0.0233749	0.0401121	0	0	0.0202812	1.87205313140204e-07	5.52826
chr3	189777090	189777356	1.6636	1.61578	1.30827	0.900872	1.0846	0.0124893	0.00952534	0.00821133	0.0176083	0.0173382	4.59192069257597e-07	5.33632
chr7	134677504	134677818	1.08966	1.0577	1.0621	1	1.1485	0.0035267	0.0121039	0.0023187	0.00994439	0.0122398	1.22524212997632e-12	5.28349
chr12	78231657	78231886	1.33474	1.40763	0.886464	1.28097	0.744451	0.00967149	0.00553218	0.00317936	0	0.0302092	8.03265505000539e-07	5.2752
chr8	52364489	52364717	1.20054	1.28528	1.39913	0.92417	0.488892	0.0194278	0	0.0127732	0.00684767	0.00674262	1.24427010247397e-05	5.21045
chr17	69972214	69972441	1.76854	1.377	1.46916	1.65628	1.50202	0.0731751	0.00558094	0.00641472	0.0206335	0.0135446	1.29031008100355e-10	5.16561
chr14	87854210	87854453	1.38926	1.88931	1.19341	1.00314	1.24122	0.0182285	0	0.0149809	0.0321249	0.0253056	4.55269025589899e-07	5.16008
chr8	107072686	107072929	1.40804	1.80891	1.84979	1.66624	1.61898	0.0455715	0.0208539	0.00898854	0.0321249	0.031632	3.86348730785357e-11	5.14317
chr1	243651757	243651997	1.76779	1.70942	1.63126	1.61821	1.06549	0.0276846	0.0316718	0.0151681	0.0325264	0.0256219	1.46662580968737e-08	5.08405
chr2	33565446	33565699	1.20813	1.2741	0.687748	0.930832	0.881167	0.0262621	0	0	0.012342	0.0182291	4.531709780764e-07	5.01809
chr17	3526989	3527307	1.10464	1.16726	0.957548	0.740567	0.515479	0.0139294	0.00796775	0	0.00490965	0.0193373	3.18229081941457e-06	4.97161
chr14	33171887	33172129	1.37615	1.53384	1.85744	1.62191	1.5173	0.0183039	0.0261751	0.00601712	0.0387091	0.0667017	4.46873649195823e-11	4.96751
chr18	41497568	41497824	0.81974	0.877607	1.5293	1.04903	1.28065	0.0389315	0	0.0113761	0.0243948	0.0120103	8.8925501817716e-07	4.92097
chr11	85396820	85397429	1.43827	1.55585	1.61905	1.24151	1.2597	0.0218204	0.0228828	0.0227149	0.0282002	0.0454379	1.13715925564861e-10	4.90343
chr11	40350793	40351072	1.32446	1.33042	0.831542	0.888515	1.03406	0.0119073	0.0317853	0.0104383	0.0167878	0.0192853	1.58623428836435e-07	4.85617
chr2	121301495	121301736	1.15471	0.932226	1.26349	1.26862	0.979451	0.0459495	0	0	0.0323914	0.0191367	1.09326725450387e-09	4.85082
chr15	39765015	39765386	1.20506	1.50077	1.64151	2.13818	1.97944	0.0268637	0.0648802	0.0196246	0.0252496	0.0621557	1.50757006656121e-07	4.84132
chr14	88094535	88094826	0.956304	1.00702	0.448454	0.567915	0.743566	0	0.0130605	0.0100078	0	0.0105657	0.000137694274721545	4.83844
chr11	102118403	102118621	0.376682	0.492887	1.26376	0.246379	0.72186	0.00507976	0	0	0	0.00705191	0.00311735256009549	4.83551
chr7	56286209	56286459	1.13138	1.52383	1.334	0.760211	0.891738	0.0265772	0.010135	0.00873686	0.0187352	0.0399702	1.43116043971325e-06	4.81361
chr2	198535478	198535693	1.57019	1.77189	1.41627	0.576499	0.884423	0.0206025	0.00589244	0.0203182	0.0435703	0.0536272	6.65428952183467e-05	4.69474
chr6	167317811	167318058	0.738791	1.10732	1.11538	0.903263	0.822927	0.00896669	0.0102581	0	0.0316046	0.0342318	2.44544618999143e-08	4.69325
chr3	64672059	64672428	1.19923	0.979459	0.982385	0.974113	0.58639	0.0180062	0.00686654	0.00394618	0.0380797	0.0208308	2.53629126811816e-07	4.68278
chr8	133442602	133443015	0.762178	0.709546	0.702179	1.11043	0.460412	0.0107253	0.0153375	0	0.0075606	0.0167504	5.01059929214343e-06	4.67626
chr4	138453551	138453797	1.05705	1.42948	0.707318	0.705392	0.453119	0.0225078	0.0205996	0	0.0253864	0.00624923	0.000141926732053932	4.67127
chr3	178755207	178755471	1.14051	1.33202	1.37311	0.704249	1.11766	0.0419463	0.0143963	0.0193049	0.0413973	0.0116463	4.09342838070259e-07	4.65648
chr15	100769634	100769906	1.29146	0.825978	0.799632	0.668345	0.916036	0.0122138	0.0186305	0.0240906	0.0114799	0.0169557	8.57151391420174e-07	4.64925
chr7	109957957	109958286	0.679452	0.771948	0.44073	0.527435	0.617823	0.00673182	0.00770137	0.00663894	0	0.00467271	2.08961761227755e-07	4.64099
chr16	79729273	79729548	0.978765	0.852487	0.738183	0.495791	0.500709	0.0080537	0.0138204	0.00529505	0.017032	0.00279512	3.35681276997235e-06	4.64033
chr8	52438282	52438811	1.14698	1.3295	0.822307	0.86693	0.756089	0.0167468	0.0191588	0	0.050173	0.0203425	4.47086980881473e-07	4.60455
chr7	71098587	71098919	0.89317	1.11804	0.698795	0.609783	0.691239	0.013342	0.0228953	0.00877193	0.0188105	0.00694571	6.88978078144942e-07	4.58941
chr3	64671380	64671901	1.12956	1.10618	1.36372	0.959544	0.780281	0.025506	0.0267478	0.0111796	0.0479468	0.0221303	5.6991594554745e-08	4.54186
chr9	23581988	23582263	1.02853	0.781452	1.37091	0.82632	0.834515	0.0241611	0.0138204	0.034418	0.0227093	0.0195658	6.81729877660686e-07	4.52479
chr14	44582073	44582500	0.737191	1.21244	0.577283	0.503144	0.706364	0.0285275	0.00593384	0.00341017	0.00365636	0.0252019	2.8806933523251e-05	4.52418
chr20	38478418	38478710	0.843662	1.07048	0.695205	1.47152	0.763473	0.0493013	0	0.0274274	0.0213872	0.0184268	1.22829568995897e-05	4.51305
chr5	146101904	146102215	1.11484	1.31917	0.419614	0.730666	0.653582	0.0142429	0.044809	0.00936425	0.0150605	0.00988627	0.000119187551785749	4.4876
chr5	50678888	50679278	1.06447	0.90167	0.855129	0.699193	0.756565	0.00851834	0.0227387	0.00933425	0.032026	0.023651	8.21695655961463e-09	4.47905
chr2	106258035	106258280	1.24758	1.15622	1.53878	0.674544	1.33814	0.0180798	0.0310255	0.020802	0.0828425	0.0188243	1.27778747005536e-06	4.47877
chr3	54584336	54584820	0.640947	0.847646	0.629132	0.887781	0.582535	0.0251678	0.0209401	0.00300855	0.00967729	0.00794068	4.26257971142263e-08	4.46723
chr11	100452045	100452345	1.04927	1.07449	0.821667	0.564651	0.8524	0.0221477	0.00844581	0.0169883	0.0364296	0.0204975	3.83483293453502e-07	4.44761
chr2	52347396	52347671	0.646978	0.674888	0.474546	0.480767	0.619925	0	0.0138204	0.00529505	0.0113546	0.00838535	1.75997322271471e-08	4.43192
chr20	10982425	10982720	0.463935	1.05959	0.491525	0.476183	0.844615	0.00375384	0.017178	0	0.0317546	0.00781685	7.28115232038196e-05	4.41999
chr2	217180633	217181008	0.936738	0.911692	0.541334	0.848354	1.08407	0.0236242	0.030405	0.0077661	0.0208169	0.0245971	3.04326884470463e-07	4.4156
chrX	103923945	103924163	0.523169	0.62731	0.665138	0.492758	0.451163	0.020319	0.0116227	0	0	0.00352595	3.04575807352769e-07	4.39976
chr18	77693790	77694076	1.10063	0.853855	0.70979	0.837873	0.641934	0.0387197	0.0177185	0.0101828	0.010918	0.0241885	2.11241736547407e-07	4.39497
chr2	120222483	120222989	0.919618	0.984534	0.945653	0.922667	1.14033	0.0350161	0.0350518	0.0158276	0.018513	0.034939	2.93969737441557e-10	4.38844
chr17	47768526	47768765	0.954399	0.653933	0.849372	0.656906	0.52126	0.0370673	0.0159022	0	0.013065	0.0128646	3.14436942927543e-07	4.38423
chr20	16844783	16845057	1.44853	1.31905	0.952555	1.4928	1.67512	0.0646648	0.0739778	0.0318862	0.0284903	0.0364692	5.06883766115962e-06	4.38056
chr19	38490026	38490465	0.467634	0.489518	0.594534	0.658798	1.00071	0.0201801	0.0230865	0.00165848	0.00711286	0.00700372	1.29010404487095e-05	4.37988
chr3	65980720	65981025	0.613257	0.512426	0.522951	0.636674	0.451458	0.0181538	0.00830735	0.00477423	0	0.00756057	2.77040301810416e-09	4.35321
chr1	79545541	79545778	0.442729	0.989177	0.978903	0.453255	0.636324	0.0140175	0.0213818	0.00614406	0.0263505	0.00972986	0.000143370565645506	4.34125
chr11	19401958	19402238	1.04275	0.837269	0.776786	0.72303	0.843029	0.0514142	0.0180982	0.00520049	0.0334557	0.0054904	4.87954854300199e-09	4.3386
chr14	24785234	24785570	0.868959	1.01751	0.906251	0.934525	0.683011	0.00659156	0.0377045	0.00866752	0.0464663	0.0251644	9.44379907608095e-10	4.32782
chr6	11219407	11219823	0.844417	0.821839	1.11538	1.33085	0.992988	0.0319438	0.0334991	0.042004	0.0187652	0.0332592	7.29745355254607e-08	4.32638
chr6	140667629	140667988	0.787871	0.843486	0.56546	0.506378	0.894955	0.0277617	0.0211734	0.00202805	0.0304425	0.00428222	3.69444133618835e-07	4.31585
chr17	65525167	65525427	1.08787	1.01438	0.78077	0.905773	0.731346	0.0511102	0	0.0224022	0.0300244	0.0295638	1.31974575712235e-08	4.30891
chr4	134540235	134540471	0.695903	0.703636	0.86017	0.490189	0.805717	0.0187692	0.0053681	0.0123402	0.0330777	0.0162851	4.41396149630791e-08	4.29798
chr2	150982309	150982645	0.556674	0.581436	0.647322	0.368892	0.585437	0.00659156	0.0226227	0.00866752	0.00464663	0.00228767	6.45594607773248e-08	4.29347
chr10	60517205	60517743	0.737726	0.744411	0.700744	0.453092	0.475315	0.0267584	0.0164835	0.00135329	0.00870596	0.0128586	2.71416926933554e-07	4.27251
chr12	106218965	106219202	0.769964	0.535804	1.04008	1.02854	0.44266	0.0467252	0.0106909	0	0.0395258	0.00648656	2.4084860876683e-05	4.26718
chr14	51605979	51606365	2.15101	2.20162	1.76555	1.13458	1.13811	0.0745907	0.072205	0.0603583	0.0970738	0.0378355	4.66762508863905e-05	4.26359
chr16	63346364	63346593	0.796862	1.10905	0.886464	0.414963	0.544022	0.00483574	0.027661	0.0349729	0.0204533	0.0134263	3.07345824273053e-05	4.2576
chr8	51360586	51360816	0.614884	0.849404	0.693478	0.574827	0.484641	0.00962944	0.0275407	0.00949658	0.0203644	0.00668398	5.94129496933604e-07	4.25518
chr2	106308362	106308622	0.754487	0.713827	0.836539	0.63563	0.453939	0.0298142	0	0.0084008	0.0300244	0.0147819	1.1516030262726e-07	4.25497
chr9	99319372	99319710	0.917804	0.895893	0.514793	0.525618	0.756565	0.0196577	0.0187407	0	0.0369531	0.0204672	1.20338501297113e-06	4.24409
chr12	73225900	73226182	0.61474	0.623497	1.18263	1.15743	1.46484	0.0196345	0.0943417	0.012909	0.0221456	0.0245317	3.65131508185401e-05	4.23271
chr12	100583820	100584082	1.46263	1.3049	0.996184	0.504621	0.75079	0.0169066	0.0435186	0.00555779	0.0834265	0.0264043	5.9661690673174e-05	4.21413
chr1	64505246	64505520	0.998983	0.855599	0.476277	0.392049	0.358954	0.0242493	0.0277418	0.00265719	0.0113961	0.00561063	0.000308381098910848	4.21229
chr8	88823838	88824119	0.714339	0.625716	0.877224	0.426392	0.816697	0.0236452	0.0315591	0.023319	0.0111122	0.00273544	7.43176648443367e-07	4.21006
chr13	78472325	78472541	0.443531	0.452228	0.604167	0.631214	0.485696	0	0.0175955	0.0067414	0	0.0249102	1.96357263781977e-08	4.18615
chr11	114165665	114166098	0.853407	0.812129	0.904157	0.839675	0.651147	0.0409195	0.0117032	0.00504436	0.0108171	0.0603564	3.01328295648773e-10	4.18434
chr4	145370875	145371280	0.405514	0.530614	0.501235	0.21423	0.566646	0.00820286	0.00312808	0.00539311	0.00770998	0.00379584	1.9159121088963e-05	4.17623
chrX	88326513	88326813	0.334549	0.455845	0.483334	0.261667	0.327845	0.00369128	0	0	0	0.00512438	1.02224951059604e-06	4.17328
chr3	64782238	64782696	0.62753	0.533195	0.379913	0.3879	0.47244	0.00241787	0.0165966	0	0.0102266	0.0100697	2.51090422564992e-07	4.16611
chr18	34834305	34834729	0.88228	0.783295	0.889151	0.467727	0.556718	0.0261175	0.0358549	0.0137372	0.0220934	0.0072515	1.58550013129588e-06	4.1653
chr10	128148744	128149012	0.731968	0.911203	0.865672	0.9404	0.905245	0.0413203	0.0425443	0.0135834	0.0174769	0.0344175	2.7279845049577e-11	4.15906
chr3	24852458	24852697	0.916225	0.735672	0.910042	0.311165	0.356651	0.00926683	0.0159022	0.00609265	0.05226	0.00321614	0.00024150802988776	4.15633
chr9	72708781	72709147	0.698017	0.827354	0.673498	0.756328	0.752431	0.033282	0.0380754	0.0198927	0.00426576	0.0189014	1.48636658536816e-12	4.1504
chr14	63762082	63762416	0.723913	0.789639	0.694611	0.346361	0.41226	0.0165776	0.0113791	0.0087194	0	0.0368219	1.19566304899177e-05	4.14374
chr6	104909054	104909309	1.23443	0.574596	0.796078	0.615687	0.642834	0	0.0596176	0.00285519	0.0122453	0.0512438	2.21602654640884e-05	4.13267
chr8	23896811	23897162	0.88381	0.807054	0.289174	0.270731	0.205487	0.00630988	0	0	0.0266883	0.0131395	0.00431045742511993	4.12863
chr2	133888119	133888803	0.686971	0.628359	0.52997	0.483227	0.46972	0.00809493	0.00370431	0.0117087	0.0273906	0.0157328	4.51262671674613e-08	4.12045
chr9	13707723	13708035	0.482523	0.469621	0.511218	0.211876	0.483361	0	0.00812097	0.00466713	0.00500406	0.0123182	4.55578653291155e-06	4.11762
chr7	135987947	135988318	1.29114	0.895192	1.09434	0.91318	0.49486	0.0388032	0.0921982	0.00588735	0.0294579	0.0103593	7.96247639578418e-06	4.11321
chr5	169547381	169547974	0.415429	0.477699	0.513491	0.571314	0.674487	0.0149394	0.00854553	0.0122778	0.0105313	0.0129622	2.87281930466676e-08	4.11128
chr4	19731525	19731823	0.64297	0.688357	0.681209	0.66549	0.594081	0.0260124	0.0127537	0.0146591	0.0314349	0.0103176	1.34872113477513e-11	4.11079
chr1	64465740	64466002	0.696491	0.372829	0.553435	0.315389	0.175184	0.0253599	0	0	0	0.00293381	0.000457628363743634	4.10869
chr1	167140683	167141070	0.966632	1.08535	0.674419	0.779346	0.542173	0.0200302	0.0458301	0.0225758	0.0363085	0.0158896	1.44717397998484e-06	4.10748
chr1	222484233	222484508	0.846049	0.745928	0.896365	0.781248	0.810672	0.0161074	0.0230341	0.00529505	0.0624504	0.0363366	8.0772055710554e-12	4.10324
chr11	19477311	19477623	0.365548	0.500929	0.511218	0.52969	0.44133	0.00354931	0.00812097	0	0.0200162	0.0123182	1.94226745797721e-09	4.08784
chr3	27063962	27064194	0.45227	0.715769	0.5625	0.712344	0.876136	0.023866	0.016382	0.0251059	0.0134592	0.0231923	1.12984506217551e-06	4.08112
chr13	98932185	98932580	0.681416	0.717151	0.660759	0.543904	0.63079	0.0420526	0.00320727	0.0165889	0.0158103	0.0194597	2.37130862723589e-08	4.08013
chr6	72623545	72623863	0.545147	0.368609	0.683962	0.545681	0.701052	0.00696466	0	0.00915813	0.0392772	0.0193373	5.33348421871693e-07	4.07474
chr19	31031696	31031984	0.91874	1.05143	1.30903	0.946823	1.04728	0.0807468	0.0351909	0.0278083	0.0379474	0.0373653	5.09467046327927e-09	4.07391
chr4	53494097	53494319	0.883639	0.528006	0.914414	0.856095	0.649783	0.00997644	0.0456531	0.0229572	0.0492291	0.00692485	1.10943700359911e-06	4.0661
chr2	162652767	162652984	0.777858	0.405129	0.601383	0.342712	0.392809	0	0.0116763	0.00671033	0.0287791	0.0106266	3.55455237045499e-05	4.05341
chr8	65920815	65921062	1.21901	0.988674	1.46761	0.919987	0.504377	0.0851834	0.0461612	0.0265289	0.0252837	0.0311198	2.39834032075281e-05	4.04831
chr4	107955291	107955773	1.06006	0.972761	0.451245	0.574308	0.544141	0.0436521	0.021027	0.0256789	0.022674	0.0127578	4.80392208078717e-05	4.03546
chr2	134360183	134360460	0.609366	0.458432	0.785199	0.313225	0.378738	0.00799556	0.0228678	0	0.016909	0.0138747	4.66513320949158e-05	4.03233
chr1	79472331	79472617	0.526388	0.512314	0.76049	0.332261	0.458525	0.0232318	0.00885924	0	0.0163769	0.0161257	6.49950256248477e-06	4.03061
chr18	20833727	20833983	0.81974	0.610508	0.962891	0.613282	0.87084	0.0259543	0.0593848	0.0170642	0.0182961	0.0240206	1.4224390976203e-07	4.02257
chr10	440250	440995	1.55538	1.49472	1.24564	1.44744	1.4522	0.102563	0.0748219	0.0449546	0.0754436	0.0515879	8.79406103493352e-10	4.021
chr8	52028533	52028827	0.372411	0.398699	0.542517	0.46375	0.624467	0.00753324	0.0129273	0.00247643	0.0159313	0.0156869	1.25131223938091e-07	4.0168
chr8	89013130	89013624	0.41557	0.612979	0.410932	0.560359	0.504377	0.01345	0.0256452	0	0.0094814	0.0124479	1.54363499760279e-08	4.0155
chr17	15192640	15193417	0.61649	0.452577	0.503861	0.425389	0.405059	0.00997644	0.00652188	0.00562216	0.0180842	0.014839	1.21489757143323e-08	4.01313
chr10	859109	859522	0.684857	0.59129	0.596853	0.510196	0.365155	0.0187692	0.0214724	0.00705153	0.0113409	0.0186116	1.18301673346366e-07	4.00631
chr3	64210980	64211201	1.71334	1.45859	1.77149	1.70124	1.24611	0.160345	0.120381	0.0230611	0.0494519	0.0452152	2.65711830316206e-09	4.0028
chr15	82044921	82045206	0.464207	0.41129	0.610527	0.217452	0.322093	0.00388556	0.00444517	0.00255463	0.0164344	0.00539408	3.67948195184598e-05	4.00146
chr3	90111246	90111481	0.737689	0.415665	0.740426	0.210975	0.195312	0.0188491	0.0215638	0	0.00664366	0.00327089	0.00189047123336339	3.99689
chr7	8294350	8294586	1.4498	1.07615	0.675848	0.560214	0.63902	0.0328461	0.053681	0.0431907	0.0132311	0.0390843	0.000158539862957774	3.99632
chr6	156983210	156983500	0.424741	0.404198	0.65	0.470146	0.58786	0	0.0393167	0.0100424	0	0.0159033	8.87334637988957e-08	3.99604
chr1	86936635	86936942	0.416081	0.381816	0.519545	0.57869	0.533949	0.00721423	0.0123799	0.00237157	0.0254278	0.0125189	7.00466475933581e-08	3.98383
chr6	104773963	104774621	1.14398	0.950094	0.793314	0.885341	0.807159	0.0185125	0.0308054	0.0254493	0.0711825	0.0513996	2.27534015073694e-07	3.97624
chr2	56667691	56668349	0.679452	0.801639	0.594986	0.470926	0.518175	0.0235613	0.0231041	0.0121714	0.028473	0.0163544	1.32923489437609e-07	3.95803
chr4	26178233	26178498	0.964053	0.737217	0.875472	0.576864	0.544347	0.0167152	0.0382453	0.0384642	0.0235663	0.029006	7.46298729481509e-07	3.94851
chr1	119107011	119107363	0.453611	0.582757	0.659091	0.446024	0.763731	0.0157299	0.0395898	0.00413677	0.0266125	0.00873476	1.13730885242802e-06	3.94738
chr7	47369145	47369528	0.988638	1.17319	1.36293	1.20819	1.01007	0.115654	0.0165388	0.0323165	0.069299	0.0461598	1.12958931097751e-09	3.94277
chr12	78249485	78249730	0.800683	0.757531	0.47347	0.455318	0.588783	0.0271196	0.0517091	0.0118869	0.0127451	0.00313738	1.82158988526471e-06	3.94221
chr3	107688979	107689408	1.38243	1.36617	1.11538	1.61796	1.05461	0.0387197	0.112217	0.0339427	0.0509505	0.0967543	4.43646707148915e-08	3.93938
chr6	16268012	16268286	1.06558	0.891251	0.582117	0.37697	0.382885	0.0323324	0.00924724	0.0106288	0.0284903	0.0420798	0.000322554366370853	3.93134
chr1	92263713	92264137	0.516456	0.598989	0.410377	0.555428	0.680433	0.0313411	0.0358549	0.0103029	0.00736448	0.00362575	2.0092317809528e-08	3.92431
chr21	47856488	47856787	0.97649	0.718725	0.9699	0.677084	0.548236	0.0333326	0.0338963	0.0243502	0.0522163	0.0205661	4.7194545449436e-07	3.91596
chr11	114179459	114179810	0.818825	0.918369	0.7849	0.482607	0.504377	0.0126198	0.0252653	0.0124457	0.0222403	0.0678872	0.000667540912739462	3.90778
chr20	17789086	17789321	0.873583	1.16386	1.11064	0.738411	0.809147	0.0376982	0.0539096	0.0495708	0.0199311	0.0588759	5.29336224630583e-07	3.90565
chr2	134700739	134701047	0.399918	0.47572	0.376623	0.549983	0.383196	0.0035954	0.0246794	0.00472774	0.0101381	0.00998255	9.23482035286582e-09	3.89971
chr20	6700097	6700406	1.52068	1.61222	0.797734	0.708656	0.615372	0.0680914	0.0901982	0.0282746	0.0505264	0.0223881	0.000308202796905244	3.89681
chr4	26647532	26647764	0.196639	0.336832	1.125	0.142468	0.254363	0.023866	0.0109213	0	0	0.00993955	0.0472016568631467	3.89648
chr12	125825456	125825680	1.18124	1.17741	0.841518	0.903787	1.14161	0.0889863	0.0678683	0.0422541	0.0278798	0.0343151	4.72428740572184e-09	3.88706
chr7	84801826	84802098	0.419304	0.64642	0.426471	0.394931	0.554444	0.0162851	0.0186305	0	0.0229598	0.0141297	1.42591883212084e-06	3.88519
chr5	114665252	114665529	0.82347	0.811073	0.837546	0.283394	0.307725	0.0239866	0.0548825	0.0131421	0.0112727	0.0110997	0.00043501393887202	3.88312
chr2	3403846	3404067	0.30964	0.441996	0.590498	0.429984	0.563715	0.0100216	0	0.0131778	0.0211937	0.0208685	1.15867581806928e-06	3.8816
chr13	34184733	34185743	0.641396	0.541599	0.445049	0.290439	0.402503	0.0186391	0.0100346	0.00432518	0.0123664	0.0190262	1.01726009880121e-05	3.88039
chr4	11132061	11132585	0.417896	0.428753	0.30439	0.551929	0.588119	0.00845333	0.0169239	0.00972614	0.0119181	0.0161359	9.36895073522237e-07	3.87333
chr10	126246566	126246810	0.897452	0.800668	0.831968	0.897434	0.510578	0.0317692	0.0519211	0.0059678	0.0703852	0.0157512	9.37538435774599e-08	3.87201
chr2	40392063	40392338	0.846049	0.81697	1.10727	1.18689	0.596081	0.0684564	0.050675	0.034418	0.034064	0.0307463	3.0326852699103e-06	3.86952
chr6	107994392	107994645	0.504889	0.810796	0.74506	0.800188	0.958917	0.0350161	0.0550817	0.0604327	0.00617099	0.0121527	4.54393161786193e-06	3.8659
chr2	227860350	227860728	0.579306	0.775251	0.268518	0.448135	0.867311	0.00292959	0.0100546	0.00963056	0.0454337	0.0406697	0.0001118754252869	3.86374
chr5	156418763	156419064	1.28828	1.13582	1.39701	1.20791	1.39416	0.0919755	0.105222	0.014513	0.0933648	0.0434126	3.02151637043835e-11	3.86243
chr8	52307494	52307797	0.737753	0.709234	0.669968	0.695415	0.692478	0.0255832	0.0250866	0.0120144	0.0669852	0.0202946	5.53604939668162e-10	3.85015
chr2	37009279	37009665	0.531843	1.2653	0.525907	0.631513	0.679471	0.0143444	0.0328206	0.0339515	0.0485368	0.0298701	0.000150267902462531	3.84679
chr17	27396647	27397019	0.748076	0.814007	0.662635	0.522	0.546408	0.017861	0.0170279	0.0176146	0.0503635	0.0330606	3.74902050515047e-08	3.8462
chr7	118433649	118434054	0.371721	0.41002	0.429629	0.265238	0.469506	0.00273428	0.00625615	0.0125839	0.0115649	0.00948961	2.14934917242005e-06	3.84255
chr3	134165667	134165982	0.608269	0.372119	0.874603	0.314788	0.457942	0.0246085	0.0160873	0.0161793	0.0198256	0.0146411	0.000827581957159929	3.83348
chr21	38122293	38122523	0.813233	0.721992	0.945653	0.682609	0.684198	0.0192589	0.0605895	0.0126621	0.0610929	0.023394	3.94020305272136e-09	3.83306
chr4	107905415	107905713	0.428647	0.458905	0.778524	0.291152	0.330045	0.0111482	0.0212563	0.00977276	0.0209566	0.00515879	0.000144213082503786	3.82631
chr3	66024200	66025118	0.983966	0.989581	0.963508	0.963138	1.01425	0.0530774	0.0607215	0.0404483	0.0544232	0.0452152	8.92130813667791e-12	3.82474
chr5	43075516	43075747	0.710968	1.18402	0.690476	0.482913	0.539312	0.0287632	0.0109686	0.0220627	0.0473111	0.0532406	5.35671533750115e-05	3.82098
chr1	177225452	177225758	0.596346	0.670361	0.616014	0.526576	0.814254	0.0289512	0.0538213	0.0190345	0.00510218	0.0301434	7.13485275194436e-07	3.80945
chr4	6751102	6751377	1.74187	1.77602	1.63455	1.56249	1.28754	0.148993	0.0644952	0.100606	0.119224	0.0475171	4.66575936775016e-08	3.80216
chr9	4362389	4362777	0.599648	0.579038	0.373711	0.53242	0.64217	0.0285408	0.0522422	0.00187647	0.0160955	0.00396215	4.30373334747713e-08	3.80173
chr9	84145255	84145703	1.35435	1.46086	1.16518	1.21735	1.06842	0.0766271	0.0735238	0.0471295	0.118489	0.0411781	1.63220525983832e-09	3.80032
chr21	35171628	35171956	0.653705	0.32759	0.309452	0.403082	0.399811	0.0236332	0.00386242	0.00887892	0.00475996	0.0164043	1.90905831577437e-05	3.79954
chrX	5788104	5788601	0.715971	0.825475	0.495977	0.498783	0.382595	0.0579316	0.0203923	0.00439478	0.0282724	0.00618639	7.41338606780051e-06	3.79703
chr4	19677010	19677335	0.463222	0.480893	0.312307	0.279677	0.342976	0.020444	0.00779613	0.00224022	0.0048039	0.00709531	2.37604964592464e-06	3.79701
chr13	110746982	110747361	1.26388	1.23712	1.22427	0.523262	0.467114	0.0233749	0.113651	0.0288156	0.0659113	0.016225	0.000201274899063297	3.79066
chr1	224075812	224076110	1.10224	1.34394	1.36242	1.0121	1.16616	0.107766	0.10203	0.0268752	0.0104783	0.0928581	8.33587754378584e-10	3.79009
chr14	87897131	87897508	0.532439	0.673664	0.384616	0.416447	0.38263	0.00881207	0.0268832	0.0096561	0.0207065	0.0142721	0.000112820278652337	3.78732
chr2	178618708	178618981	2.28937	2.43308	2.12454	2.33064	2.44983	0.154141	0.120655	0.130679	0.16013	0.185829	3.71666430964979e-09	3.78385
chr3	64176866	64177123	0.656793	0.494107	0.338522	0.482287	0.484751	0.0430888	0.0246474	0	0	0.0179453	4.86244011721482e-07	3.78325
chr1	177337478	177337760	0.744159	0.588859	0.462766	0.586042	0.697542	0.0314151	0.0134774	0.0258181	0.0498277	0.0109029	1.25729559565801e-05	3.78003
chr6	118423126	118423574	0.478606	0.5669	0.226562	0.51645	0.439078	0.0296621	0.0141392	0.00162516	0.0104549	0.0137261	3.81422137007981e-06	3.77857
chr3	54082443	54082698	0.411477	0.344757	0.852942	0.291641	0.46284	0.0217134	0.00993625	0.00571035	0.0244904	0.0180861	0.000350055124401449	3.77524
chr6	72631105	72631427	0.637554	0.36403	0.225156	0.436255	0.610891	0.041269	0.00393439	0.00678327	0.00484866	0.01671	4.84677951243517e-05	3.77387
chr13	98907656	98908257	0.455444	0.341315	0.386024	0.178738	0.229109	0.00737027	0.00632381	0.00242286	0	0.00767381	1.88567643767401e-05	3.77159
chr12	50067326	50067591	1.13621	1.0321	0.766038	0.935454	0.841261	0.0501458	0.0286839	0.0631911	0.0589159	0.0522105	9.4748134671363e-08	3.76801
chr1	100699125	100699462	0.406115	0.318841	0.559348	0.441356	0.194567	0.006572	0.0187964	0	0.0185313	0.00456177	4.83308435789143e-05	3.76636
chr8	127633267	127633585	0.459072	0.798655	0.638365	0.59765	0.515479	0.0313411	0.0199194	0.0068686	0.0441868	0.0265888	1.54118724915442e-06	3.76373
chr9	83305238	83305648	0.489584	0.595617	0.212196	0.503853	0.479773	0.0108037	0.0185396	0.0177578	0.0228478	0.00562432	4.0147529834611e-05	3.76143
chr1	4911645	4912067	0.367557	0.393503	0.790285	0.499316	0.357367	0.0157448	0.0330228	0.00690114	0.0147987	0.0145717	5.08797900719005e-05	3.76065
chr8	87613759	87614087	1.02924	0.744525	0.618903	0.529047	0.73965	0.0405141	0.0231745	0.0355158	0.0666396	0.0117174	1.41167010880849e-06	3.76038
chr4	67901261	67901799	0.576614	0.798882	0.242566	0.207347	0.353439	0.01235	0.0164835	0.00676646	0.00870596	0.0242884	0.00170828372150345	3.75668
chr15	53689351	53689773	0.399989	0.231472	0.274882	0.40141	0.590432	0.00524828	0.00300207	0.00862644	0.0184984	0.0127503	3.46981963347259e-05	3.7538
chr12	95335279	95335537	0.742655	0.643636	0.73062	0.944822	0.711602	0.0300453	0.00982074	0.0423296	0.0665654	0.0387308	3.53861717705684e-09	3.75199
chr8	117473638	117473987	1.01959	1.14754	0.581662	0.686627	0.526055	0.0539413	0.02178	0.0375508	0.0671029	0.0220246	6.53058230143388e-05	3.74747
chr5	114284744	114285178	0.52558	0.337608	0.200461	0.485509	0.392809	0.0102063	0.0175144	0.00503275	0.0107921	0.00885553	2.4575640910296e-05	3.74401
chr4	139594285	139594581	0.878501	0.693009	0.538852	0.446658	0.753157	0.0187058	0.0556396	0.0221373	0.0316473	0.028565	2.25802342224135e-06	3.73172
chr7	145607067	145607630	0.704968	0.416403	0.231794	0.256848	0.349391	0.00393387	0.00900087	0.00646599	0.00831934	0.0273058	0.000462963304455055	3.73165
chr8	75392639	75392924	0.928411	1.26814	1.17017	1.44968	1.12732	0.159308	0.0933486	0.0459835	0.0438251	0.0134852	9.89821946628666e-09	3.72849
chr6	145156747	145157017	0.692751	0.434139	1.02037	0.168324	0.315702	0.00820286	0.0328449	0.0107862	0.0289123	0.0256219	0.00391051505034379	3.72629
chr2	134022793	134023181	0.329219	0.654565	0.336341	0.351398	0.574574	0.00856225	0.0261211	0.00562942	0.00804777	0.0297162	2.12490244516639e-05	3.71969
chr5	125839386	125839655	1.00059	1.19832	1.13197	1.36695	0.853129	0.107033	0.113029	0.046012	0.0406278	0.0228597	2.61956596414592e-08	3.71756
chr12	59313865	59314565	0.997132	1.06054	1.22214	0.61974	0.833665	0.0822629	0.0705831	0.0343233	0.0490684	0.0329425	6.51504777682277e-07	3.71059
chr14	26598423	26598788	0.399959	0.240858	0.436987	0.54333	0.30539	0.0242714	0.00347089	0.00398942	0.0171098	0.00631774	5.6124908163202e-06	3.70718
chr4	159103905	159104209	0.555245	0.578376	0.429276	0.258224	0.237256	0.0145708	0.0291714	0.0071849	0.00513575	0.0101139	5.86228086533191e-05	3.69915
chr7	45976989	45977392	0.554689	0.557486	0.503722	0.348571	0.341675	0.0164871	0.00943082	0.0234862	0.0232446	0.0133514	3.41462770947487e-07	3.69334
chr3	114325195	114325471	0.495873	0.495484	0.42029	0.434116	0.261326	0.0320981	0	0.0105518	0.0169703	0.01114	3.06822070528234e-07	3.6921
chr8	77867362	77867758	0.898581	0.962009	0.732324	0.511234	0.662313	0.0643178	0.0575854	0.0165471	0.0433685	0.0174695	5.7729903102377e-07	3.69141
chr12	106424246	106424512	1.09763	0.624279	0.708647	0.714485	0.32045	0.0166524	0.0904908	0.0136855	0.0528249	0.00288969	9.21186784406114e-05	3.68853
chr10	51633501	51633764	0.503038	0.631399	0.496198	0.345608	0.623279	0.0210529	0.0337191	0.01661	0.0118728	0.0263039	2.1093822932805e-07	3.68727
chr7	52894299	52894559	0.350925	0.488406	0.669231	0.524395	0.605253	0.0212959	0.0292356	0.00280026	0.0240195	0.0354765	3.79339593847838e-07	3.68547
chr3	577324	578067	0.349981	0.407553	0.487887	0.389248	0.39712	0.00596167	0.00341016	0.00881917	0.0294182	0.0186216	1.90831139779135e-09	3.68081
chr18	19411395	19411650	0.339916	0.42137	0.568628	0.194428	0.30856	0.013028	0.0198725	0	0.0122453	0.00602869	6.44198427947051e-05	3.67648
chr3	186714917	186715196	0.654053	0.59519	0.519713	0.666384	0.681541	0.0158765	0.0272446	0.018267	0.0615551	0.0303055	9.90418635993251e-10	3.66704
chrY	7210812	7211080	0.374495	0.546723	0.649254	0.33916	0.464855	0.0289242	0.0283628	0	0.0174769	0.0200769	6.84295485453568e-06	3.66676
chr6	170452396	170452786	0.409413	0.551022	0.297436	0.423753	0.739753	0.0425917	0.0227387	0.00560055	0.0120098	0.0157674	2.4675621618675e-05	3.66548
chr2	150965549	150965806	0.674544	0.456099	0.507782	0.450134	0.331672	0.0129267	0.00985892	0.0226637	0.0121499	0.0418724	2.18695440734606e-06	3.6593
chr2	40314688	40315291	0.537157	0.858561	0.312604	0.253514	0.217476	0.0146917	0.0147066	0	0.0440159	0.00892306	0.00279327709463539	3.64391
chr8	116431886	116432109	1.02288	0.700852	0.52018	0.574348	0.529257	0.0248293	0.0170431	0.0293841	0.0770134	0.0275752	1.0575994990325e-05	3.64363
chr18	12279246	12279466	0.60136	0.843613	0.988636	0.375599	0.65569	0.0151007	0.011517	0.0330942	0.06387	0.06289	2.64004147524366e-05	3.63739
chr4	130949798	130950012	0.426358	0.547745	0.542056	0.521276	0.490235	0.0051747	0.0236799	0.017011	0.0656607	0	1.77256734845699e-08	3.63487
chr8	50042378	50042609	0.41473	0.33829	0.564936	0.393484	0.425773	0.00958773	0.0219372	0.0126073	0	0.0366028	5.00930309565994e-07	3.62975
chr21	43989963	43990336	0.330228	0.366632	0.699732	0.476296	0.333998	0.0326574	0.0169822	0.00780773	0.00837141	0.0206075	0.000343761429703715	3.62928
chr3	61546909	61547439	0.71443	0.534482	0.328302	0.483318	0.470117	0.020894	0.0191226	0.0151109	0.0382952	0.0203042	2.00142998019182e-06	3.62158
chr14	104212940	104213350	0.72325	1.11976	0.778049	0.765856	0.671682	0.0783273	0.0587086	0.0319642	0.0304637	0.0393703	1.58533901717384e-06	3.61745
chr1	119385537	119385892	0.257016	0.385222	0.571831	0.256042	0.387873	0.0062388	0.021412	0.0123054	0.0087959	0.0108261	2.63671966737045e-05	3.61703
chr7	93036663	93036920	0.568036	0.494107	0.733464	0.385829	0.280645	0.0172356	0.0197179	0.00566591	0.0425248	0.0239271	3.21748015139622e-05	3.61525
chr9	16421577	16421825	0.294325	0.748366	0.116935	0.51645	0.502343	0.0223263	0.0204334	0.00293576	0	0.0402926	0.00235238030972962	3.61476
chr8	107057940	107058446	0.324572	0.366787	0.372529	0.375599	0.194375	0.00875402	0.0175259	0.00143888	0.012342	0.00151908	1.03764628933689e-06	3.6143
chr13	62105816	62106214	0.561656	0.56449	0.728644	0.404854	0.543662	0.0194766	0.0127324	0.0310986	0.035305	0.038626	2.16474487557683e-05	3.61328
chr1	223065491	223065867	0.558119	0.25979	0.424202	0.725226	0.523157	0.0323969	0.0370628	0.0135545	0.0041523	0.0245317	5.89019469685592e-05	3.61314
chr6	104852148	104852491	0.571916	0.313264	0.253645	0.361364	0.305861	0	0.022161	0.00424532	0.0182072	0.0112049	1.93338355236605e-05	3.61265
chr15	40875045	40875338	0.685082	0.633428	0.445392	0.634542	0.581841	0.0264563	0.0086476	0.0323034	0.0532856	0.0314809	1.57638764908263e-06	3.61057
chr2	201331599	201332005	1.03376	0.962378	0.357143	0.183174	0.1292	0.0381857	0.0124815	0.0071731	0.0384549	0.0302919	0.0342792832277073	3.60948
chr11	117755671	117756066	0.993252	0.890258	0.477215	0.37655	0.331995	0.0420526	0.0256582	0.0221186	0.0237155	0.0467032	0.000632349866159232	3.60619
chr15	38591480	38591756	0.380169	0.637051	0.42029	0.419147	0.570165	0.0240735	0.036721	0.0131897	0.0226271	0.01114	3.89360092833968e-07	3.60439
chr18	20685573	20686122	0.540132	0.409229	0.422587	0.413911	0.298584	0.00403418	0.0046152	0.0119356	0.0284384	0.0308023	3.97507084137771e-07	3.6026
chr8	88929301	88929680	0.541668	0.386601	0.53562	0.501457	0.605518	0.0175311	0.010028	0.0211314	0.0329555	0.0385343	3.76430654425164e-08	3.60054
chr13	97476450	97476976	1.48309	0.947096	0.882129	1.06824	0.95985	0.0863169	0.137285	0.0373726	0.047491	0.0409172	1.56665748518581e-06	3.5977
chr12	14460416	14460679	0.676498	0.594258	0.606464	0.58125	0.772867	0.0168423	0.0529869	0.0110733	0.0593636	0.0350719	1.53010604186932e-09	3.59683
chr12	129329732	129330152	0.510513	0.534921	0.379762	0.363973	0.483961	0.0316395	0.00603273	0.00520049	0.0223038	0.0311124	1.86167593563269e-08	3.59574
chr7	55154185	55154897	0.884212	0.905469	0.427668	0.510645	0.626221	0.0264403	0.0516001	0.0184063	0.0482414	0.0410239	1.17080039020445e-05	3.59572
chr8	86185706	86186339	0.497283	0.52467	0.481043	0.319823	0.445414	0.0139954	0.0140097	0.00690114	0.0320639	0.0291434	2.35113591928737e-08	3.59405
chr4	85568550	85568896	0.369182	0.395242	0.50289	0.35823	0.265308	0.0192032	0.0146459	0.00631276	0.0180493	0.00666467	1.57508194011946e-05	3.59394
chr21	40338012	40338246	0.682358	1.0436	0.743591	0.565005	0.448335	0.0141972	0.0216559	0.0155571	0.0867371	0.0591275	1.2007778030787e-05	3.59125
chr12	120111257	120111822	0.452166	0.414929	0.487611	0.468003	0.440995	0.0137198	0.0224226	0.00902035	0.027633	0.0244882	2.16437978650674e-12	3.5827
chr4	150659319	150659736	0.448545	0.468495	0.452038	0.297237	0.487444	0.0079668	0.0334187	0.00872986	0.0187202	0.0202763	2.72659606004311e-08	3.57502
chr2	208096290	208096534	1.27139	1.52126	1.1291	1.0837	0.403088	0.0862309	0.103842	0.0238712	0.089581	0.0598547	6.80032660688168e-05	3.5714
chr9	87230580	87230909	0.485323	0.237523	0.661095	0.351625	0.239157	0.0134636	0.00770137	0.00663894	0.018982	0.0280362	0.0019142552340915	3.56896
chr3	64958530	64958817	0.572242	0.5786	0.404181	0.6766	0.342695	0.0192924	0.0264852	0.015221	0.0271998	0.0374955	2.63939503264421e-06	3.56673
chr5	169567	169919	0.349929	0.499506	0.617898	0.246487	0.335296	0.0314598	0.0215944	0.00413677	0.0133062	0.0109184	3.01587116422475e-05	3.56638
chr14	34145325	34145639	0.377748	0.342196	0.415606	0.302632	0.417637	0.0176335	0.00806926	0.0023187	0.0248609	0.0122398	2.10939254952081e-09	3.56617
chr6	28226836	28227167	1.01991	1.0919	1.57704	1.02354	0.772564	0.0401468	0.0421015	0.079186	0.080186	0.130045	2.55548582006604e-06	3.56571
chr5	76434867	76435233	1.1966	1.201	0.435793	0.959519	0.877836	0.102872	0.034614	0.0576888	0.072518	0.0357027	1.80731413429447e-05	3.56395
chr22	34207701	34208029	0.236447	0.238247	0.530488	0.23933	0.179915	0.00675233	0.0154497	0.00221973	0	0.00468692	0.00053485964349409	3.56161
chr2	49132919	49133478	0.563112	0.594126	0.466905	0.369552	0.293243	0.0178291	0.0294622	0.00651227	0.0335156	0.0151257	2.75038786312631e-06	3.55957
chr15	100572665	100573173	0.583727	0.307658	0.34252	0.382253	0.464662	0.00435979	0.0274323	0.00429963	0.033807	0.0151311	1.6831776838977e-06	3.55904
chr2	17304221	17304510	0.694565	0.709794	0.602077	0.786288	0.657959	0.0421496	0.0263019	0.0100771	0.0756321	0.047875	3.60873331217704e-10	3.5553
chr7	82791942	82792233	0.501667	0.772054	0.697595	0.298156	0.473178	0.0114163	0.0391816	0.0200157	0.0214607	0.0501871	5.28062259727013e-05	3.5526
chr6	75536025	75536490	0.363	0.336108	0.43656	0.231013	0.253815	0	0	0	0.0235029	0.0231424	4.5194350457578e-06	3.55243
chr12	14413634	14413931	1.16739	0.953787	0.976431	0.820755	0.905162	0.0484714	0.07678	0.058834	0.0683381	0.0672898	5.31456079144732e-09	3.55222
chr5	100286727	100287020	0.794074	1.03349	0.890786	0.88836	0.73849	0.0718099	0.0994476	0.0248488	0.0532856	0.0314809	1.48605786676193e-07	3.54487
chr7	46055069	46055516	0.326589	0.4152	0.389262	0.31426	0.176024	0.0173416	0.0113367	0.00162879	0.00698551	0.0103176	2.59897433152467e-06	3.54367
chr8	8181739	8182075	0.760337	0.610508	0.302084	0.381188	0.195146	0.0428452	0.0150818	0.00216688	0.0185865	0.0228767	0.00106668001770238	3.54295
chr5	114358189	114358703	0.568036	0.589128	0.366731	0.377791	0.306159	0.0301622	0.036971	0.00566591	0.0121499	0.013459	3.65445241534701e-06	3.54
chr11	128204627	128204998	0.454973	0.552912	0.586254	0.334091	0.300451	0.020894	0.0409771	0.00588735	0.0126248	0.0207185	3.14552535551904e-06	3.53351
chr15	35965250	35965672	0.335126	0.231472	0.240522	0.244762	0.435055	0.00787241	0.0150103	0.00690114	0	0.00728587	4.67996152742067e-06	3.53326
chr9	83314296	83314758	0.365358	0.232574	0.251082	0.259342	0.397388	0.0143816	0.0109686	0	0.00337936	0.00998255	3.58614655948664e-06	3.53308
chr7	55208469	55208732	0.503038	0.334271	0.551331	0.345608	0.623279	0.00842117	0.0289021	0.0193783	0.0237455	0.0321492	8.66400077242924e-05	3.53102
chr3	85584813	85585063	0.474451	0.781452	0.580001	0.347053	0.603235	0.0265772	0.050675	0.0145614	0.0312253	0.0276717	6.80354126492144e-06	3.52507
chr21	29977375	29977758	0.524097	0.331555	0.719321	0.517797	0.513595	0.017348	0.0264621	0.0228116	0.0326113	0.0361249	1.71586341857211e-06	3.52342
chr11	55337880	55338153	0.384347	0.429368	0.584249	0.302681	0.288215	0.00811269	0.0232028	0.0106677	0.0285946	0.0112624	1.4758201749232e-05	3.52197
chr7	75240923	75241426	1.12463	1.26228	0.864812	0.73925	0.677851	0.103473	0.0755592	0.0361865	0.0620781	0.0397318	1.90731156413104e-06	3.51541
chr17	69938786	69939117	0.606434	0.61973	0.744714	0.823819	0.911232	0.0434925	0.0842032	0.0417926	0.0566019	0.0069667	7.15473473800188e-08	3.51441
chr3	1422975	1423289	1.23494	1.15102	1.29299	1.19737	0.835273	0.0423204	0.0887617	0.0440551	0.139221	0.0954705	2.6924092844105e-08	3.51085
chr11	126096071	126096423	1.41268	1.77602	1.27699	1.16201	1.02452	0.0629195	0.0467882	0.113761	0.137498	0.133205	0.000889431600201274	3.50641
chr5	112455023	112455505	0.624678	0.729569	0.421162	0.360014	0.394502	0.0321647	0.0236553	0.0241683	0.0323914	0.0207314	2.72815147156491e-05	3.49594
chr13	80629012	80629243	0.829459	0.888012	0.816017	0.661767	0.539312	0.0335571	0.0822644	0.00315182	0.0878633	0.0332752	2.6554551080249e-07	3.49498
chr2	16646890	16647135	1.15448	0.877139	0.651021	0.556501	0.722597	0.0497192	0.0310255	0.0624062	0.07647	0.0407859	5.72537455167943e-06	3.4944
chr4	141563708	141564064	0.563845	0.631087	0.244383	0.371379	0.202601	0.0124425	0.0213518	0.00818056	0.0175423	0.028069	0.000379202216917007	3.49387
chr9	87270392	87270749	0.383364	0.410426	0.487395	0.462923	0.348966	0.0186115	0.0283893	0.00407883	0.0393597	0.00430621	3.61290497519207e-09	3.49329
chr11	128438165	128438444	0.784863	0.735232	1.24731	0.681192	0.916559	0.0357221	0.00908155	0.0391437	0.0727471	0.140508	1.83945433052113e-06	3.49076
chr22	34119960	34120264	0.345154	0.257056	0.667763	0.421313	0.452943	0.0182136	0.0166694	0.0215547	0.0308145	0.0126424	0.000154496879309574	3.48891
chr2	49229322	49229711	0.480831	0.703104	0.596401	0.424842	0.252837	0.011387	0.0162837	0.0243314	0.052176	0.0237118	3.93649044380107e-05	3.48862
chr13	109596116	109596449	0.753487	0.410672	0.827328	0.347401	0.413498	0.0498822	0.0190221	0.0327961	0.0328194	0.0207746	0.000160311786372103	3.48193
chr14	38065015	38065567	1.1901	1.23871	1.60236	1.29486	1.40166	0.126386	0.112458	0.088371	0.0961651	0.0877271	1.94113591867051e-09	3.48191
chr3	64307455	64307695	0.8934	0.895411	0.54375	0.378729	0.601049	0.0369128	0.11613	0.0333699	0	0.0192165	2.59619545590617e-05	3.48091
chr5	33713237	33713535	0.566425	0.491684	0.340604	0.263423	0.22003	0.0185803	0.0255075	0	0.0157175	0.0180557	0.000231193893148518	3.47826
chr1	226013374	226013699	0.589555	0.781452	0.669231	0.419515	0.342976	0.020444	0.0584713	0.0246424	0.0288234	0.0283812	4.84178074812158e-05	3.4766
chr9	84141549	84141805	1.05141	0.801291	0.623047	0.51645	0.640322	0.0129772	0.0544359	0.0483484	0	0.120103	2.33910121879566e-05	3.4742
chr3	37934487	37934741	1.02376	1.0768	1.02756	1.08983	0.955138	0.104635	0.0847906	0.0659276	0.0799071	0.0393408	1.3134859866426e-10	3.47386
chr7	84814197	84814610	0.353475	0.638594	0.491525	0.500195	0.555669	0.0268132	0.0705523	0.0158659	0.0189016	0.00558349	1.56961164954339e-07	3.47293
chr2	213983819	213984518	0.535176	0.349361	0.414878	0.224607	0.243891	0.0285163	0.00906205	0.00416635	0.00893426	0.0175945	7.95523286415412e-05	3.47255
chr15	93971476	93971906	0.689609	0.613347	0.438372	0.51885	0.533701	0.0103013	0.0471396	0.0474092	0.0326777	0.0232385	4.68594343328022e-08	3.47218
chr7	46063941	46064407	0.440539	0.335386	0.311159	0.141857	0.309553	0.0237636	0.00271861	0	0.00335036	0.0181443	2.58409410505145e-05	3.46892
chr19	38183012	38183285	1.0862	1.14498	0.902931	1.19559	0.984732	0.04462	0.0649676	0.112011	0.102941	0.0647588	1.89311588627561e-09	3.46802
chr2	130363283	130364171	0.349345	0.330004	0.342906	0.31173	0.369195	0.0149647	0.0142666	0.00573931	0.0140655	0.0147153	1.23234755733392e-11	3.46097
chr2	134836995	134837319	0.366089	0.602971	0.223766	0.267788	0.465459	0.0307607	0.0039101	0.00224713	0.0192749	0.0284688	0.000183602174110953	3.45573
chr5	59816732	59817134	0.851128	0.704665	1.04602	0.606379	0.47301	0.0192828	0.04412	0.0470892	0.046605	0.0879561	2.97121588814786e-05	3.45395
chr14	80831977	80832299	0.425034	0.485373	0.315217	0.423424	0.26472	0.0137563	0.0118032	0.0293942	0.0145459	0.0143228	1.20214672327812e-06	3.45352
chr2	49231228	49231660	0.8765	1.15318	1.20833	1.19548	0.880325	0.156367	0.105573	0.033707	0.0542106	0.0444827	1.22433694293989e-08	3.45307
chr13	97392005	97392439	0.430975	0.450144	0.233871	0.266554	0.196405	0.017861	0	0.00503275	0.0143895	0.0159399	0.00629383915637316	3.45299
chr18	33010793	33011254	0.999492	0.826368	0.754881	0.914148	1.15208	0.0456408	0.0851908	0.0521178	0.0609607	0.090038	4.38732239427253e-08	3.45141
chr7	148020569	148020940	0.614831	0.816204	0.273585	0.645907	0.565554	0.0537276	0.0512215	0.0353241	0.0168331	0.0186467	3.49745917784805e-05	3.45122
chr3	150089509	150089889	0.420187	0.334173	0.419737	0.380541	0.51765	0.0203992	0.0466741	0.0134118	0.0041086	0.0141595	6.94270395618091e-08	3.45017
chr13	58203837	58204270	0.526794	0.879811	0.736721	0.410297	0.545147	0.0485918	0.0351096	0.0302661	0.0396627	0.0390542	1.34874628739956e-05	3.4501
chr6	133383314	133383654	0.402532	0.287298	0.554412	0.303794	0.289275	0.0325701	0.0111783	0.00856553	0.00918391	0.0158253	1.15978223491631e-05	3.4496
chr21	42380970	42381282	0.672607	0.469621	0.464744	0.489964	0.609455	0.0709861	0.0649676	0.00933425	0.0100081	0.00246365	4.043658498043e-07	3.44461
chr7	93057765	93058222	0.30946	0.406115	0.380744	0.244098	0.229563	0.00969264	0.0221772	0.00477946	0.00341634	0.0134557	1.58777371672691e-06	3.44331
chr5	133288587	133289183	0.972113	1.04893	0.851511	0.915051	0.913122	0.0371605	0.0488894	0.0696308	0.086446	0.0993065	2.80953038611642e-12	3.44298
chr1	80927737	80928004	0.392984	0.512186	0.217229	0.247586	0.245577	0.01659	0.0237242	0	0.0116949	0.00575775	0.000584438472298388	3.44281
chr14	71584967	71585241	0.882435	0.819954	0.846716	0.63331	0.646118	0.0727477	0.0184945	0.029229	0.0626789	0.0785489	1.69398151061984e-08	3.44112
chr7	56355267	56355837	0.344153	0.325604	0.559649	0.173961	0.13804	0.0155422	0.0200033	0.00127732	0.00547813	0.00943965	0.00107813211899233	3.43526
chr5	60971372	60971826	0.663204	0.580924	0.447137	0.22751	0.245523	0.0268309	0.0167428	0.00160368	0.0343891	0.0304755	0.000286203141344199	3.43031
chr2	53249190	53249554	0.325859	0.456203	0.717033	0.317815	0.936698	0.0425917	0.0174021	0.0200019	0.0514703	0.0337872	0.000684064259082628	3.42735
chr3	189495632	189495863	0.651719	0.718867	0.941559	0.715429	0.908318	0.0862898	0.137107	0.0252146	0	0.0266202	3.35887839764126e-08	3.42703
chr2	20796864	20797125	1.24101	2.05842	0.944445	1.29805	1.05514	0.0721285	0.11164	0.136688	0.137583	0.0647912	1.81321039290916e-05	3.42661
chr5	67382304	67382906	0.568362	0.567914	0.433555	0.391197	0.315864	0.0183951	0.0231489	0.00483767	0.0440889	0.0306442	6.04982643537255e-07	3.42621
chr7	922983	923366	0.64321	0.48458	0.75718	0.496222	0.410876	0.0231308	0.0297699	0.0152078	0.0611462	0.0401388	9.6987605679999e-07	3.42432
chr10	97239768	97240262	0.406335	0.395471	0.410932	0.485085	0.491103	0	0.0333388	0.0280026	0.0347651	0.0171159	1.52335033476447e-10	3.42424
chr16	12252384	12252698	0.581153	0.622174	0.369427	0.289474	0.250582	0.0282136	0.0443809	0.0139122	0.0149166	0.00489591	0.000114824286021276	3.42293
chr6	6492981	6493249	0.544718	0.510275	0.541045	0.770817	0.562719	0.0123961	0.0472716	0.0652003	0.0291281	0.0286813	2.73702898123673e-08	3.42188
chrY	14533278	14533630	0.272167	0.388505	0.617898	0.340387	0.279413	0.00943792	0.0179953	0.00827352	0.0354833	0.0152858	4.50769168748311e-05	3.42176
chr1	51842677	51843058	0.490927	0.435848	0.380577	0.444606	0.309774	0.0203456	0.026601	0.00191095	0.045076	0.0080699	6.50008788904977e-07	3.41974
chr14	91700543	91700932	0.586381	0.57755	0.745502	0.573535	0.455106	0.0455479	0.0358242	0.0149732	0.0561895	0.0316158	3.60394253329233e-08	3.41843
chr16	31485512	31485893	0.718428	0.640953	1.06562	0.813304	0.688388	0.0959151	0.049877	0.0229314	0.0778583	0.0302621	2.07878197322486e-07	3.41756
chr19	20188593	20189071	0.935315	0.715238	1.06172	0.847061	0.905344	0.078768	0.0821614	0.0441718	0.10452	0.0176888	2.47654900920047e-07	3.41716
chr15	100651407	100651710	0.963598	0.870427	1.14852	0.74996	0.562638	0.0657853	0.0585352	0.0360431	0.103054	0.0481996	1.67335085066167e-06	3.41653
chr7	119692988	119693484	0.524265	0.748366	0.350806	0.383171	0.277611	0.0267915	0.0306501	0.0190825	0.022034	0.0247954	0.000150983811000982	3.41611
chr10	12636481	12636995	0.710042	0.570124	0.592413	0.988686	0.599561	0.01939	0.0271121	0.062325	0.0728996	0.0523407	1.24229390052744e-06	3.414
chr9	4371166	4371433	1.24729	1.02438	1.19476	0.820126	0.810407	0.161753	0.194539	0.00272686	0	0.0287887	2.82276798269088e-07	3.41328
chr4	36294205	36294581	0.946376	0.779369	0.424202	0.923017	0.680104	0.0530129	0.0774948	0.0367907	0.0456753	0.0490631	1.23534786616863e-05	3.41181
chr2	17329767	17330240	0.675144	0.805402	0.551797	0.620174	0.457458	0.0515063	0.0133919	0.0538743	0.029707	0.0536272	5.76784724759527e-07	3.40943
chr9	117933071	117933479	0.45844	0.407005	0.390931	0.405058	0.321416	0.00814253	0.0124203	0.00356898	0.0382663	0.0339114	3.19801141124287e-09	3.40735
chr7	117371528	117371888	0.93775	1.08535	0.805556	0.562355	0.601049	0.0123043	0.03871	0.0525828	0.0390317	0.143056	4.37092981553366e-06	3.40734
chr5	15500480	15500971	0.362361	0.497358	0.5611	0.294513	0.400625	0.0383412	0.0283821	0.00296566	0.0222584	0.0172205	1.61464766113006e-06	3.4052
chr3	62829230	62829516	0.366876	0.341543	0.253496	0.346707	0.206336	0.0193599	0.0177185	0.0101828	0	0.00537521	5.06565821268845e-05	3.40332
chr20	56393476	56394012	0.27236	0.218689	0.513993	0.524156	0.318059	0.00619804	0.0401807	0.0135834	0.00873843	0.0157747	5.64455511965489e-05	3.39995
chr12	46917737	46918252	0.425199	0.512115	0.450485	0.689936	0.369223	0.0559068	0.0221395	0.0240334	0.0272843	0.0119403	1.76846344734916e-06	3.39985
chr11	128212519	128213070	0.447096	0.336832	0.315789	0.472396	0.4641	0.0200977	0.0183938	0.0105709	0.0311687	0.0223204	1.90255467380496e-07	3.39869
chr8	107512333	107512864	0.549851	0.459893	0.436911	0.334573	0.234616	0.0187692	0.0238583	0.0274226	0.011761	0.0188184	5.97539874414021e-06	3.39862
chr8	107072037	107072458	0.498464	0.41764	0.55107	0.431805	0.54511	0.0578679	0.00902759	0.0138351	0.0222508	0.0383416	4.7154400384386e-09	3.39812
chr3	65388365	65388603	1.24594	0.779808	0.792017	0.815904	0.964252	0.125628	0.133075	0.00917737	0.0655993	0.0129186	4.96067507849141e-07	3.39562
chr20	38175517	38175954	0.448895	0.447054	0.663616	0.548356	0.390113	0.0126703	0.0231922	0.0149946	0.0678812	0.0281431	3.26776701697895e-07	3.39553
chr8	61972304	61972571	0.598021	0.292678	0.814607	0.201163	0.245577	0.00829501	0.0521934	0.0245417	0.0175423	0.0115155	0.0033264578159149	3.39497
chr3	155437561	155437879	0.329958	0.245739	0.18239	0.285833	0.26805	0	0.00796775	0	0.0098193	0.0169202	5.42415456106227e-07	3.38981
chr5	120869612	120869845	0.587387	0.545002	1.05794	0.656088	0.816098	0.0427745	0.0543724	0.068745	0.0603065	0.0329896	6.11198846023342e-06	3.38889
chr13	51103313	51103785	0.840885	0.724331	1.25953	0.770298	0.777936	0.110269	0.0697855	0.058616	0.02977	0.060255	1.94392971852864e-06	3.38321
chr3	37579860	37580247	0.282916	0.454331	0.412145	0.224194	0.203315	0.0114458	0	0.00752528	0.0363085	0.00595858	3.48326267710641e-05	3.37853
chr6	104866049	104866269	0.891672	0.621608	0.527273	0.582179	0.566278	0.0553693	0.0403096	0.0297847	0.02129	0.0698778	1.95028099558847e-06	3.37678
chr6	158705374	158705721	0.473294	0.394103	0.626802	0.273852	0.321231	0.0478698	0.00730187	0.00419637	0.0449933	0.00664545	1.68306472321245e-05	3.3751
chr3	181412779	181413550	0.757383	1.12758	0.63943	0.76094	0.663344	0.0746874	0.0821577	0.0434386	0.0425248	0.0478541	1.35144144564059e-06	3.37345
chr17	64687763	64688076	1.38464	1.06108	0.602236	1.2276	0.7332	0.0424556	0.0607128	0.0651309	0.124702	0.100687	8.52574272236506e-05	3.37129
chr4	41371716	41372033	0.532477	1.01687	0.274448	0.443136	0.641211	0.0454133	0.0519538	0.0252643	0.0443262	0.0242479	0.000547958478354427	3.36877
chr15	94015067	94015625	0.327027	0.332606	0.441756	0.303575	0.293768	0.00198456	0.0158927	0.0117431	0.0307776	0.0137752	4.656935178593e-07	3.36839
chr3	82074745	82075026	0.51952	0.556192	0.412812	0.308766	0.583354	0.0669949	0.0270507	0.010364	0.0222244	0.0136772	3.45034923809884e-06	3.36773
chr19	23945664	23946065	0.625716	0.925655	1.55486	1.06123	1.12824	0.0938929	0.0979379	0.0508378	0.120697	0.0594224	2.23189030845727e-05	3.36751
chr6	85472940	85473548	0.735328	0.56231	0.715461	0.489267	0.442159	0.0619262	0.0375061	0.0167648	0.0513575	0.0278133	3.68215288260032e-07	3.36564
chr6	148914263	148914598	0.449394	0.554013	0.519403	0.197329	0.371884	0.0132225	0.0151268	0.0195601	0.0419445	0.022945	0.00018515484437065	3.3647
chr7	46066421	46066778	0.370585	0.410426	0.406162	0.208315	0.257133	0.0248153	0.010646	0	0.0262398	0.0086124	3.16392013255395e-06	3.36326
chr4	35902043	35902663	0.419413	0.504161	0.327419	0.359848	0.370148	0.0357221	0.0306501	0.00587153	0.015109	0.0148773	3.20012387700075e-08	3.3632
chr2	189156348	189157048	0.449686	0.50236	0.435	0.365941	0.421515	0.0174017	0.0217178	0.0114411	0.0423772	0.0285502	1.14482046065234e-09	3.36025
chr6	52354660	52355188	0.518413	0.518007	0.274621	0.485149	0.310459	0.0209732	0.031192	0.0206838	0.0266125	0.0160137	3.76958910008884e-06	3.35626
chr8	61193766	61194055	1.24706	1.08159	0.752595	0.586141	0.63527	0.0459813	0.061371	0.0655011	0.0756321	0.0824514	2.64392468258823e-05	3.35283
chr12	89492657	89492964	0.341781	0.286362	0.519545	0.201869	0.277654	0.0108213	0.00825326	0.00711471	0.0254278	0.0175264	3.884530466014e-05	3.35212
chr2	51737497	51738491	0.587467	0.599452	0.554327	0.423966	0.402385	0.0144829	0.0382356	0.030031	0.0471207	0.0317052	1.40660766567713e-06	3.35024
chr4	53274225	53274686	0.385942	0.275457	0.188721	0.188207	0.199125	0.00240213	0.00549621	0.00157933	0.0033867	0.0183411	3.44482382655942e-05	3.34959
chrX	10951305	10951692	0.25934	0.353369	0.187339	0.277574	0.237201	0.0114458	0	0.00752528	0	0.019862	6.74626857488647e-07	3.3492
chr18	19406093	19406405	0.628739	0.344389	0.232371	0.238361	0.29422	0.0319438	0	0.0140014	0.0200162	0.0147819	0.000399372734863679	3.34619
chr5	125785405	125785689	0.803177	0.928661	1.1743	0.640107	0.784978	0.077985	0.0446082	0.0230727	0.0604718	0.129914	6.65531412424869e-07	3.34514
chrX	77005277	77005535	0.282916	0.37861	0.449613	0.160139	0.330387	0.00858439	0.0294622	0.00564397	0.00605141	0.0178758	1.82903487288e-05	3.34371
chr5	173278593	173279066	0.202543	0.227166	0.367865	0.279516	0.429733	0.00936478	0.00535674	0.00923558	0.0198046	0.0146256	8.56337184784728e-06	3.34268
chr19	38307839	38308596	0.307349	0.387112	0.4214	0.392965	0.242527	0.02048	0.0100413	0.00192357	0.0268117	0.0233542	2.34397653509077e-07	3.34173
chr4	187066177	187066499	0.637554	0.57638	0.85559	0.808353	0.610891	0.0550253	0.106229	0.0158276	0.0581841	0.0190971	8.75280592449457e-08	3.34019
chr13	111521720	111522020	1.41423	0.976816	1.25667	1.79036	1.61737	0.132886	0.126687	0.114064	0.114493	0.120423	3.97932524043298e-07	3.3361
chr3	14879468	14879724	0.677177	0.305254	0.453125	0.661697	0.409806	0.0259543	0.0247436	0.0227522	0.0548883	0.0300257	0.000109999380329961	3.33494
chr1	219884210	219884531	0.341086	0.365164	0.135515	0.270291	0.326824	0	0.0118399	0.00453627	0.0194551	0.016762	3.27582513158786e-05	3.33411
chr9	35920010	35920298	0.871223	1.25493	0.704861	0.774675	0.614709	0.0384508	0.101174	0.0530885	0.0813163	0.0560479	5.68807609280242e-06	3.32849
chr10	82348288	82348614	0.279879	0.509381	0.400307	0.190104	0.301698	0.0271751	0.00777221	0.00446669	0.0191567	0.0188628	0.000104907684179922	3.32763
chr6	104770756	104771086	0.497676	0.532807	0.615151	0.438199	0.476866	0.0369128	0.0307121	0.0198565	0.0520422	0.0256219	3.2094611864375e-05	3.32695
chr6	163543319	163543778	0.417441	0.48947	0.410675	0.225032	0.428555	0.0289512	0.0110403	0.0111035	0.0476203	0.00837317	2.86115885628213e-06	3.32213
chr1	91590695	91590980	0.592263	0.479838	0.661404	0.579873	0.460133	0.0271989	0.0488967	0.0408742	0.0438251	0.0269705	1.4681989490839e-07	3.31985
chr2	20618847	20619200	0.697872	1.10687	0.985836	0.456465	0.445795	0.0658782	0.0681884	0.0536255	0.0486514	0.04355	0.000136239319387221	3.31961
chr4	7967057	7967286	1.2949	1.1517	1.26638	1.04643	0.830349	0.0628644	0.132773	0.101739	0.0954484	0.0772013	1.63173905498581e-08	3.31927
chr1	172814599	172814995	0.633615	0.690675	0.366161	0.740767	0.463619	0.0279643	0.051187	0.0367712	0.0551963	0.0291158	2.97202734511615e-06	3.31832
chrX	10970862	10971202	0.308608	0.287298	0.29853	0.218731	0.3857	0.013028	0.0298088	0	0.00918391	0.00904303	1.00226537319559e-05	3.31135
chr1	230884980	230885273	0.903065	0.666766	0.890786	0.648646	0.87276	0.0680303	0.0562096	0.0496976	0.106571	0.0314809	1.15060929306576e-06	3.30861
chr2	12538032	12538262	0.872738	0.721992	0.693478	0.610756	0.570165	0.0770356	0.0660978	0.0379864	0.0203644	0.0601558	1.33505775434806e-07	3.30295
chr5	140810876	140811162	0.701848	0.717236	0.557693	0.54895	0.48145	0.0387197	0.0442962	0.0509141	0.0436718	0.0376266	3.39642226565573e-08	3.30114
chr1	38022388	38022616	0.540239	0.64264	0.763158	0.561751	0.747717	0.00485694	0.050008	0.0287398	0.123258	0.0337131	4.59551449116802e-08	3.30048
chr8	61048592	61049085	0.462681	0.574596	0.500001	0.343601	0.3724	0.0292008	0.028267	0.0221523	0.0316687	0.0280646	1.35468447792775e-07	3.29746
chr13	30296015	30296238	0.306863	0.306623	0.845292	0.296437	0.529257	0.0446926	0.0227242	0.00979468	0.0280048	0.0379159	0.00114468309162752	3.29386
chr5	146260641	146260862	0.949561	1.01659	0.852942	1.15909	1.06809	0.0601293	0.120381	0.105422	0.105968	0.0347809	9.52032674916836e-10	3.28853
chr9	100843719	100844024	0.702999	1.15296	0.903279	0.907595	0.902915	0.0471999	0.0623053	0.0859361	0.0665457	0.115929	2.17847374539559e-06	3.28852
chr1	177320537	177320957	0.673442	0.604694	0.414286	0.472182	0.577631	0.0369128	0.0633434	0.0190685	0.0520422	0.0201315	6.20088974612187e-08	3.28547
chr8	89050678	89051068	0.421111	0.275511	0.446155	0.44494	0.420314	0.0454309	0.0422291	0.0168016	0.00400325	0.00788368	2.87684007949096e-07	3.28447
chr10	126233405	126233660	0.697722	0.804431	1.08039	0.534676	0.46284	0.0738257	0.0546493	0.0371174	0.0489809	0.0633014	2.92034024378385e-05	3.28375
chr18	33038855	33039202	0.368118	0.478554	0.668588	0.202412	0.37792	0.0255305	0.0365093	0.0188837	0.0179973	0.0265818	0.000156752186234455	3.28339
chr14	100276183	100276581	0.458496	0.466318	0.400754	0.404854	0.411866	0.0389532	0.0159155	0.00914662	0.0431506	0.0231756	8.08020317322189e-12	3.28312
chr11	88027162	88027592	0.965455	1.11311	0.775582	0.797493	0.975907	0.0772592	0.0883863	0.0372501	0.050832	0.132281	2.52584790860766e-08	3.28204
chr12	91945634	91946104	0.281487	0.332532	0.339362	0.509857	0.446427	0.0282736	0.0242593	0.0247854	0.0132874	0.0163544	3.77239414017794e-06	3.27953
chr8	141220046	141220380	0.341469	0.380196	0.477546	0.30925	0.333735	0.0232087	0.0379303	0.00435971	0.0280467	0.00690413	1.39027836909555e-07	3.27638
chr1	120905787	120906074	0.985524	0.884914	0.909408	0.950122	0.891009	0.081028	0.110355	0.0659575	0.0924793	0.0374955	1.10711440015621e-12	3.27616
chr6	44072251	44072783	1.48352	1.34036	0.844926	1.33578	1.09693	0.149871	0.142881	0.0478995	0.129127	0.0707976	2.66687266714527e-07	3.27518
chr18	60243604	60243850	0.389442	0.317662	0.648374	0.218336	0.346503	0.0225078	0.0154497	0.0207175	0.0190399	0.0312462	0.000132160629839229	3.27328
chr11	42546130	42546525	0.381132	0.519318	0.403798	0.271953	0.431593	0.0140175	0.0384873	0.0165889	0.0237155	0.0252976	1.67275293860847e-06	3.27263
chr13	75903805	75904183	0.591374	0.516832	0.306878	0.240463	0.46835	0.0439436	0.0100546	0.0269657	0.0330427	0.0162679	0.000160711452398266	3.27166
chr1	215130728	215131021	0.404822	0.333383	0.643345	0.225616	0.335677	0.0226768	0.0129714	0.00993952	0.0586144	0.00787022	0.000139371680333844	3.26795
chr14	33402169	33402533	0.476256	0.29519	0.637362	0.351866	0.306228	0.0304226	0.0208825	0.00800078	0.0386027	0.0274521	8.06786763755118e-05	3.26533
chr20	38153160	38153547	0.377222	0.429091	0.412145	0.277574	0.271086	0.0057229	0.0458301	0.0112879	0.0161371	0.0158896	4.00819395673935e-07	3.26025
chr13	107136892	107137333	0.465513	0.553749	0.328798	0.543385	0.446047	0.0301329	0.0344727	0.0231134	0.0389432	0.0278878	6.95624737812039e-08	3.25938
chr7	155534539	155534840	1.10641	1.16828	0.963455	0.919658	1.11097	0.0735802	0.0968045	0.0967535	0.150421	0.0434126	7.5695671952758e-11	3.25859
chr9	99380978	99381210	1.12085	1.0105	2024-01-05	0.783578	0.508725	0.0572784	0.0655279	0.0784558	0.114403	0.109335	9.46670604335953e-05	3.25835
chr5	149624996	149625216	0.953879	0.888012	0.988636	0.431939	0.894121	0.0906043	0.069102	0.039713	0.0354833	0.111805	3.74692644589114e-06	3.25229
chr1	220310810	220311068	0.442058	0.643636	0.449613	0.592515	0.482872	0.00858439	0.0147311	0.0564397	0.0302571	0.0744822	1.25474591883279e-06	3.25219
chr7	5216790	5217126	0.325859	0.31979	0.302084	0.664003	0.273204	0.0329579	0.041475	0.00866752	0.0185865	0.00686303	0.000200913137848535	3.25063
chr2	26946973	26947408	0.545345	0.381743	0.333333	0.398912	0.391906	0.0254571	0.0262112	0.0066949	0.0430695	0.0247384	5.44486779885389e-07	3.24968
chr18	31953539	31954126	0.380817	0.232971	0.148211	0.239308	0.212234	0.0113191	0.00215822	0.00744195	0.0132987	0.00392841	3.27064615835981e-05	3.24919
chr8	118843805	118844017	0.753166	0.506836	0.820755	0.467727	0.773216	0.0574586	0.0717096	0.0171715	0.0736448	0.0398832	2.81039380345405e-06	3.24918
chr2	64587150	64587472	1.78514	1.6078	1.03572	1.21895	1.40505	0.226979	0.129835	0.101749	0.0533352	0.140841	2.8619883873926e-07	3.24826
chr6	147091997	147092451	0.733541	0.774563	0.894273	0.809935	0.823223	0.0512225	0.0697616	0.0898061	0.082534	0.042327	6.11768413705249e-11	3.24683
chr10	108893632	108893865	0.509068	0.419233	0.995708	0.4965	0.478401	0.10456	0.0598094	0.0218734	0.00670073	0.0230927	0.00015502329364514	3.24628
chr13	111423633	111423887	0.359215	0.346114	0.627953	0.357854	0.335589	0.039238	0.0399015	0.0114657	0.0184402	0.0151311	1.24258759264251e-05	3.24593
chr18	8329237	8329557	0.399178	0.518932	0.453125	0.219491	0.225393	0.0103817	0.0197949	0.0113761	0.0292737	0.0312267	0.000365817434566762	3.24538
chrX	74143852	74144888	0.453561	0.490292	0.335908	0.366898	0.360756	0.0363427	0.0269027	0.00913603	0.0301403	0.0200326	9.31615939947505e-09	3.24325
chr5	60642967	60643289	0.524209	0.36403	0.630435	0.346438	0.46835	0.0309517	0.0393439	0.027133	0.0339406	0.0262585	2.00328904687019e-06	3.23965
chr20	13018441	13018698	0.337271	0.304066	0.507782	0.273296	0.331672	0.00861776	0.0492946	0	0.00607496	0.0328998	1.75725788942316e-06	3.23527
chr9	5583072	5583481	0.791944	0.716485	0.531785	0.343457	0.256505	0.0379056	0.018585	0.0213615	0.026721	0.0864504	0.000255474583734538	3.23506
chr18	44434032	44434387	0.449778	0.522801	0.285915	0.384063	0.240112	0.0311939	0.0142746	0.00820362	0.0483773	0.00866094	0.023883427797553	3.23411
chr1	99126919	99128021	1.14258	1.108	0.75	0.757332	0.70805	0.0964689	0.0977171	0.0475691	0.0793382	0.0655662	3.48627776503019e-06	3.22993
chr13	21372206	21372542	0.461634	0.348862	0.647322	0.737782	0.917189	0.0560284	0.0565568	0.0455044	0.0278798	0.0571918	6.00580943758144e-05	3.22687
chr19	34006102	34006525	0.776515	0.785145	0.788416	0.742319	0.728544	0.0602122	0.0509147	0.0757332	0.0848913	0.0472461	2.24176233132312e-12	3.22619
chr11	6676263	6676729	0.763601	2024-01-09	0.68455	0.735886	0.7176	0.0617856	0.0489349	0.0328099	0.100511	0.0956698	3.51909194562516e-07	3.21805
chr13	60033088	60033474	0.484568	0.531426	0.563472	0.652919	0.577551	0.0487707	0.0459488	0.00377238	0.0768499	0.0378355	9.54232578509462e-08	3.21594
chr12	42820676	42820895	0.604106	0.624446	0.198631	0.358448	0.598803	0.0353958	0.0347089	0.0232717	0.0570326	0.0175493	0.00894866666456651	3.21284
chr6	128840271	128840816	0.770104	0.699003	1.06422	0.265331	0.216558	0.054861	0.0581134	0.0267183	0.0630234	0.0338492	0.00391446635107795	3.21037
chr3	54101199	54101526	0.432486	0.358463	0.310397	0.303236	0.220569	0.0372515	0	0.00445302	0.0190981	0.025857	1.56411403977597e-05	3.20824
chr12	106532663	106533104	0.837925	0.974597	0.624717	0.71202	0.921833	0.0728212	0.0689456	0.0445758	0.0814264	0.0836635	3.34934899814954e-08	3.20784
chr16	559304	559567	1.09281	1.00281	0.826996	0.895437	1.04711	0.117897	0.0674382	0.107965	0.106855	0.0379945	2.79675615999508e-10	3.20576
chr9	92692361	92692721	0.620942	0.488406	0.845834	0.745982	0.564622	0.0738257	0.0668628	0.0364035	0.0520422	0.0362977	3.61675740911949e-07	3.20327
chr7	112124774	112125068	0.993096	0.89707	0.739796	0.618332	0.936698	0.060266	0.0517091	0.056958	0.148692	0.0496752	1.16194696753169e-07	3.19687
chrX	11610148	11610471	0.367222	0.393144	0.134675	0.179078	0.1827	0.0102853	0.0235333	0.00225409	0	0.0118987	0.00133627898013866	3.19684
chr7	157295504	157295797	0.934207	0.900132	0.841297	1.07167	0.984656	0.13984	0.103771	0.0993952	0.047957	0.0367277	1.25758181646063e-10	3.19484
chr3	59851901	59852181	0.570257	0.802383	0.621428	0.560713	0.491767	0.067234	0.0769171	0.031203	0.0390317	0.0301973	2.37316619355887e-07	3.19085
chr5	42893962	42894621	0.359978	0.415034	0.418058	0.169276	0.278593	0.0151236	0.0307587	0.0143625	0.0142149	0.0163296	1.39728201693501e-05	3.18981
chr2	99240189	99240492	0.511911	0.644761	0.334984	0.299984	0.476079	0.0182737	0.00836218	0.0456546	0.0618322	0.0253683	1.68785631309287e-05	3.18974
chr3	85553421	85554089	0.341469	0.336327	0.390719	0.11133	0.127605	0.00994655	0.0151721	0.0087194	0.00934889	0.0115069	0.000996695018227745	3.1856
chr3	140833720	140834131	0.477293	0.475334	0.423358	0.422206	0.478606	0.029638	0.0277418	0.0177146	0.0455844	0.0411447	1.39526168396742e-11	3.18235
chr6	116832596	116833188	0.315952	0.330004	0.489865	0.21635	0.221517	0.0187058	0.0213999	0.0184478	0.0158236	0.0103873	3.26815152249527e-05	3.17927
chr1	64211922	64212222	0.562652	0.586087	0.386667	0.316755	0.284132	0.0295302	0.0422291	0.0266959	0.0156127	0.0333085	0.000123063720383509	3.17633
chr6	85483978	85484627	0.52017	0.571939	0.491525	0.286474	0.474845	0.0324195	0.0195204	0.013462	0.0649527	0.0402687	1.4279502534853e-06	3.17545
chrX	74144927	74145251	0.450571	0.452228	0.223766	0.255036	0.30356	0.0205071	0.0117303	0.0179771	0.0337311	0.0142344	5.36210540476034e-05	3.17117
chr4	151504070	151504710	0.327896	0.289991	0.498438	0.16139	0.174168	0.0173029	0.0118769	0.00341284	0.0268343	0.0132113	0.000547218232576863	3.1682
chr2	48995901	48996207	1.01379	0.957657	1.04248	0.877625	0.514267	0.144756	0.0828021	0.0428277	0.102044	0.0301434	2.13891981776237e-05	3.16438
chr5	129189357	129189603	1.14978	0.794154	0.530488	0.722186	0.58639	0.081028	0.118448	0.0680716	0.0444263	0.0218724	1.75467479849312e-05	3.16192
chr11	82508082	82508461	0.421296	0.335055	0.497362	0.163519	0.31141	0.0175311	0.0267414	0.0153682	0.0247166	0.0202812	5.7367503918937e-05	3.15962
chr8	123588060	123588363	0.948544	1.16057	1.00495	1.45901	1.21183	0.124261	0.188149	0.0696834	0.0721376	0.106547	6.93429854647931e-08	3.15478
chr3	61889699	61889977	0.262563	0.351372	0.521583	0.193204	0.400961	0	0.0364568	0.0104759	0.0336964	0.0248846	0.000139263696390945	3.15429
chr4	95260824	95261309	0.611405	0.584074	0.358763	0.468531	0.459659	0.0114163	0.0339574	0.0555435	0.0386293	0.0507154	3.74100781297404e-06	3.1533
chr8	18244879	18245326	0.540913	0.655579	0.583893	0.517603	0.454729	0.0495472	0.0566833	0.0260607	0.0628697	0.0257939	9.8990623642603e-07	3.15189
chr6	108132914	108133304	0.18716	0.250465	0.594872	0.381377	0.504377	0.0312339	0.0194903	0.0130679	0.0200162	0.0433602	0.00030126764189653	3.15127
chr6	97355432	97355718	0.909214	0.956317	1.16608	1.06901	1.12339	0.151007	0.155037	0.0687341	0.0600485	0.0645029	3.63535646030755e-10	3.15109
chr2	130248821	130249340	0.219751	0.319958	0.223507	0.262702	0.227407	0.0106685	0.0122049	0.00140283	0.0180493	0.0103673	2.4350177469934e-06	3.1478
chr6	6218930	6219288	0.395036	0.409279	0.486034	0.438549	0.329676	0.0216527	0.0460039	0.0101686	0.0348887	0.0322064	6.50531895018958e-09	3.13969
chr6	150987240	150987599	0.343105	0.734651	0.28273	0.391293	0.164379	0.0123385	0.03176	0.0243366	0.0260936	0.0342578	0.00180084618046228	3.13953
chr18	60929690	60929970	0.553961	0.45352	0.466072	0.664003	0.56202	0.0395494	0.058819	0.020802	0.0167279	0.0823562	5.66832103587878e-07	3.13696
chr20	16395901	16396510	0.419497	0.224555	0.333333	0.271369	0.344533	0.0290938	0.0270433	0.00956416	0.0205093	0.00631083	1.10611893446855e-05	3.13674
chr8	23988052	23988408	0.256294	0.246947	0.325843	0.174084	0.239437	0.00933188	0.0106759	0	0.0175423	0.0151141	2.07150368858322e-07	3.1366
chr3	108764361	108764785	0.624051	0.691141	0.649765	0.467727	0.402074	0.0156705	0.0478066	0.0789888	0.0515513	0.0398832	4.790812365707e-07	3.13575
chr6	131314592	131314923	0.316999	0.354132	0.39426	0.187232	0.138665	0.0133823	0.00765482	0.00659882	0.0330177	0.00928891	0.000390088848403747	3.13344
chr6	85473975	85474608	0.598182	0.617259	0.687204	0.443836	0.580073	0.0507331	0.054037	0.0494582	0.0542621	0.0364293	1.03480269908474e-08	3.13334
chr14	100111065	100111672	0.390817	0.531051	0.501648	0.313102	0.432086	0.0218923	0.0521778	0.0107951	0.0282931	0.0455876	1.98935153394864e-06	3.13226
chr5	150786069	150786391	0.425034	0.546044	0.40528	0.282283	0.20363	0.0447081	0.0275407	0.0158276	0.0145459	0.0214842	4.2637726625272e-05	3.13027
chr10	65826919	65827211	0.609313	0.669049	0.446918	0.565969	0.696109	0.0568863	0.108465	0.012467	0.074855	0	9.95591428187836e-08	3.12997
chr12	112704922	112705161	0.419936	0.408708	0.910042	0.34574	0.301782	0.0602342	0.0159022	0.0365559	0.0457275	0.0257291	0.001792354320727	3.12923
chr14	91073624	91073847	1.22745	1.09508	1.10538	1.00047	0.646869	0.114215	0.0624915	0.130596	0.126022	0.0585974	3.82250945785145e-07	3.12815
chr3	65531034	65531334	0.364963	0.293044	0.435	0.275439	0.196707	0	0.0253375	0.0339766	0.0260211	0.00512438	0.000794800451562772	3.1281
chr10	105572277	105572540	1.14484	1.15138	0.606464	1.05253	0.972318	0.063159	0.0770721	0.110733	0.160282	0.0642983	6.18211232983334e-07	3.12685
chr13	43319457	43320064	0.496037	0.386219	0.621088	0.347135	0.367272	0.0419602	0.0438292	0.0335848	0.0308653	0.0151959	4.5342610081045e-06	3.12629
chr4	148024691	148025035	0.517207	0.624705	0.463662	0.552478	0.629005	0.0515063	0.0699727	0.0126989	0.0272314	0.0692684	7.40484606964742e-09	3.1261
chr7	128786347	128786676	1.08158	1.00947	0.661095	0.853944	0.916772	0.0673182	0.0731627	0.0354077	0.0949097	0.158872	5.45589943223845e-08	3.12562
chr2	145465591	145465851	0.456203	0.488406	0.836539	0.746866	0.605253	0.0425917	0.0438533	0.0532052	0.0540439	0.0768656	2.94147682744494e-06	3.12521
chr20	16537024	16537321	1.10595	1.15113	0.634681	0.820755	0.574005	0.108129	0.0981081	0.046577	0.0788517	0.0724659	1.35914654708635e-05	3.1212
chr1	223121417	223121678	0.349581	0.374258	0.555556	0.269107	0.150733	0.0297	0.0242696	0.00836862	0.0239275	0.0206153	0.000338077705341333	3.12051
chr7	25494338	25494680	0.453535	0.399865	0.508773	0.459065	0.383445	0.0291417	0.0703816	0.0361907	0.0182604	0.0112377	6.06792132873402e-07	3.11935
chr8	95127250	95127887	0.830765	0.766731	0.591837	0.642114	0.576431	0.0608452	0.0696084	0.0811506	0.0661763	0.0265471	1.71646671320858e-08	3.117
chr13	95477771	95478111	0.29519	0.316028	0.426471	0.255186	0.19285	0.0227991	0.0149044	0.00856553	0.0321437	0.00452152	6.4035455592526e-06	3.11575
chr4	6344196	6344562	0.43626	0.373644	0.15847	0.203193	0.519536	0.0181538	0.0276912	0.00994633	0.0298603	0.0210016	0.000409641476058487	3.11556
chr16	85355374	85355813	0.644297	0.511769	0.330297	0.263518	0.343528	0.0302702	0.0230865	0.034828	0.0177821	0.0472749	5.66396905691269e-05	3.11459
chr8	87631092	87631352	0.772035	1.01438	0.725	0.556177	0.42872	0.0638874	0.0974517	0.0448043	0.0420341	0.0679966	2.36482391862136e-05	3.11126
chr13	38922937	38923190	0.973713	1.35132	0.916997	0.996152	0.855246	0.113802	0.0600891	0.0978435	0.0987364	0.130642	4.3822879691735e-07	3.11098
chr4	184556516	184556742	0.444092	0.47544	0.384955	0.292502	0.232102	0.0391994	0.0112113	0.0322156	0.0345413	0.00680227	3.27689964444433e-05	3.10654
chr9	81401745	81401977	0.766893	0.884184	0.625	0.801385	0.819611	0.0859179	0.136517	0.0784558	0.0471072	0.0165659	1.9823622632309e-08	3.105
chr14	36861637	36861905	0.391518	0.437379	0.48694	0.184997	0.171262	0.0330562	0.0236357	0	0.0407794	0.00860438	0.000326570463967668	3.10421
chr4	107159923	107160262	0.524835	0.720362	0.470502	0.487503	0.502889	0.0359328	0.0896899	0.0300678	0.0506606	0.0204069	9.34302367361362e-07	3.10227
chr9	88708808	88709090	0.323548	0.381026	0.411348	0.366276	0.581286	0.0392689	0.00449246	0.0258181	0.0387548	0.0436118	4.64733445912913e-05	3.10217
chrX	37850439	37850863	0.301266	0.276456	0.410377	0.272841	0.340216	0.0235058	0.0567703	0.00515144	0	0.0126901	5.43886630532953e-06	3.10209
chrX	68776263	68776641	0.362066	0.439307	0.306878	0.316974	0.312233	0.0380847	0.0368667	0.0115567	0.00826065	0.0203349	2.71481677138752e-08	3.09461
chr2	132680981	132681260	0.392433	0.455146	0.363799	0.162894	0.352522	0.0238147	0.0181631	0.00782871	0.0503635	0.0137752	0.000891727142175891	3.094
chr5	159247058	159247340	1.47214	0.900607	0.66844	0.717899	0.581286	0.200272	0.0853569	0.0516363	0.0664366	0.0163544	0.000204390453413694	3.09394
chrX	1605751	1606084	0.547994	0.645341	0.696697	0.620359	0.53164	0.076486	0.0913063	0.0349825	0.0421964	0.0230828	1.5840180278559e-09	3.09371
chr1	64472330	64472713	0.27396	0.35706	0.340731	0.194174	0.256798	0.0462617	0	0.00190097	0.0244585	0.00602081	2.16622241011599e-06	3.09151
chr3	196393030	196393307	1.16933	0.740541	0.942239	0.671195	0.544436	0.0879513	0.0960446	0.0604536	0.0507271	0.0943478	9.27316782539656e-06	3.08981
chr7	12793936	12794270	0.778548	0.321704	0.520958	0.358731	0.471155	0.0298397	0.0568954	0.015259	0.0654421	0.0322192	8.48650259825945e-05	3.08974
chr19	38345805	38346204	0.308709	0.220334	0.436091	0.403839	0.410833	0.0222032	0.0539772	0	0.0313036	0.0134852	1.85011341957697e-06	3.08867
chr3	41460722	41461032	0.573933	0.819259	0.561291	0.546435	0.48648	0.0500107	0.0817336	0.0187889	0.0604364	0.0520706	0.000782733311399664	3.08819
chr7	68898070	68898373	0.79798	0.580284	0.191419	0.518152	0.367879	0.0475117	0.0292677	0.0240287	0.051527	0.0481996	0.00132790900282331	3.08812
chr1	236311624	236312021	1.68921	1.5255	1.8262	1.86286	1.96542	0.251044	0.127645	0.247581	0.180903	0.149085	3.72715192042961e-10	3.08602
chr13	27337040	27337650	0.366458	0.400333	0.190164	0.270924	0.419211	0.0435691	0.0103842	0.00358067	0.0332729	0.0151211	6.38188080426261e-06	3.08474
chr4	156388046	156388604	0.743987	0.630201	0.805556	0.747834	0.634539	0.0674752	0.0476782	0.103078	0.0587576	0.055101	8.82329080131861e-07	3.08327
chr11	42332988	42333427	0.353323	0.311512	0.264237	0.225873	0.328592	0.0201801	0.00577165	0.00995086	0.042677	0.00875464	2.14862112768444e-07	3.07946
chr5	180548970	180549354	0.463332	0.483319	0.377605	0.667078	0.529333	0.0403734	0.023094	0.0474004	0.07725	0.0220188	2.26583827100946e-06	3.07896
chr8	8792898	8793303	0.585744	0.675327	0.393827	0.418259	0.259038	0.0410142	0.0844581	0.0125839	0.0385498	0.0113875	0.000160839683377767	3.07815
chr4	133148905	133149180	0.215659	0.639368	0.474546	0.210335	0.309963	0.0241611	0.0368545	0.0503032	0.00567733	0.0139756	0.00157973621225216	3.07759
chr20	52940432	52940779	0.354971	0.281502	0.292507	0.142879	0.170063	0.0287218	0.00365093	0.00419637	0.0179973	0.00443029	0.000111917671641426	3.07723
chr4	124398996	124399362	0.934844	1.22769	0.63388	0.711176	0.931584	0.18759	0.0796121	0.0358067	0.0554549	0.0798062	3.44994613210581e-06	3.07603
chr7	83965636	83965947	0.234703	0.25127	0.559486	0.278982	0.421665	0.0142429	0.00814709	0.0468213	0.0200806	0.0296588	0.000109989466704707	3.07581
chr13	75884300	75884633	0.67129	0.645341	0.696697	0.372215	0.334737	0.0399057	0.0456531	0.0349825	0.0609502	0.0530905	9.2442745465382e-05	3.07541
chr5	178581605	178582234	0.319125	0.341651	0.46105	0.538619	0.45867	0.0158449	0.0503526	0.00463003	0.0546071	0.037883	6.02806581428972e-07	3.07511
chr1	230890441	230890780	0.282604	0.345774	0.29941	0.243751	0.367496	0.00653326	0.0448451	0.00429539	0.018422	0.0204069	2.19527615575865e-05	3.07498
chrX	138131695	138131932	0.153993	0.28851	0.611814	0.296359	0.248996	0.0420526	0.0160364	0.0307204	0	0.0129731	0.0015250339895484	3.07438
chr7	12566601	12566982	0.275398	0.333295	0.304462	0.433762	0.344194	0.0290652	0.0166257	0.00382189	0.0491738	0.0141223	1.2537011038205e-06	3.07322
chr2	175863125	175863424	1.1901	1.04542	0.58194	1.06399	0.986827	0.0999979	0.144059	0.107141	0.083546	0.0565567	0.00022854395751426	3.07078
chr20	17830502	17830790	0.91874	0.712261	0.956598	0.889438	1.13835	0.0922821	0.0923762	0.0935368	0.130105	0.0533792	3.3284720757365e-08	3.06956
chr9	4425430	4425872	0.144498	0.287298	0.623304	0.130865	0.148347	0.0175378	0.0257961	0.00329445	0.0105968	0.0139124	0.0183545046094354	3.06713
chr12	70862938	70863345	0.41473	0.408005	0.427519	0.294388	0.273875	0.0108834	0.0186763	0.0160999	0.0537045	0.0302175	7.41694969441653e-07	3.06291
chr1	50513649	50514003	0.296403	0.331123	0.327684	0.40849	0.407491	0.0375384	0.014315	0.0020567	0.0396932	0.0303989	9.06491612884253e-08	3.06237
chr10	20250508	20250863	0.629687	0.770445	0.285915	0.384063	0.443284	0.0405521	0.0606673	0.0164072	0.0395814	0.0562959	0.000390820472172204	3.05937
chr6	125518939	125519281	0.760337	1.17103	0.847953	0.978534	0.6902	0.0582833	0.0889034	0.121345	0.118693	0.0584362	2.01647385733583e-06	3.05917
chr22	33501503	33501823	0.31364	0.305254	0.407813	0.258224	0.450787	0.0311452	0.0435488	0.00227522	0.00975789	0.0336288	6.85453620863363e-07	3.05844
chr7	122794313	122794595	0.339726	0.484943	0.462766	0.205114	0.581286	0.0431959	0.0269548	0.041309	0.027682	0.0218059	8.50195175257085e-05	3.05841
chr10	94190460	94190758	0.352103	0.229452	0.0973155	0.277288	0.198027	0.0111482	0.00850252	0.00488638	0.0209566	0.00515879	0.0144553617963953	3.05745
chr9	99374461	99374776	0.926891	0.620198	0.368254	0.419717	0.37468	0.0738257	0.04424	0.0161793	0.0545204	0.0488036	0.000472628140642417	3.05718
chr18	60170886	60171345	0.506892	0.510752	0.568628	0.675098	0.614263	0.0482521	0.0496815	0.0507588	0.068029	0.0418659	4.2730100791033e-08	3.0528
chr9	278741	278985	0.616998	0.520433	0.594263	0.592645	0.456833	0.0816924	0.0155763	0.0417745	0.0831824	0.0252019	6.91773152761144e-07	3.05187
chr21	36628789	36629257	0.55563	0.500929	0.402778	0.353127	0.29422	0.0212959	0.0487261	0.0186685	0.0266883	0.0509152	1.72543473009323e-06	3.05079
chr14	71238512	71238927	0.648578	0.776739	0.454217	0.587384	0.552991	0.0506996	0.0915814	0.0333333	0.0639553	0.0370438	1.50696188194743e-07	3.05035
chr8	126290565	126290838	0.568164	0.500929	0.849818	0.393484	0.336252	0.0243381	0.0603273	0.0480047	0.062908	0.0366028	8.11797682543913e-05	3.04868
chr10	121129738	121130115	0.484035	0.492293	0.73077	0.668505	0.573946	0.0616845	0.100812	0.0405556	0.0248478	0.0407776	1.27477896683104e-07	3.04816
chr14	21299013	21299272	0.493193	0.565722	0.559846	0.319041	0.405059	0.0256537	0.0635881	0.0224887	0.0602804	0.0237424	4.99841261047962e-07	3.04611
chr10	432806	433458	0.76267	0.569308	0.400307	0.659027	0.50283	0.0373657	0.0272028	0.0636505	0.102967	0.0318309	1.2494176896416e-06	3.04403
chr8	101514444	101514977	0.770323	0.49482	0.489682	0.542612	0.725811	0.051941	0.0332762	0.0382477	0.0644424	0.0908546	5.05623773294772e-07	3.04368
chr11	104839710	104840216	0.432762	0.714266	0.802372	0.498077	0.647915	0.0547127	0.0475701	0.0474829	0.0709668	0.0668398	3.61215812594295e-06	3.04345
chr6	65382059	65382311	1.1043	0.930298	0.978175	1.11487	1.37903	0.25048	0.206118	0.03467	0.0557596	0.0335525	8.40861362316758e-07	3.04231
chrX	85402952	85403707	0.290036	0.323447	0.249669	0.14228	0.173693	0.00733368	0.00838987	0.0183223	0.00827161	0.0132352	4.05184348786225e-05	3.03968
chr1	78511901	78512360	0.675855	0.340501	0.379085	0.432062	0.3857	0.0289512	0.0220806	0.0237932	0.0646274	0.0418659	1.80032558452226e-05	3.03962
chr4	101178799	101179109	0.485636	0.598692	0.420967	0.359848	0.423026	0.0357221	0.0735606	0.0140917	0.0453271	0.0223159	3.67035994042197e-07	3.03673
chr11	130452931	130453224	0.467102	0.433398	0.742321	0.324323	0.44757	0.0491331	0.0562096	0.0323034	0.0426284	0.0262341	0.000269061583838548	3.03639
chr4	162936299	162936567	1.2086	0.947656	1.13619	1.14081	1.19884	0.0867727	0.222175	0.0923673	0.122338	0.0774396	8.73360417319446e-09	3.03139
chr3	185855010	185855383	0.366919	0.366632	0.349866	0.420913	0.29884	0.0356263	0.0271716	0.0117116	0.041857	0.016486	1.74182254064625e-07	3.03092
chr12	67949067	67949439	0.355642	0.367618	0.233871	0.188809	0.211513	0	0.0204334	0.00782871	0.0335757	0.0165303	1.48862756709223e-05	3.03052
chr2	20810989	20811386	0.505615	0.418282	0.584383	0.249768	0.412903	0.0139469	0.05744	0.0421804	0.035394	0.0290425	1.07928829646831e-05	3.03012
chr5	140305961	140306515	0.247042	0.423167	0.3926	0.328141	0.42608	0.0239866	0.0343016	0.00919944	0.0394544	0.0277494	1.03096998638197e-06	3.03004
chr7	119700196	119700709	0.43575	0.514112	0.395712	0.217452	0.332319	0.0323796	0.0222259	0.0170309	0.0486945	0.0239737	8.32787218674191e-06	3.02989
chr15	40268546	40269069	0.40125	0.298833	0.249522	0.315992	0.376113	0.0444647	0.0145339	0.00556841	0.0328374	0.0161668	2.51148472685259e-07	3.02771
chr13	97424251	97424630	0.276851	0.335055	0.53562	0.283433	0.415212	0.0262967	0.020056	0.0230524	0.0535527	0.016225	7.45742918106806e-06	3.02445
chr6	159495396	159495613	0.756837	0.495158	0.935484	0.552149	0.906482	0.0663409	0.0758955	0.0570378	0.122311	0.0389642	6.68581712703897e-06	3.02396
chr20	11898362	11898675	0.291504	0.561745	0.416933	0.263999	0.251383	0.0212278	0.0202376	0.0209349	0.0448927	0.0245578	0.000173374999835274	3.02373
chr6	105388445	105389587	0.814934	0.838248	0.672943	0.361785	0.482293	0.0620599	0.0576861	0.0586536	0.0724583	0.0525001	1.94831743096646e-05	3.01925
chr4	95275746	95276056	0.529784	0.787754	0.841936	0.613072	1.29023	0.0928772	0.0817336	0.10099	0.105763	0.032234	0.00026693015197865	3.01884
chr11	100558439	100558776	0.87992	0.84058	0.559348	0.600735	0.622614	0.101866	0.0413519	0.0561717	0.0972896	0.0478984	0.000611788478486863	3.01877
chr11	95071467	95072031	0.396347	0.415665	0.257092	0.29302	0.383648	0.0294517	0.0269548	0.0219454	0.027682	0.0218059	8.52220768399192e-08	3.01813
chr12	78319337	78319690	0.697872	0.581107	0.575072	0.538394	0.352921	0.0439191	0.0430665	0.0742508	0.0530742	0.0370175	1.82780898166923e-05	3.01772
chr1	78526610	78527179	0.44097	0.309009	0.331283	0.283184	0.207424	0.0330853	0.0333973	0.0102365	0.0192072	0.0108071	3.40714715330037e-06	3.01562
chr20	7669117	7669397	0.27698	0.244203	0.3625	0.118045	0.327845	0.0158198	0.0361964	0	0.0167279	0.00823562	0.000154553730966733	3.01393
chr7	12687484	12687725	0.757185	0.526911	0.661826	0.737174	0.625762	0.0505444	0.105135	0.0604207	0.045348	0.0605995	8.22015766566153e-09	3.01381
chr5	59816273	59816670	0.505615	0.590516	0.620907	0.478723	0.412903	0.066945	0.0414845	0.0476823	0.0432593	0.0367872	4.32908828784662e-08	3.01037
chr4	96343100	96343327	0.743591	0.430313	0.638767	0.455021	0.606585	0.0926885	0.122781	0.0128294	0.0137557	0.0270893	3.3625702922091e-06	3.01028
chr10	61148056	61148430	0.268355	0.39177	0.23262	0.0994231	0.19285	0.0118437	0.0169368	0.00194671	0.0166981	0.0123314	0.000286527847356832	3.00784
chr7	15823990	15824426	0.397608	0.649714	0.53211	0.379045	0.466202	0.0711163	0.0464906	0.0250483	0.0465515	0.0246817	1.49019284615415e-05	3.00778
chr5	108477256	108477553	0.384009	0.46045	0.390573	0.180844	0.331157	0.0223714	0.0255934	0.0269657	0.0315407	0.0232927	2.21942689245802e-05	3.00699
chr15	86678314	86678623	0.45768	0.632241	0.656958	0.3209	0.381955	0.0215026	0.0573986	0.0329869	0.0555791	0.0497513	9.43575927125906e-06	3.0068
chr3	159429528	159429765	0.481227	0.494588	0.489452	0.331225	0.193664	0.028035	0.0267273	0.0368644	0.0329381	0.0356761	2.54472371163939e-05	3.00569
chr9	7298158	7298514	0.640733	0.603648	0.733147	0.60349	0.202601	0.04977	0.0889659	0.0531737	0.0219279	0.0453423	0.000119310435029996	3.0051
chr14	63658751	63659158	0.369894	0.384005	0.320639	0.294388	0.209434	0.0163251	0.0435779	0.00357773	0.0230162	0.0226631	2.86645304183875e-05	3.00437
chr5	136289390	136289763	0.220152	0.26188	0.272119	0.19938	0.316419	0.0148443	0.0101893	0	0.0334857	0.0123645	8.56893721756791e-07	3.00304
chr8	38592082	38592639	0.515993	0.578721	0.650808	0.24478	0.459101	0.047715	0.0341169	0.0379066	0.0420449	0.0565797	5.06302859086816e-05	3.00141
chr7	14020807	14021027	0.705043	1.02121	0.856819	0.600959	0.923927	0.145973	0.132446	0.0694976	0.0567733	0.0209634	3.81070020982754e-07	3.00094
chr7	95002655	95002960	0.344022	0.448373	0.285246	0.311562	0.451458	0.0145231	0.0207684	0.0358067	0.056308	0.0151211	3.14104575186436e-05	3.00033
chr14	39464086	39464354	0.255338	0.328034	0.270522	0.33916	0.391456	0.0123961	0.0283628	0.0326002	0.0174769	0.0200769	3.70161858657125e-05	2.99761
chr2	162762148	162762455	0.698423	0.572724	0.708469	0.699812	0.811606	0.0721423	0.0990391	0.0355734	0.0559412	0.0876319	2.32098562591432e-09	2.99535
chr10	48631999	48632240	0.511099	0.729569	0.360996	0.497162	0.46252	0.0505444	0.0367971	0.0302104	0.0906961	0.0255156	0.00262677559504587	2.99526
chr3	189428443	189428762	0.657847	0.796146	0.500001	0.505116	0.78107	0.149271	0.103256	0.0136941	0	0.0530108	4.0300487582634e-06	2.99411
chr9	4489871	4490528	0.347187	0.282487	0.64003	0.622569	0.618764	0.0758484	0.0674893	0.0232717	0.0237636	0.0374384	3.8741121614172e-05	2.99369
chr2	204608197	204608606	0.37924	0.501542	0.319071	0.444474	0.400788	0.0379056	0.0309749	0.0267017	0.0305383	0.0432253	4.14381169377975e-08	2.99352
chrY	4868238	4868751	0.364607	0.342741	0.310917	0.241613	0.217285	0.0237451	0.0246954	0.0184501	0.00913021	0.0224754	8.81540960673277e-07	2.99015
chr11	88217994	88218471	1.23376	1.37204	0.668764	0.944118	1.31963	0.10447	0.0637422	0.111424	0.199659	0.130527	3.84927507224297e-06	2.98973
chr1	92295936	92296304	0.471079	0.530876	0.433424	0.258224	0.356353	0.0391196	0.0275407	0.0237414	0.0593961	0.0208874	1.66753825281418e-06	2.98962
chr12	71039618	71039892	0.349645	0.32085	0.635037	0.211103	0.574327	0.0565818	0.0647307	0.0212575	0.0227922	0.0112213	0.00026386754423624	2.98578
chr7	157725146	157725658	0.160384	0.34341	0.254883	0.33085	0.653129	0.0454202	0.0593848	0.0127981	0.00609868	0.00900769	0.00184730920811738	2.98519
chr2	223616027	223616350	0.381346	0.33266	0.493808	0.345365	0.609	0.0102853	0.0784442	0.0225409	0.0483364	0.0261772	3.50637900381479e-06	2.98472
chr7	15726203	15726564	0.290656	0.514112	0.522161	0.309011	0.454079	0.0674859	0.0245654	0.0161345	0.0389235	0.0298094	1.80243096072896e-05	2.98341
chr6	125684522	125685026	0.307756	0.465149	0.575398	0.360694	0.299224	0.0241691	0.0477592	0.0101121	0.0464663	0.0381279	7.70664674354382e-06	2.98309
chr7	148032142	148032389	0.794202	0.6723	0.880567	0.501812	1.0353	0.130017	0.117968	0.0176859	0.101135	0.0373437	7.45223858023003e-06	2.98236
chr8	88844400	88845034	0.237456	0.200293	0.388802	0.182468	0.227527	0.00698664	0.0239787	0.00574189	0.0221631	0.0109115	0.000702749895326815	2.97676
chr2	105877546	105877963	0.601708	0.679318	0.486811	0.208066	0.503167	0.0318672	0.0364568	0.0279356	0.0673929	0.0645157	0.000124249370578089	2.97434
chr17	53861140	53861549	1.74004	1.38521	1.06357	1.10108	1.4268	0.181405	0.247799	0.131729	0.133605	0.0732949	2.23394561071899e-07	2.97358
chr2	61385674	61386028	0.683016	0.441497	0.122882	0.59523	0.611237	0.0437948	0.0322087	0.0637575	0.048514	0.0369129	0.00225603112260153	2.97334
chr4	186434636	186435145	0.385397	0.518152	0.370334	0.381503	0.386458	0.0304585	0.0273784	0.0171647	0.0797505	0.0181216	5.89548507790028e-08	2.97255
[truncated: 13,193 more rows]

## Sheet: 3_ATAC_Hofbauer_vs_AM_P005_FC2
Chr	Start	End	Hofbauer_r1	Hofbauer_r2	Hofbauer_r3	Hofbauer_r4	Hofbauer_r5	AM_r1	AM_r2	AM_r3	AM_r4	AM_r5	Pvalue	log2FC
[truncated: 13,779 more rows]

[truncated: 2 more sheets: 4_ATAC_MDM_vs_AM_P005_FC2, 5_ATAC_clusters]
