# Supplementary material for: Distinct transcriptional and epigenomic programs define Hofbauer cells in term placenta
Source: JCI Insight. 2025 Dec 23;11(3):e195801. doi: 10.1172/jci.insight.195801 (PMC12892902; doi:10.1172/jci.insight.195801)
Supplement: Supplemental table 7 [file jciinsight-11-195801-s036.xlsx]

## Sheet: IL1RN
	Figure 6. only placenta	control		IL-4 treatment		RSG treatment		IL4/RSG
		technical replicate #1	0.021793	technical replicate #1	0.373712	technical replicate #1	0.051474	technical replicate #1	2.67585
			0.023848		0.356013		0.051474		2.31338
			0.033726		0.323088		0.050415		2.05623
		technical replicate #2	0.034435	technical replicate #2	0.138696	technical replicate #2	0.056328	technical replicate #2	2.15846
			0.03396		0.136787		0.055553		2.01391
			0.060791		0.236514		0.070316		3.07375
	Supplementary Figure 9. Placenta #1	control		IL-4 treatment		RSG treatment		IL4/RSG
		technical replicate #1	0.397768	technical replicate #1	1.71713	technical replicate #1	0.655197	technical replicate #1	6.19026
			0.366021		1.81504		0.624165		7.21
			0.371131		1.70527		0.578344		5.81589
		technical replicate #2	0.336808	technical replicate #2	1.77769	technical replicate #2	0.939523	technical replicate #2	5.27803
			0.307786		1.81504		0.972655		5.09824
			0.29937		1.61328		0.895025		4.99332
		technical replicate #3	0.417544	technical replicate #3	1.33793	technical replicate #3	0.768438	technical replicate #3	6.45313
			0.417544		1.38511		0.742262		6.6807
			0.435275		1.40444		0.732043		6.1475
	Supplementary Figure 9. Placenta #2	control		IL-4 treatment		RSG treatment		IL4/RSG
		technical replicate #1	0.325335	technical replicate #1	2.04202	technical replicate #1	0.779165	technical replicate #1	8.69388
			0.456916		1.75321		0.726986		8.45614
			0.456916		1.8025		0.721965		8.69388
		technical replicate #2	0.5	technical replicate #2	2.47942	technical replicate #2	0.664343	technical replicate #2	10.4831
			0.517632		2.34567		0.68302		9.84916
			0.5		2.34567		0.678302		9.91766
		technical replicate #3	0.373712	technical replicate #3	1.87905	technical replicate #3	0.882703	technical replicate #3	15.0324
			0.381565		1.89212		0.852635		15.455
			0.366021		1.51572		0.840896		14.5203
	Supplementary Figure 9. Placenta #3	control		IL-4 treatment		RSG treatment		IL4/RSG
		technical replicate #1	0.200267	technical replicate #1	1.40444	technical replicate #1	0.406126	technical replicate #1	2.86791
			0.15283		1.43396		0.441351		2.86791
			0.184284		1.45397		0.435275		2.71321
		technical replicate #2	0.231647	technical replicate #2	1.39474	technical replicate #2	0.368567	technical replicate #2	2.82843
			0.236514		1.41421		0.395021		2.65737
			0.22688		1.45397		0.400535		2.56685
		technical replicate #3	0.214641	technical replicate #3	1.32869	technical replicate #3	0.346277	technical replicate #3	2.71321
			0.193446		1.29235		0.528509		2.54912
			0.19751		1.28343		0.356013		2.65737

## Sheet: CCL22
	Figure 6. only placenta	control		IL-4 treatment		RSG treatment		IL4/RSG
		technical replicate #1	0.005263	technical replicate #1	0.034197	technical replicate #1	0.017579	technical replicate #1	0.112656
			0.007867		0.038473		0.017579		0.111878
			0.007652		0.034915		0.016176		0.096723
		technical replicate #2	0.006708	technical replicate #2	0.01937	technical replicate #2	0.017098	technical replicate #2	0.108819
			0.006661		0.021051		0.018711		0.094078
			0.012007		0.040386		0.016289		0.162668
	Supplementary Figure 9. Placenta #1	control		IL-4 treatment		RSG treatment		IL4/RSG
		technical replicate #1	0.00188659	technical replicate #1	0.0142786	technical replicate #1	0.00250669	technical replicate #1	0.0203335
			0.00196671		0.0145786		0.00227487		0.0203335
			0.0024551		0.0137922		0.00243815		0.0206173
		technical replicate #2	0.00152181	technical replicate #2	0.0115177	technical replicate #2	0.00349619	technical replicate #2	0.0210505
			0.00127968		0.0108212		0.00367001		0.0217929
			0.00132481		0.0101667		0.00349619		0.0203335
		technical replicate #3	0.00172403	technical replicate #3	0.0122591	technical replicate #3	0.00282017	technical replicate #3	0.0257372
			0.00170029		0.0128686		0.00259509		0.026278
			0.00184777		0.0127797		0.00257716		0.0245183
	Supplementary Figure 9. Placenta #2	control		IL-4 treatment		RSG treatment		IL4/RSG
		technical replicate #1	0.00296038	technical replicate #1	0.026278	technical replicate #1	0.00491021	technical replicate #1	0.0303955
			0.00300171		0.0196408		0.0044871		0.0268302
			0.00285954		0.017579		0.0044871		0.0314674
		technical replicate #2	0.00213729	technical replicate #2	0.0293601	technical replicate #2	0.0044871	technical replicate #2	0.0379436
			0.00238797		0.0264608		0.00377319		0.0337259
			0.00233883		0.0260965		0.00461325		0.0366511
		technical replicate #3	0.00300171	technical replicate #3	0.0277763	technical replicate #3	0.00396078	technical replicate #3	0.0204749
			0.00298098		0.0227183		0.00364466		0.0214928
			0.00287943		0.0177013		0.00347204		0.019915
	Supplementary Figure 9. Placenta #3	control		IL-4 treatment		RSG treatment		IL4/RSG
		technical replicate #1	0.00608722	technical replicate #1	0.0316862	technical replicate #1	0.00843147	technical replicate #1	0.0454366
			0.00820091		0.0330318		0.00903663		0.0500669
			0.00575886		0.0358968		0.00885066		0.046714
		technical replicate #2	0.00825795	technical replicate #2	0.0387409	technical replicate #2	0.00723897	technical replicate #2	0.0363979
			0.00831539		0.0390103		0.00814426		0.0344345
			0.00843147		0.0409498		0.00739108		0.0376815
		technical replicate #3	0.0041577	technical replicate #3	0.0293601	technical replicate #3	0.0109722	technical replicate #3	0.0418102
			0.00421574		0.0334929		0.00713931		0.0392817
			0.00424506		0.0334929		0.00975258		0.0384733

## Sheet: CD36
	Figure 6. only placenta	control		IL-4 treatment		RSG treatment		IL4/RSG
		technical replicate #1	0.052556	technical replicate #1	0.034674	technical replicate #1	0.273573	technical replicate #1	0.460094
			0.0625		0.0344345		0.262429		0.444421
			0.0616395		0.0339605		0.273573		0.450625
		technical replicate #2	0.0445016	technical replicate #2	0.0211969	technical replicate #2	0.238159	technical replicate #2	0.517632
			0.0423939		0.0207607		0.241484		0.496546
			0.0418102		0.0214928		0.239816		0.456916
	Supplementary Figure 9. Placenta #1	control		IL-4 treatment		RSG treatment		IL4/RSG
		technical replicate #1	0.174343	technical replicate #1	0.339151	technical replicate #1	0.687771	technical replicate #1	1.19748
			0.167241		0.353553		0.702222		1.22264
			0.176777		0.34151		0.63728		1.19748
		technical replicate #2	0.213159	technical replicate #2	0.295248	technical replicate #2	0.858565	technical replicate #2	1.23971
			0.194791		0.279322		0.933033		1.28343
			0.204476		0.275476		0.90125		1.27456
		technical replicate #3	0.203063	technical replicate #3	0.293209	technical replicate #3	0.742262	technical replicate #3	1.49485
			0.204476		0.303549		0.702222		1.51572
			0.228458		0.314253		0.659754		1.51572
	Supplementary Figure 9. Placenta #2	control		IL-4 treatment		RSG treatment		IL4/RSG
		technical replicate #1	0.15283	technical replicate #1	0.139661	technical replicate #1	1.10191	technical replicate #1	1.97247
			0.145592		0.115824		1.06437		1.97247
			0.0774817		0.125		1.07923		1.90528
		technical replicate #2	0.135842	technical replicate #2	0.163799	technical replicate #2	1.07923	technical replicate #2	2.14355
			0.151774		0.153893		1.07923		2.04202
			0.15283		0.143587		1.04972		2.07053
		technical replicate #3	0.157127	technical replicate #3	0.151774	technical replicate #3	1.09429	technical replicate #3	1.49485
			0.156041		0.145592		1.05702		1.6358
			0.143587		0.126745		0.965936		1.48452
	Supplementary Figure 9. Placenta #3	control		IL-4 treatment		RSG treatment		IL4/RSG
		technical replicate #1	0.0423939	technical replicate #1	0.076415	technical replicate #1	0.343885	technical replicate #1	0.702222
			0.0384733		0.0780207		0.395021		0.716978
			0.0490365		0.0791098		0.384219		0.692555
		technical replicate #2	0.0536603	technical replicate #2	0.0683934	technical replicate #2	0.376312	technical replicate #2	0.574349
			0.0607909		0.0717936		0.395021		0.607097
			0.0583146		0.0727958		0.400535		0.628507
		technical replicate #3	0.0493776	technical replicate #3	0.0559391	technical replicate #3	0.336808	technical replicate #3	0.664343
			0.052556		0.0536603		0.329877		0.68302
			0.0544094		0.0500669		0.360982		0.659754

## Sheet: FABP4
	Figure 6. only placenta	control		IL-4 treatment		RSG treatment		IL4/RSG
		technical replicate #1	0.00045558	technical replicate #1	0.00694408	technical replicate #1	0.052193	technical replicate #1	2.56685
			0.00039937		0.00699238		0.0547879		2.21914
			0.00045875		0.0064343		0.0559391		2.15846
		technical replicate #2	0.00047823	technical replicate #2	0.00638986	technical replicate #2	0.0493776	technical replicate #2	2.73208
			0.00039937		0.00666121		0.0460709		3.50642
			0.00043401		0.0065695		0.0511189		2.44528
	Supplementary Figure 9. Placenta #1	control		IL-4 treatment		RSG treatment		IL4/RSG
		technical replicate #1	0.00359448	technical replicate #1	0.0629347	technical replicate #1	0.598739	technical replicate #1	14.3204
			0.00340059		0.0660636		0.624165		14.8254
			0.0030861		0.0629347		0.594604		14.3204
		technical replicate #2	0.00396078	technical replicate #2	0.0540336	technical replicate #2	0.50698	technical replicate #2	11.0043
			0.00335377		0.0536603		0.521233		11.1579
			0.00347204		0.0504151		0.503478		10.9283
		technical replicate #3	0.00377319	technical replicate #3	0.0579118	technical replicate #3	0.303549	technical replicate #3	13.3614
			0.004044		0.0612138		0.295248		14.0257
			0.00401607		0.0591286		0.283221		13.5479
	Supplementary Figure 9. Placenta #2	control		IL-4 treatment		RSG treatment		IL4/RSG
		technical replicate #1	0.00533609	technical replicate #1	0.0387409	technical replicate #1	0.432269	technical replicate #1	10.8528
			0.00501338		0.0390103		0.41466		11.0809
			0.00480916		0.0306069		0.426317		10.9283
		technical replicate #2	0.0041577	technical replicate #2	0.0387409	technical replicate #2	0.441351	technical replicate #2	13.8326
			0.00418662		0.0334929		0.466516		13.8326
			0.00418662		0.0354026		0.460094		14.0257
		technical replicate #3	0.00407213	technical replicate #3	0.0507658	technical replicate #3	0.570382	technical replicate #3	39.9466
			0.00372124		0.0457527		0.554785		46.8507
			0.00367001		0.0451228		0.547147		42.2243
	Supplementary Figure 9. Placenta #3	control		IL-4 treatment		RSG treatment		IL4/RSG
		technical replicate #1	0.0133224	technical replicate #1	0.134904	technical replicate #1	0.521233	technical replicate #1	6.54322
			0.0126914		0.14161		0.543367		6.58873
			0.00968522		0.146604		0.543367		6.36429
		technical replicate #2	0.0143779	technical replicate #2	0.143587	technical replicate #2	0.646176	technical replicate #2	7.1602
			0.0147822		0.147624		0.646176		6.82108
			0.0147822		0.147624		0.619854		6.63456
		technical replicate #3	0.0185814	technical replicate #3	0.125869	technical replicate #3	0.476319	technical replicate #3	7.06162
			0.0168629		0.144586		0.521233		6.82108
			0.0164018		0.140632		0.528509		6.54322

## Sheet: TGM2
	Figure 6. only placenta	control		IL-4 treatment		RSG treatment		IL4/RSG
		technical replicate #1	0.267943	technical replicate #1	2.46229	technical replicate #1	0.327598	technical replicate #1	13.3614
			0.260616		2.2974		0.309927		13.6422
			0.329877		2.14355		0.285191		12.4666
		technical replicate #2	0.291183	technical replicate #2	1.72907	technical replicate #2	0.429283	technical replicate #2	12.2101
			0.283221		1.71713		0.406126		11.8762
			0.503478		3.11666		0.403321		18.2522
	Supplementary Figure 9. Placenta #1	control		IL-4 treatment		RSG treatment		IL4/RSG
		technical replicate #1	0.441351	technical replicate #1	8.11168	technical replicate #1	1.13288	technical replicate #1	18.507
			0.397768		7.83536		1.05702		18.2522
			0.395021		8.05564		1.02811		17.6305
		technical replicate #2	0.423373	technical replicate #2	6.54322	technical replicate #2	1.09429	technical replicate #2	17.3878
			0.373712		6.32033		1.11729		16
			0.395021		6.32033		1.09429		16
		technical replicate #3	0.408951	technical replicate #3	7.3615	technical replicate #3	1.36604	technical replicate #3	19.0273
			0.411796		7.31065		1.37554		19.5622
			0.408951		7.51618		1.36604		19.0273
	Supplementary Figure 9. Placenta #2	control		IL-4 treatment		RSG treatment		IL4/RSG
		technical replicate #1	0.314253	technical replicate #1	4.62675	technical replicate #1	0.578344	technical replicate #1	15.7797
			0.29937				0.00235509		15.5625
			0.30566		3.81055		0.566442		16.1113
		technical replicate #2	0.295248	technical replicate #2	5.09824	technical replicate #2	0.624165	technical replicate #2	13.1775
			0.307786				0.619854		12.3805
			0.295248		4.37717		0.63728		12.5533
		technical replicate #3	0.301452	technical replicate #3	5.02805	technical replicate #3	0.550953	technical replicate #3	10.9283
			0.314253		5.20537		0.517632		11.7942
			0.285191		4.02782		0.524858		11.4716
	Supplementary Figure 9. Placenta #3	control		IL-4 treatment		RSG treatment		IL4/RSG
		technical replicate #1	0.417544	technical replicate #1	4.43828	technical replicate #1	0.392292	technical replicate #1	8.69388
			0.397768		4.62675		0.435275		8.45614
			0.411796		4.53154		0.408951		7.83536
		technical replicate #2	0.293209	technical replicate #2	4.62675	technical replicate #2	0.447513	technical replicate #2	9.00047
			0.289172		4.65893		0.460094		8.1681
			0.303549		4.82323		0.450625		7.78124
		technical replicate #3	0.343885	technical replicate #3	5.02805	technical replicate #3	0.586417	technical replicate #3	9.25351
			0.293209		4.92458		0.590496		8.81524
			0.314253		5.06303		0.582367		8.22491

## Sheet: ANGPTL4
	Figure 6. only placenta	control		IL-4 treatment		RSG treatment		IL4/RSG
		technical replicate #1	0.00112958	technical replicate #1	0.00474295	technical replicate #1	0.00412898	technical replicate #1	0.0698305
			0.00150085		0.00508337		0.00471019		0.0547879
			0.00111403		0.00494436		0.00464534		0.0551689
		technical replicate #2	0.00200803	technical replicate #2	0.00529924	technical replicate #2	0.00445611	technical replicate #2	0.0415214
			0.00179724		0.00367001		0.00424506		0.0379436
			0.00199416		0.00497875		0.00359448		0.0273939
	Supplementary Figure 9. Placenta #1	control		IL-4 treatment		RSG treatment		IL4/RSG
		technical replicate #1	0.0257372	technical replicate #1	0.046714	technical replicate #1	0.0587202	technical replicate #1	0.25349
			0.0230355		0.0473661		0.0620683		0.260616
			0.0241807		0.0486978		0.060371		0.246558
		technical replicate #2	0.0371627	technical replicate #2	0.0445016	technical replicate #2	0.0927827	technical replicate #2	0.244855
			0.0319066		0.0423939		0.0902456		0.25
			0.0334929		0.0412346		0.0908733		0.251739
		technical replicate #3	0.0273939	technical replicate #3	0.0379436	technical replicate #3	0.0712977	technical replicate #3	0.283221
			0.026278		0.0361465		0.0629347		0.289172
			0.0259162		0.0384733		0.0612138		0.283221
	Supplementary Figure 9. Placenta #2	control		IL-4 treatment		RSG treatment		IL4/RSG
		technical replicate #1	0.00988872	technical replicate #1	0.0207607	technical replicate #1	0.0328036	technical replicate #1	0.248273
			0.0100268		0.0216423		0.0330318		0.246558
			0.00922651		0.0166308		0.0310341		0.241484
		technical replicate #2	0.0105253	technical replicate #2	0.0183255	technical replicate #2	0.0334929	technical replicate #2	0.241484
			0.0108964		0.0149885		0.0334929		0.234881
			0.0108212		0.0166308		0.0356489		0.234881
		technical replicate #3	0.00942037	technical replicate #3	0.0185814	technical replicate #3	0.020193	technical replicate #3	0.0807721
			0.0119239		0.0170983		0.0217929		0.0896222
			0.00878952		0.015625		0.0193704		0.0807721
	Supplementary Figure 9. Placenta #3	control		IL-4 treatment		RSG treatment		IL4/RSG
		technical replicate #1	0.018199	technical replicate #1	0.0374212	technical replicate #1	0.0544094	technical replicate #1	0.151774
			0.0270168		0.040386		0.0587202		0.15822
			0.0219445		0.0423939		0.0551689		0.157127
		technical replicate #2	0.0255594	technical replicate #2	0.034674	technical replicate #2	0.0616395	technical replicate #2	0.133046
			0.0257372		0.0409498		0.0607909		0.11908
			0.0250334		0.042101		0.0457527		0.138696
		technical replicate #3	0.0374212	technical replicate #3	0.0366511	technical replicate #3	0.047039	technical replicate #3	0.144586
			0.0316862		0.0287559		0.052193		0.125869
			0.0289559		0.034674		0.0493776		0.123279
