# Supplementary material for: Distinct transcriptional and epigenomic programs define Hofbauer cells in term placenta
Source: JCI Insight. 2025 Dec 23;11(3):e195801. doi: 10.1172/jci.insight.195801 (PMC12892902; doi:10.1172/jci.insight.195801)
Supplement: Supporting data values [file jciinsight-11-195801-s037.xlsx]

## Sheet: Figure 2B
	TF-coding gene	HBC	CBMo	aMG	fMG	AM	MDM	KC	fLM
	YBX1	14.7771	11.7027	16.4619	16.8855	21.7744	16.6579	7.43848	12.3684
	FOS	26.3205	42.2529	0.532331	0.573417	2.0269	2.09686	1.70477	1.72722
	SPI1	6.92604	4.76592	9.26495	6.28024	11.8381	11.6774	13.8431	5.04407
	HIF1A	32.2851	4.1655	4.04167	8.32179	2.28994	4.54366	2.27532	2.22714
	ATF4	8.61861	12.3477	8.64866	4.84886	3.61737	4.22778	3.27444	5.20468
	ID2	14.2493	4.01942	3.41555	3.75875	1.85679	3.22118	6.96493	5.97143
	MAFB	8.85428	5.78188	1.97865	2.42327	0.677786	13.7317	3.40853	0.909106
	JUNB	14.1542	2.08121	2.23256	1.16056	3.56689	4.36778	4.88668	4.30793
	CEBPB	12.491	0.574597	1.03671	0.355202	6.4645	4.02469	6.82488	0.846378
	XBP1	15.5579	2.80136	1.96395	0.833994	1.98347	1.76599	2.06997	1.5715
	NFE2L2	4.56327	2.27664	4.50745	3.16012	2.4962	2.63762	4.67948	1.20791
	USF2	2.53006	2.45532	3.82841	3.12653	3.37574	3.44509	2.60571	2.07849
	JUN	8.83691	1.77567	1.9214	3.11162	2.09066	2.63766	1.35808	1.2238
	JUND	10.0457	1.76161	0.778142	0.726457	1.40058	2.15505	2.36489	0.632987
	IRF8	1.98394	2.66147	2.30263	3.41906	3.79854	1.36859	1.54317	1.86992
	STAT1	1.41065	2.23988	3.75596	2.27092	4.5613	1.66609	1.57932	1.10648
	NFKB1	8.93917	1.97957	0.817733	0.575103	1.51779	2.76615	1.06971	0.556056
	ZEB2	4.13477	3.49831	1.125	1.48777	1.45845	3.17722	1.42826	1.45911
	STAT6	1.33136	4.21802	2.10471	1.58593	3.39894	1.42329	1.77865	1.88504
	CEBPD	11.7268	2.01439	0.145866	0.356465	0.385263	1.05987	1.18416	0.366903
	TSC22D3	2.47798	11.8636	0.278129	0.762865	0.633034	0.273498	0.617298	0.290531
	ATF3	2.57029	1.26479	2.53655	0.910914	2.72353	1.38891	2.45003	1.62399
	CEBPA	0.426816	0.756338	6.11592	1.95026	1.19708	1.07193	1.56553	1.65088
	BZW1	2.0008	2.38268	1.32361	1.00836	1.38982	2.86323	1.57748	1.83262
	ELF1	4.06528	3.22654	0.813785	1.09924	0.860163	1.41485	0.924173	1.03355
	NFE2L1	1.23071	0.715162	3.24702	2.1752	1.77197	1.70512	0.80299	1.67916
	STAT3	3.36422	1.86684	0.971301	0.945848	1.69503	1.47668	0.983217	0.992558
	TGIF1	3.77468	2.08841	1.08764	1.10163	1.11582	0.689483	1.20148	1.15031
	NFKB2	3.96769	1.36674	1.01698	0.442922	2.17253	1.39096	1.19585	0.303946
	BACH1	1.52258	4.42177	0.864381	0.799654	0.861865	1.33638	0.761221	1.22491
	NOTCH2	2.61452	1.22208	1.53248	1.86217	1.02364	0.965656	1.79671
	MAZ	0.898753	1.37031	1.94929	2.05129	1.28055	1.24863	2.08716
	DDIT3	1.8644	1.7121	1.44495	0.505259	0.812231	1.91839	0.61412
	IRF5	1.30813	1.15404	1.66361	1.0934	1.66625	2.12749	1.70698
	NR1H2	0.667087	1.19547	1.15979	1.16331	1.58609	1.53619	1.6833
	MAX	1.72625	1.44483	1.58358	1.33269	0.742993	0.95002	1.70921
	RBPJ	1.70129	0.667489	0.719668	0.747472	0.853445	1.17558	2.72337
	ATF5	0.412372	1.6338	1.09056	2.35411	1.18648	1.40532	0.791612
	USF1	1.74273	1.25042	1.44378	0.976606	1.78572	0.566808	1.66614
	IRF9	1.44127	1.27315	1.36862	0.776247	1.75641	1.36654	0.784596
	MAF	0.0494064	0.780587	1.89364	1.22545	0.177798	0.398666	3.06623
	STAT2	1.85709	1.00735	1.56705	0.514978	1.71561	0.653927	1.30154
	BCL6	2.02809	1.08363	0.480516	0.957664	1.41514	0.83396	0.476488
	MLX	1.30575	1.32793	1.24719	0.909516	1.65877	1.13665	0.722792
	TFE3	1.33343	1.20474	0.82903	1.46611	1.07024	0.975115	0.809525
	RXRA	1.06561	0.766614	0.560287	2.01481	0.881554	0.939363	1.27178
	RELA	1.08412	0.897191	0.660678	1.01716	1.32735	0.771541	0.562603
	CBFB	0.919534	0.88773	0.695644	1.65615	0.622283	0.898524	1.10821
	KLF13	2.6648	0.652771	0.688058	1.34738	0.463608	0.826658	0.587457
	MTA2	1.15057	0.718224	0.798681	1.38449	0.964596	0.569176	1.00587
	MRPL28	0.426143	0.881353	1.09988	0.90388	0.838001	1.6635	1.0251
	YY1	1.1766	0.788136	0.763139	0.888678	0.863547	0.717313	0.85778
	IKZF1	1.76265	0.462066	0.508806	0.699211	0.453735	0.506759	0.706929
	IRF2	1.3269	0.944682	0.906494	0.808694	0.896733	1.14131	0.729519
	TSC22D4	0.340324	0.829077	0.886418	0.806352	1.00923	0.702524	1.55425
	TFEC	0.630586	1.0022	1.14967	0.788761	0.725964	0.698951	0.908276
	RELB	0.67225	0.579027	0.403451	1.00874	1.18099	0.920887	0.319569
	SREBF2	0.563448	0.990995	0.922678	1.44629	0.873073	0.483021	0.407583
	RUNX1	0.828897	0.463301	0.313672	0.818662	0.850433	0.453074	0.253544
	SSRP1	1.00189	0.910966	0.690637	0.965201	0.909102	0.493152	0.659298
	REL	0.583475	0.165306	0.161337	0.364416	0.415752	0.285285	0.188932
	MEF2A	0.927611	0.719806	0.490849	0.951273	0.559688	0.650431	0.69467
	ELF4	1.94112	0.320535	0.406643	0.807578	0.853308	0.42668	0.372219
	ZDHHC6	0.809018	0.871976	0.78458	0.567723	0.629076	0.897639	0.380954
	ZFP91	0.962758	0.44559	0.668145	0.749297	0.62072	0.356113	0.80279
	FLI1	1.60176	0.700855	0.747253	0.570234	0.368865	0.429916	0.92884
	ZBTB7B	0.648085	0.778137	0.555122	0.82669	0.498621	1.04101	0.697458
	MXD1	1.34042	0.173962	0.224474	0.731391	0.243722	1.04536	0.211647
	MEF2C	1.00863	0.463684	0.397889	0.780732	0.0200836	0.0558046	1.19816
	CUX1	1.07208	0.689049	0.462872	1.22939	0.476306	0.572469	0.434389
	CREB3	0.315441	0.841835	0.562206	0.53811	0.770143	0.926335	0.780309
	MAFG	0.576056	0.592263	0.517394	0.67381	0.667978	0.736586	0.409053
	IRF3	0.419905	0.66727	0.588579	0.309388	0.929057	0.924586	0.673055
	ATF6	0.524858	0.532234	0.461857	0.659024	0.424323	0.391424	0.669773
	ETV3	0.574567	0.2366	0.291966	0.716817	0.287256	0.21402	0.282549
	TFEB	0.523866	0.899567	0.858658	0.676612	0.55014	0.662645	0.468364
	IRF1	0.999095	0.53589	0.215813	0.391425	1.1821	0.713461	0.1672
	MAFK	0.274894	0.375058	0.564527	0.436757	0.620897	0.409883	0.71562
	STAT5B	1.22112	0.482559	0.491804	0.443201	0.547737	0.44925	0.374053
	NCOA3	0.844318	0.417303	0.430998	0.551202	0.398325	0.414243	0.734885
	MXD4	0.194315	0.501414	0.517922	0.39602	0.204324	0.334357	1.5336
	TOX4	1.03465	0.480469	0.465478	0.512647	0.508648	0.418907	0.364721
	CEBPG	0.750773	1.07518	0.519774	0.303597	0.304497	0.450125	0.440068
	ETV6	0.604105	0.473066	0.330575	0.905152	0.519771	0.487704	0.305381
	HHEX	1.46915	0.414912	0.289639	0.452061	0.226547	0.293166	0.539079
	SREBF1	0.15605	0.352157	0.470079	0.466076	0.421512	0.204079	0.369773
	IRF7	0.220317	0.248414	0.599633	0.354822	0.519802	0.574238	0.338753
	ARNT	0.670001	0.421419	0.456146	0.581111	0.333117	0.289824	0.620753
	MEF2D	0.664534	0.337742	0.187288	0.51298	0.392866	0.407658	0.24108
	TP53	0.398172	0.571991	0.471387	0.609411	0.490512	0.363878	0.599044
	ELK3	1.1729	0.213784	0.206687	0.557131	0.127923	0.216372	0.218863
	KLF2	1.23399	0.0454308	0.0212364	0.0558764	0.0383686	0.122658	0.00710161
	SMARCC2	0.492333	0.370705	0.379611	0.436625	0.526545	0.434881	0.308643
	LYL1	0.174971	0.415169	0.443082	0.530389	0.220942	0.56995	0.689558
	SKI	0.373358	0.23672	0.20523	0.401387	0.320545	0.306732	0.136238
	ATF1	0.509266	0.410785	0.309346	0.30423	0.239676	0.324776	0.428396
	CIC	0.201609	0.296872	0.351293	0.561645	0.404589	0.262973	0.248904
	GATAD1	0.37774	0.351114	0.43093	0.259216	0.407733	0.28351	0.377875
	ATF7	0.563342	0.312098	0.293897	0.342854	0.362468	0.328449	0.130261
	YEATS4	0.172454	0.381343	0.314175	0.259022	0.25479	0.444074	0.461128
	ELF2	0.459598	0.140982	0.195572	0.330434	0.222497	0.206682	0.419538
	ARNTL	0.506811	0.288893	0.222753	0.223394	0.37028	0.301999	0.306774
	MLXIP	0.448041	0.183227	0.312749	0.333728	0.244026	0.250106	0.166534
	BATF	0.111502	0.409172	0.704143	0.320494	0.134772	0.373833	0.038428
	TCF4	0.056726	0.50851	0.19452	0.32746	0.0251889	0.235623	0.411471
	TCF3	0.101073	0.257284	0.27922	0.281302	0.236162	0.217047	0.344467
	AHRR	0.00594375	0.0682889	0.102078	0.561345	0.0191782	1.05759	0.141633
	POU2F2	0.679591	0.279532	0.155113	0.229378	0.0330533	0.231775	0.0619942
	SMAD4	0.323067	0.218844	0.23739	0.246974	0.197259	0.160491	0.240706
	NFYA	0.354759	0.210854	0.199318	0.237611	0.268001	0.156866	0.115182
	PLAGL2	0.483307	0.205593	0.173573	0.201214	0.219515	0.157459	0.088363
	CREBZF	0.220063	0.24901	0.303847	0.105064	0.224865	0.215719	0.164336
	MXI1	0.378779	0.214892	0.200349	0.272331	0.0869085	0.134296	0.323411
	MNT	0.292456	0.143119	0.156196	0.185911	0.343937	0.17676	0.0697947
	NFATC2	0.00725354	0.182142	0.183044	0.0186556	0.0297197	0.020117	0.0917638
	HES6	0.0116818	0.0807331	0.292392	0.0630508	0.0901209	0.102786	0.129669
	BATF3	0.0781777	0.201256	0.0657633	0.00766205	0.244981	0.0317328	0.0490382
	IRF4	0.17805	0.00665555	0.00789278	0.01	0.0640314	0.0714913	0.0132561
	BATF2	0.0156294	0.0783253	0.063346	0.048786	0.0999554	0.0535996	0.0105597

## Sheet: Figure 2C
	MRC1	HBC	CBMo	aMG	fMG	AM	MDM	KC	fLM
		11.2997	4.87882	3.74388	0.87891	1.21051	0.0136419	4.05866	4.48052
		11.1573	4.67282	5.83255	4.30443	0.212222	0.0184789	4.31977	4.10662
		12.0315	4.92862	6.49253		0.071028	0.032559	1.26647
		13.6896	3.12659	3.68444			0.0175854	0.848713
		12.2617	5.52617	7.76725			0.0144402	0.894273
		11.9263
		15.3415
	CD163	HBC	CBMo	aMG	fMG	AM	MDM	KC	fLM
		27.0178	34.8223	3.04818	0.356599	5.45565	4.44421	5.97953	2.32559
		26.1245	12.0752	1.78578	3.66202	6.36001	1.57453	5.90192	1.74768
		25.9358	36.1393	2.89589		2.48021	3.23937	16.1758
		28.3196	15.6228	2.98467			4.02352	10.8402
		23.1017	26.7992	1.71588			1.69329	6.52882
		23.0302
		30.0601
	CD68	HBC	CBMo	aMG	fMG	AM	MDM	KC	fLM
		27.7325	25.1809	116.625	48.3486	40.0984	20.3444	25.9567	31.3126
		28.023	30.4791	63.7188	40.5901	49.8321	22.2701	28.3726	27.5241
		30.682	40.5949	62.8049		42.6376	4.57823	76.3879
		31.4295	36.7704	70.3029			26.9461	54.8645
		35.4026	24.5141	63.0858			22.5334	57.801
		34.3242
		31.4971
	FOLR2	HBC	CBMo	aMG	fMG	AM	MDM	KC	fLM
		32.8377	18.3247	0.0449312	0.0524809	1.05583	0.741851	1.21786	7.32954
		31.329	3.32852	0.0533489	0.237414	3.1708	0.318157	1.17159	7.11809
		31.8326	16.1294	0.167228		0.564349	0.140959	6.36645
		33.1859	3.21586	0.0887873			1.03749	9.91704
		32.0951	11.812	0.0725489			0.644048	11.6781
		30.638
		34.2256

## Sheet: Figure 2F
	Gene	HBC	CBMo	aMG	fMG	AM	MDM	KC	fLM	SpM	SMo	SkMs	IM	BMos	OCP	MoOC	MuOC
	H19	5.63109	0	0.00072503	0.00022134	0.00015642	0	0.00038983	0.016617	0.00081316	0.00439724	0	0	0.00233151	0.0001166	0.00037728	0.00082786
	DLK1	0.91125	0	0	0.00096524	0	0	0	0	0	0	0	0	0	0	0	0
	TAC3	0.944944	0	0	0.00075197	0	0	0	0	0	0	0.00270745	0	0	0	0	0
	NOTUM	0.933063	0	0.00101631	0	0	0	0	0.00235659	0	0	0	0	0	0	0	0.00061572
	IGF2	1.33063	0.00043324	0.00088908	0.00132373	0.00046088	0.0005611	0.00073252	0.0011045	0	0.00044856	0.00595627	0	0	0.00032249	0.00037118	0
	ISM2	0.48878	0	0	0	0	0	0	0	0	0	0	0	0	0	0	0
	CSH1	0.354665	0	0	0	0	0	0	0	0	0	0	0	0	0	0	0
	APOLD1	1.57453	0.0011646	0.00583732	0.00463521	0.00326151	0.00626774	0.00199665	0.00472729	0.0031246	0.00287266	0.00069937	0	0.00025326	0.00338362	0.00934344	0.00792449
	IL12RB2	1.01426	0.00047428	0.00336027	0.00169825	0.0110702	0.00606009	0.00048572	0.0007166	0.00115536	0	0.0110567	0	0	0.00039743	0.00213058	0.00557949
	GRIN2C	0.590096	0.00104879	0.00069282	0.00193298	0.00265974	0.00124228	0.0016226	0.0012069	0	0.0004467	0.00658087	0	0.00506496	0.0002477	0.00222365	0.00169318
	LVRN	0.188722	0.00043045	0.00035396	0.00024823	0.00025125	7.14e-05	0	0	0.00043238	0	0	0	0	0	0	0
	TAC1	0.156508	0	0	0.00052862	0	0.00023659	0	0	0	0	0	0	0	0	0	0
	TCF21	0.142116	0	0	0	0	0	0	0	0	0	0	0	0	0	0	0
	EGFL6	0.206932	0.00015813	0.00227494	0.00084165	0.00035739	0	0.00040224	0.00022896	0.00037433	0.0003499	0	0	0	0	0	0
	IGFBP1	2.61797	0	0.182133	0	0	0	0	0	0	0	0	0	0	0	0	0
	CSH2	0.134864	0	0	0	0	0	0	0	0	0	0	0	0	0	0	0
	ADAMTS9	0.269336	0.0020574	0.00081041	0.0028482	0	8.49e-05	0.0006431	0	0	0	0.00388973	0	0	0	0	0
	MIR212	0.822749	0	0	0	0	0.00027075	0.0108731	0	0	0	0.0129006	0	0.0116192	0	0.010364	0.00718663
	C4BPB	1.02967	0	0	0.00194958	0.00096404	0	0	0	0.0282854	0	0.041741	0	0	0	0	0
	PAPPA2	0.196038	0	0.0047854	0	0	0.00021279	0	0.0001712	0	0	0	0	0	0	0.00110624	0.00032083

## Sheet: Figure 2D
	Cluster	Gene_ID	HBC	CBMo	aMG	fMG	AM	MDM	KC	fLM
	1	AAED1	1.2497	0.818038	0.614046	0.60533	0.563943	0.74388	1.00733	0.500086
	1	AASS	0.16025	0.00245378	0.0619937	0.00890914	0.0148911	0.00217277	0.00368878	0.00080714
	1	ABCA6	0.480507	0.00847344	0.00177919	0.000520428	0.0103094	0.0104277	0.00689753	0.00747951
	1	ABCA8	0.0611766	0	0.0033763	0.000603035	0	0	0	0.00348267
	1	ABCA9	0.0951347	0.00201283	0.000373071	0	0	0.000727387	0	0
	1	ABCG1	3.62276	0.42557	0.245625	1.57783	1.98876	0.0790616	0.281183	1.13238
	1	ABHD15	0.589618	0.128689	0.220725	0.225765	0.295939	0.150939	0.124398	0.239653
	1	ABHD17B	0.418618	0.218342	0.159514	0.162912	0.10607	0.191921	0.130616	0.215721
	1	ABHD3	1.76942	0.893246	0.722667	0.931205	0.951488	0.450755	0.90516	0.488754
	1	ABL2	1.50518	0.10276	0.301679	0.340485	0.500114	0.515813	0.218102	0.415985
	1	ABTB2	0.0992881	0.0269068	0.0101966	0.0189505	0.0341546	0.0100404	0.0171243	0.00466775
	1	ACOT9	2.60363	1.51531	1.16035	1.8868	1.52124	0.920842	1.34647	0.861673
	1	ACRC	0.124363	0.0353661	0.0294452	0.0101906	0.0125319	0.0056953	0.00431254	0.0142521
	1	ACSL1	15.4707	5.17196	5.42702	6.0871	10.0494	6.8476	2.34156	1.24585
	1	ACSL3	2.23963	0.679029	0.961871	1.53278	0.682753	0.886569	0.41815	0.790586
	1	ACTN2	0.0282261	0	0.00681585	0.00248601	0.00461845	0.000580388	0.0010258	0.000217934
	1	ADAM12	0.163905	0.00034403	0.0547531	0.0104458	0.0369907	0.017879	0.00523708	0.0538968
	1	ADAMTS1	0.391838	0	0.0306391	0.00223055	0.000704512	0	0.00059041	0
	1	ADAMTS2	0.715001	0.00309481	0.00546664	0.000761671	0	0.002298	0.135325	0.000750857
	1	ADAMTS4	0.18693	0	0.0355158	0.00888473	8.98604e-05	0	0	0.0314593
	1	ADAMTS9	0.269336	0.0020574	0.000810409	0.0028482	0	8.48938e-05	0.0006431	0
	1	ADAMTS9-AS1	0.00774628	0	0	6.97448e-05	0	0	0	0
	1	ADAMTSL2	0.00710579	0	0.00341917	0.00197731	0.00104058	0	0	0
	1	ADAMTSL4-AS1	0.293932	0.0885516	0.000687967	0.0463992	0.0325359	0.025191	0.0111359	0.0638599
	1	ADAT2	0.0751455	0.0244471	0.0429204	0.0572963	0.0254937	0.0152973	0.0129828	0.0136537
	1	ADCYAP1	0.00505573	0	0	0.000892002	0	0	0	0
	1	ADGRG6	0.125525	0.000617099	0.0424593	0.0455846	0.000574294	0.013877	0.0331375	0.024828
	1	ADORA2A-AS1	0.043095	0.0135366	0	0.00160688	0.00157276	0.00630649	0.00400264	0
	1	ADRA1D	0.00573391	0	0	0.000274734	0	0	0.00061577	0
	1	ADRB1	0.0963728	0.0104573	0.00337357	0.00120623	0.000319557	0.00790624	0.000341808	0.00038718
	1	ADRB2	0.519919	0.235161	0.0815973	0.0823378	0.0242351	0.126231	0.033299	0.429887
	1	ADRB3	0.00736384	0	0.000124127	0	0.000730462	0	0.00207559	0.000447723
	1	AEBP1	0.270179	0.000742633	0.0440726	0.0050513	0.000664205	0.000757522	0.000224011	0.000136276
	1	AFF1	0.674585	0.349885	0.434812	0.498237	0.340965	0.433463	0.269448	0.406414
	1	AFF3	0.120263	0.0252431	0	0.00224039	0.00119354	0.0117291	0.000900625	0.00469772
	1	AFF4	1.50309	0.645564	0.54874	0.576127	0.597815	0.752235	0.287404	0.545893
	1	AGAP3	4.1417	0.346146	1.32792	1.47897	1.6098	1.62847	1.40184	1.63082
	1	AGBL3	0.00750001	0	0.00354664	0.00300566	0.00141031	0.00191578	0.00156361	0.00066042
	1	AGO3	0.302655	0.130288	0.134008	0.177682	0.128713	0.191099	0.118154	0.232187
	1	AGPAT4	0.770149	0.164739	0.106267	0.375971	0.357632	0.124041	0.114383	0.169413
	1	AGPAT4-IT1	0.256948	0.0504764	0.0230312	0.190097	0.1001	0.0413094	0.049575	0.0424141
	1	AGPAT6	1.03135	0.547324	0.58489	0.507367	0.68199	0.531337	0.358837	0.453317
	1	AGR2	0.151555	0	0	0.00204648	0.000783126	0	0	0.0349404
	1	AHSA2	1.28596	0.489461	0.365109	0.634145	0.494034	0.10017	0.352328	0.205498
	1	AKAP12	0.967127	0.00425832	0.0199452	0.0279046	0.0059827	0.00133598	0.00271242	0.00502497
	1	AKAP13	2.20926	1.16213	0.579974	0.618314	0.946224	0.746598	0.566999	0.956858
	1	AKAP17A	1.38766	0.110984	0.0848657	0.219591	0.315617	0.145925	0.255775	0.181188
	1	ALG13	1.57435	0.43132	0.241911	0.226863	0.282172	0.226778	0.37369	0.1827
	1	ALG2	1.21938	0.342979	0.545897	0.477102	0.542632	0.516205	0.54284	0.462136
	1	ALPK3	2.97176	0.00150698	0.110767	0.254048	0.423221	0.00933345	0.00484851	0.0661646
	1	ALPP	0.00357687	0	0	0	0	0	0	0
	1	ALS2CL	0.197758	0.0163795	0.0188335	0.0587137	0.00134378	0.0120863	0.00586026	0.000426359
	1	AMIGO3	0.221347	0.00800522	0.0255407	0.0454142	0.0361549	0.0321099	0.0272443	0.0655834
	1	AMOTL2	0.0354707	0.000146327	0.0171981	0.00653199	0.000271666	0.000301187	0.00127942	0.00011828
	1	AMZ2	1.30687	0.710358	1.00322	0.734982	0.810136	0.482386	0.735723	0.584872
	1	ANGPTL1	0.0487775	0.000167305	0	0.00143637	0	0.000238318	0	0.00175546
	1	ANGPTL4	0.79631	0.00175986	0.00312242	0.132823	0.0477343	0.0390255	0.0121584	0.00867916
	1	ANKDD1A	0.427194	0.0497522	0.0764493	0.0696888	0.0697643	0.0514522	0.0489745	0.0748026
	1	ANKLE2	1.58272	0.711147	0.552407	0.539331	0.660847	0.721504	0.427362	0.600758
	1	ANKRD10	3.04662	0.781321	1.1302	1.40967	0.914806	0.732877	0.795485	1.27019
	1	ANKRD11	0.841455	0.345966	0.263841	0.250335	0.406378	0.479094	0.322804	0.169426
	1	ANKRD12	0.666881	0.394694	0.19607	0.333092	0.156997	0.459852	0.292602	0.26951
	1	ANKRD37	0.364098	0.0602272	0.0908024	0.058008	0.0597563	0.20606	0.0934051	0.0203682
	1	ANKRD9	2.50797	0.00856308	0.0858657	0.188945	0.120698	0.242345	0.09878	0.153821
	1	ANKS1A	0.425313	0.137836	0.14452	0.216022	0.27275	0.198765	0.124226	0.302609
	1	ANTXR1	0.484321	0.00017791	0.194651	0.068124	0.000189472	0.0195265	0.00715945	0.0276202
	1	AOC1	2.87861	0.00111733	0.00876167	0.0107195	0.0282394	0.0087831	0.0170419	0.188173
	1	APBB3	4.0376	0.316501	0.282565	0.185048	0.147483	0.237676	0.374966	0.216164
	1	APLNR	0.00439238	0	0.000422843	0	0	7.01168e-05	0	0
	1	APOA1-AS	0.0327212	0.0106925	0.00389972	0.00649462	0.0109901	0.00068141	0.00708275	0.00262037
	1	APOA2	0.10659	0.0433193	0.00185012	0.00508642	0.00401865	0.0142752	0.00811954	0.00209353
	1	APOD	0.257605	0	0.139491	0	0	0	0	0.00911605
	1	APOLD1	1.57453	0.0011646	0.00583732	0.00463521	0.00326151	0.00626774	0.00199665	0.00472729
	1	AQP1	0.029704	0.00155857	0.00035103	0.000909413	0.000804976	0.00160838	0	0
	1	ARC	0.126118	0.00373302	0.0620188	0.00246312	0.010558	0.00873591	0.00818461	0.00402219
	1	ARF4	4.41912	3.35208	3.20426	2.48646	2.56586	2.25774	3.5933	2.05821
	1	ARFGAP3	4.3242	1.33352	1.05876	0.602789	1.33001	0.974896	0.78074	0.504561
	1	ARHGAP21	1.88605	0.28871	0.63884	0.493572	0.290688	0.439865	0.161018	0.439856
	1	ARHGAP23	0.0978041	0.00230632	0.0312282	0.0042025	0.0011551	0.0442345	0.00263474	0.0488013
	1	ARHGAP26-IT1	0.0692573	0.00293761	0.00272898	0.0151913	0.00607413	0.0246491	0.0189313	0.0172481
	1	ARHGAP28	0.00345962	0	0.000842563	0.000267034	0	0	0	0
	1	ARHGAP39	0.0555686	0	0.00661796	0.0114506	0.0112391	0.00278445	0.000935855	0.0265229
	1	ARHGAP4	3.84592	0.747396	0.865712	1.18724	0.504685	1.65828	0.736299	2.0232
	1	ARHGAP6	0.378337	0.00831171	0.155364	0.113671	0.0743061	0.106773	0.0346215	0.149894
	1	ARHGAP8	0.113066	0	0.00348457	0.0110348	0	0.0022008	0	0.00058747
	1	ARHGEF10	0.0586296	0.000644117	0.0360304	0.0155053	0.0241074	0.00535482	0.0180845	0.0077228
	1	ARHGEF16	0.0265291	0	0.0036359	0.00992929	0.00987668	0	0.00849565	0.0122404
	1	ARID3A	1.21716	0.29197	0.229843	0.424538	0.215525	0.282454	0.346782	1.1527
	1	ARID5A	1.89897	0.593009	0.850857	0.716429	1.24993	0.571806	1.38485	1.90956
	1	ARID5B	1.12463	0.0511285	0.235275	0.124674	0.146577	0.237345	0.294223	0.74291
	1	ARL4A	1.10642	0.427383	0.177739	0.082858	0.252117	0.162615	0.349135	0.132724
	1	ARL4C	7.66781	1.39295	0.178471	0.471097	0.0650289	2.35199	0.89127	0.423792
	1	ARL5B	0.728005	0.209856	0.0909736	0.116712	0.0841898	0.239264	0.0708051	0.148518
	1	ARL8B	4.5565	2.98593	2.39298	2.57	2.76549	3.2638	2.156	1.44734
	1	ARMC2	0.113167	0.0319012	0.0143475	0.0217573	0.0129554	0.0160762	0.0188763	0.0300226
	1	ARMC5	0.32262	0.0388018	0.0878275	0.107554	0.120769	0.155879	0.0683553	0.206864
	1	ARRDC3	7.70612	2.21642	0.1822	0.701709	0.236687	1.90575	0.36942	0.631302
	1	ARSJ	0.006494	0	0.00688087	0.00103131	8.06928e-05	0	0	0
	1	ASAP2	0.196908	0.0461225	0.0126336	0.0109772	0.0142578	0.0127757	0.0335351	0.0460853
	1	ASAP3	0.0386654	0.00173533	0.0108874	0.00764382	0.0030098	0.00030826	0.00109956	0.0007173
	1	ASMTL	0.900357	0.112627	0.103306	0.111532	0.0978086	0.26647	0.227251	0.068004
	1	ASTL	0.10245	0.00116272	0	0.000242286	0	0.00197489	0.00113004	0.00223047
	1	ASTN1	0.089846	0	0.0259294	0.04297	0	0	0	0.0059394
	1	ASTN2	0.312545	0.000167071	0.0984219	0.176306	0.00175001	0.00267383	0.000824382	0.0473438
	1	ASXL1	0.500154	0.305874	0.265422	0.25635	0.308864	0.331986	0.1902	0.238226
	1	ATF6	1.21446	0.520537	0.528155	0.459398	0.418885	0.655471	0.388201	0.668158
	1	ATOH8	0.108619	0.00975178	0.00892568	0.00275096	9.95934e-05	0.0118981	0.008009	0.0107106
	1	ATP1B3	41.8807	2.67327	4.15505	3.51183	5.66937	3.05335	6.49782	1.69277
	1	ATP2A2	10.0663	0.766837	1.0957	1.17275	1.69307	1.93982	0.607575	0.649274
	1	ATRNL1	0.213866	0	0.00163895	0.0163729	0	0	0	0.0834088
	1	AUTS2	0.0442612	0.00958204	0.0332725	0.0101523	0.00520619	0.00325019	0.00471499	0.000334244
	1	B3GNT5	4.55659	1.02513	0.366413	0.662186	0.563892	0.317385	0.215661	0.384613
	1	B4GALT1	11.6426	2.06208	1.66165	1.55608	2.73105	2.14934	0.851185	0.626352
	1	BAIAP2	1.7979	0.21561	0.23116	0.412311	0.327216	0.350682	0.489884	0.576311
	1	BAIAP2L1	0.121754	0.0152205	0.0277835	0.0534619	0.0280266	0.0382371	0.030413	0.0575642
	1	BAMBI	0.143672	0.0105994	0.0514976	0.0134002	0.0387672	0.0288123	0.0539055	0.0390555
	1	BCAS2	2.5641	0.956816	0.840304	0.857059	0.650818	0.651643	1.07974	0.733531
	1	BCL2	0.676097	0.0711795	0.324961	0.243808	0.198602	0.32074	0.0587262	0.175106
	1	BCL2L11	1.71542	0.520274	0.0612873	0.0740007	0.158798	0.0241568	0.127557	0.11546
	1	BDKRB1	0.0260612	0	0.00163562	0	0	0	0.00375953	0
	1	BGN	0.12637	0	0.0579459	0.0042577	0.00236908	0	0	0
	1	BICC1	0.104114	0.0216755	0.0101382	0.00625756	3.55784e-05	0.00198591	0.00102684	0.000521884
	1	BIN1	2.84985	0.200735	1.23824	0.933402	0.497763	0.912559	0.335716	0.857124
	1	BIRC3	0.845632	0.330475	0.169324	0.0626756	0.474589	0.168191	0.473849	0.0356237
	1	BMP2	0.422499	0.00114691	0.00215346	0.00397278	0.0034868	0.0501477	0.0100413	0.0445086
	1	BMP5	0.041012	0	0	0	0	0	0.00089558	0
	1	BMP6	0.0619135	0.00900602	0.0232672	0.0218974	0.0177951	0.0189153	0.0466604	0.0517588
	1	BMPER	0.00191567	0	0.000448793	0.000174049	0	0	0.000934685	0
	1	BRAF	0.469454	0.199567	0.102822	0.0984127	0.0825204	0.239991	0.0584646	0.134899
	1	BRD1	0.56166	0.320841	0.156649	0.255918	0.287301	0.35679	0.230603	0.331894
	1	BRE-AS1	1.92419	0.278764	0.0039148	0.00602703	0.00369766	0.0243205	0.00784672	0.0134322
	1	BRPF3	0.624898	0.283788	0.177279	0.170921	0.240278	0.310937	0.129791	0.100298
	1	BTG1	8.86514	3.15409	1.04418	0.8703	0.808965	1.43155	1.35399	0.655244
	1	BZRAP1	0.0774577	0.0183962	0.00217977	0.00482738	0.016565	0.00482365	0.0028482	0.00661976
	1	C11orf91	0.0370751	0	0.00109119	0.00224935	0.00042651	0.00224181	0	0
	1	C11orf95	0.0991323	0.0264602	0.0222247	0.0312087	0.0148847	0.0289491	0.0153009	0.0651074
	1	C11orf96	0.316602	0.00835095	0.0280282	0.0111265	0.0177796	0.0108773	0.013096	0.000446045
	1	C12orf73	0.28319	0.0353682	0.0634796	0.0783786	0.056761	0.0592418	0.104965	0.0244161
	1	C15orf59	0.00717504	0.00013896	0.000458783	0.000697815	0	0.000124782	0	0.000824995
	1	C15orf65	0.113215	0.0166594	0.0498547	0.0316545	0.0222164	0.0101799	0.0124856	0.00901987
	1	C17orf107	0.715314	0.0531738	0.0215701	0.0126216	0.0205011	0.00810046	0.00470903	0.0024542
	1	C17orf58	0.565693	0.0905403	0.218432	0.166178	0.314285	0.159318	0.199635	0.139077
	1	C19orf26	0.316167	0	0.00490174	0.0129675	0.0030646	0.011607	0.0126109	0.028836
	1	C1QA	65.8537	0.0711374	12.3243	13.9922	29.2885	26.6323	4.14607	17.3105
	1	C1QC	75.5402	0.015597	14.6769	19.434	14.3022	19.3319	6.12702	18.3847
	1	C1QTNF2	0.00395367	0	0	0.000302546	0	0.000469808	0	0
	1	C1QTNF5	0.240177	0	0	0.0396296	0	0	0	0
	1	C1QTNF6	0.0861125	0.00581636	0.0137739	0.0313135	0.00566487	0.00093132	0.00217403	0.0552032
	1	C2	11.2665	0.107901	3.78079	7.33669	2.88845	2.01113	0.607793	1.8885
	1	C2CD4B	0.183715	0	0	0	0	0	0.000580795	0
	1	C2orf48	0.00433834	0	0	0	0	0.00103745	0	0
	1	C2orf66	0.131801	0	0.000565943	0	0	0	0	0
	1	C2orf72	0.00836855	0	0.00143567	0.00407081	0	0.00154016	0	0
	1	C3orf36	0.00479176	0	0	0	0	0	0	0
	1	C3orf70	0.0293387	0.000828034	0.0192491	0.0289219	0.000546079	0.00892006	0	0.00789451
	1	C4B	0.229454	0	0	0	0	0	0	0
	1	C4B_2	0.729199	0.000310042	0.00484726	0.00170275	0.00495562	0.000195877	0.000292908	0.00110035
	1	C4BPA	0.071006	0.00879951	0	0	0	0	0	0
	1	C4BPB	1.02967	0	0	0.00194958	0.000964044	0	0	0
	1	C5AR1	31.4983	10.2319	8.69438	5.63087	7.10725	11.4305	4.80802	5.76645
	1	C5AR2	0.867632	0.211198	0.332288	0.166492	0.216014	0.435642	0.39946	0.58261
	1	C5orf24	0.578644	0.352794	0.293829	0.249317	0.235654	0.292093	0.21865	0.440657
	1	C5orf58	0.294445	0.0484431	0.0278385	0.0850533	0.0204775	0.0381931	0.0043694	0.0518326
	1	C7	0.272862	0	0.000212109	0	0	0	0	0
	1	C8orf4	0.0496963	0.000161123	0.00736156	0.00373425	0.000199503	0	0.0025743	0
	1	C9orf131	0.0381858	0.00586905	0.000494923	0.0186848	0.00558467	0.011687	0.00187955	0.0185927
	1	CA13	0.114713	0.0461856	0.00744786	0.0106291	0.0150556	0.0198306	0.0185158	0.00443776
	1	CA8	0.246943	0.00173972	0.000313867	0.000363832	0	0.000419147	0.00085884	0.0520281
	1	CABLES1	1.70365	0.00432493	0.1726	0.370106	0.111962	0.0408934	0.0387889	0.234021
	1	CABLES2	0.11789	0.0518842	0.0457824	0.0431219	0.0799597	0.0637597	0.0767351	0.0417162
	1	CADM2	0.0104488	0.00010563	0.00547151	0.00433282	0.000524158	6.39802e-05	0.000204221	0
	1	CADM3	0.0504131	0	0.00746649	0.00854832	0.0027226	0	0	0
	1	CAHM	0.159791	0.044816	0.0220569	0.0260429	0.0136546	0.0605032	0.0473963	0.0261876
	1	CALCA	0.0428323	0	0	0.000648318	0	0	0.0061129	0
	1	CALD1	0.200004	0.00474417	0.142431	0.0139498	0.00425191	0.00145304	0.00125946	0.00441016
	1	CAPRIN2	0.295142	0.0768812	0.137663	0.159664	0.117825	0.0764718	0.0692603	0.0731089
	1	CASC10	0.00825165	0	0.00066218	0.00577009	0	0.000589636	0	0
	1	CASK	0.293316	0.0712384	0.172082	0.144826	0.040266	0.066473	0.0298777	0.0902335
	1	CASP9	0.720894	0.31131	0.155089	0.198699	0.362444	0.0757655	0.19842	0.219629
	1	CASR	0.00201755	0	0.000537882	0	0.000214052	0	0	0
	1	CBLB	2.05338	0.107613	0.291872	0.478998	0.399477	0.656654	0.263923	0.552907
	1	CCDC136	0.0407207	0.000989224	0.0272181	0.0296564	0.000955222	0.00241301	0.000971195	0.0140777
	1	CCDC138	0.128881	0.0146649	0.00637597	0.0231686	0.00430148	0.0205022	0.0129006	0.0262754
	1	CCDC141	0.00500238	0	0	0	0.000197596	0.000127713	0	0
	1	CCDC144A	0.0938463	0.00359448	0.0112937	0.0191853	0.0286906	0.0269893	0.00288433	0.000452549
	1	CCDC144B	0.121028	0.0258499	0.023602	0.0603563	0.038905	0.0458606	0.0192489	0.00102812
	1	CCDC144CP	0.0364239	0.00555528	0.00319588	0.0146475	0.00517569	0.0106119	0.00317521	0.00819558
	1	CCDC152	2.45068	0.00181501	0.123666	0.252211	0.00258292	0.504911	0.0520882	1.09546
	1	CCDC157	0.0446895	0.004118	0.00535661	0.0137289	0.00918664	0.00549089	0.00806041	0.0160256
	1	CCDC168	0.00172514	0.00018677	0.000377108	0.000656599	0.000314911	0.000357716	0.000625745	0.000322005
	1	CCDC47	2.39507	1.02412	1.61821	1.26661	1.267	1.63027	1.30827	0.818052
	1	CCDC50	0.700429	0.280023	0.375588	0.3581	0.244858	0.187545	0.110897	0.32823
	1	CCDC82	1.0748	0.54155	0.552496	0.445618	0.392277	0.408417	0.429529	0.140954
	1	CCDC85A	0.0606247	0	0.00024739	0.00122048	0.000523534	0.000282264	0.000453487	0.0231753
	1	CCL14	0.101447	0	0	0.00232188	0.00915227	0.00253198	0	0
	1	CCL3	50.9059	1.4861	7.92037	14.7099	21.1141	8.43978	28.5976	6.086
	1	CCL4	58.2874	0.665408	3.13265	3.84078	10.9391	7.48977	26.9025	1.40223
	1	CCNE2	0.339927	0.0247517	0.0222316	0.0311162	0.00246721	0.0799642	0.0063282	0.0190741
	1	CCNH	4.07502	0.996607	0.622059	0.650703	0.545261	0.663482	0.856646	0.499788
	1	CCNL2	1.76552	0.895003	0.525396	1.03594	0.877263	0.411031	0.906397	0.848091
	1	CD200R1	0.881013	0.054836	0.010021	0.00941632	0.0124782	0.36986	0.0278082	0.410838
	1	CD209	4.11937	0.0170013	0.125813	0.0593654	0.0448771	1.63713	0.380211	0.0295595
	1	CD36	17.6494	7.11273	0.13539	9.6841	3.31522	4.10721	1.8877	12.1036
	1	CD5L	0.174712	0.000544296	0.000436073	0.00688654	0.0839771	0	0.0634878	0.00052958
	1	CD72	0.794991	0.00905648	0.0244139	0.0274045	0.0701359	0.0296194	0.16098	0.00660468
	1	CD83	16.231	1.68707	4.30555	5.64461	5.5842	1.97294	2.15264	4.51691
	1	CD99P1	0.249898	0.115888	0.0963716	0.109293	0.0297312	0.0450357	0.0496879	0.05202
	1	CDC14B	0.554501	0.00502592	0.217201	0.29234	0.0547994	0.00415807	0.0165975	0.174078
	1	CDH11	0.0580028	0	0.0366751	0.00784434	5.58208e-05	0	0	0
	1	CDH4	0.00371823	0.000167695	0.00128077	0.00174204	0.000904585	7.60152e-05	0	0.000438518
	1	CDK11A	0.92488	0.388458	0.361432	0.333973	0.641596	0.21668	0.33389	0.0769565
	1	CDK11B	1.02643	0.440036	0.305603	0.274579	0.4709	0.228116	0.324787	0.142804
	1	CDK16	0.785274	0.371026	0.487407	0.537245	0.447481	0.523434	0.386865	0.546574
	1	CDK2	0.328251	0.128893	0.129138	0.164808	0.183191	0.139982	0.177835	0.119413
	1	CDKN1A	11.4832	5.253	5.2953	6.50343	3.57718	5.39852	7.34162	7.38026
	1	CDKN1C	0.905125	0.0939346	0.0637232	0.0776054	0.00298932	0.0272951	0.0794572	0.182164
	1	CDR2L	0.212284	0.000698032	0.0458132	0.0587432	0.0103404	0.0308678	0.00922105	0.0510687
	1	CDS1	0.149081	0.0440145	0.116793	0.0779111	0.0521647	0.0260087	0.0135581	0.0439785
	1	CEBPB	12.491	0.574597	1.03671	0.355202	6.4645	4.02469	6.82488	0.846378
	1	CEBPB-AS1	0.0679061	0.00918003	0.00822006	0.00356789	0.0332614	0.0184391	0.0316903	0.00598481
	1	CEBPD	11.7268	2.01439	0.145866	0.356465	0.385263	1.05987	1.18416	0.366903
	1	CEBPZ	0.941247	0.655206	0.563756	0.486046	0.371385	0.641494	0.390582	0.585778
	1	CELF4	0.0362335	0	0.000513013	0.00439111	0.000559294	0	0.0013561	0
	1	CEP170	2.25343	0.626927	0.607027	0.777417	0.520198	1.21364	0.433646	0.76456
	1	CES4A	0.169809	0.0746383	0.0705491	0.0801002	0.0599901	0.0284559	0.0321171	0.0929524
	1	CFI	0.19974	0	0.00788209	0.00114753	0	0	0	0
	1	CFLAR	7.51839	1.64101	1.00875	1.3299	1.44219	0.981099	1.55659	1.00208
	1	CFLAR-AS1	0.133205	0.012069	0.00452203	0.0574324	0.020461	0.017092	0.0172753	0.0401109
	1	CH25H	3.12628	0.00021526	1.60536	0.196977	0.0395719	0.00711126	0.00728288	0.268787
	1	CHAT	0.00222009	0	0	0	0	5.59616e-05	0	0
	1	CHD2	2.20627	1.17422	0.414358	0.603703	0.386862	0.500734	0.46883	0.408915
	1	CHD7	0.165387	0.0589736	0.0678914	0.107974	0.0995081	0.106774	0.0477237	0.109195
	1	CHKA	0.780766	0.447835	0.371803	0.52196	0.248461	0.272771	0.49182	0.3591
	1	CHMP1B	9.50101	2.52535	0.867719	0.787393	0.764812	1.16702	1.1629	1.19884
	1	CHRNE	0.380392	0.0359096	0.0307645	0.0132679	0.0198576	0.0132891	0.0167513	0.00494451
	1	CHST7	1.68552	0.110184	0.241224	0.387028	0.681689	0.541325	0.418188	0.297591
	1	CHSY1	4.78871	1.60673	0.336426	0.251258	0.219072	0.765277	0.248309	0.486222
	1	CHSY3	0.156074	0.000183689	0.0154828	0.0149802	0.000368514	0.0033241	0	0.0487839
	1	CITED2	8.15495	0.436076	1.84475	1.78614	3.92749	1.28958	0.930173	4.03734
	1	CKS2	2.21739	0.201525	1.01676	1.01087	0.303755	0.950245	0.753173	0.713572
	1	CLDN4	0.067375	0.000843491	0.00137405	0.00231319	0.00289909	0.000411798	0.0139678	0.000627621
	1	CLEC14A	0.00265539	0.000162507	0.000138529	7.29754e-05	0	0	0	0
	1	CLEC3B	0.193241	0.0192296	0.179939	0.156779	0.00349044	0.0557654	0.101105	0.041817
	1	CLEC4G	0.188868	0.0289137	0.00319193	0.00042008	0	0.0169417	0.00496644	0
	1	CLEC4M	0.0474424	0.000236582	0	0	0.0082795	0.012919	0	0
	1	CMAHP	0.275355	0.103202	0.0369535	0.028295	0.137278	0.0258972	0.0456167	0.0267058
	1	CMSS1	0.951858	0.0499649	0.281582	0.144147	0.174288	0.17172	0.249134	0.0814926
	1	CNEP1R1	1.04835	0.622303	0.526918	0.584451	0.317433	0.436164	0.565317	0.443706
	1	CNRIP1	1.65598	0.00747199	0.612339	0.747627	0.0607186	0.504798	0.182829	0.674591
	1	CNTF	0.0949619	0.0180892	0.00569392	0.0108469	0	0.0152464	0	0.0267469
	1	COBLL1	0.0520219	0.00198712	0.00147866	0.00198757	0.00726728	0.00518584	0.00192921	0.0138509
	1	COCH	0.23466	0.0086819	0.00397138	0.0130403	0.00102479	0.00495748	0.00158591	0.0397974
	1	COL14A1	0.063982	0	0.00150148	0.000389339	0	0	0	0
	1	COL15A1	0.1063	0.00311564	0.0129475	0.00636835	0.00361066	0.00498076	0.00988567	0.0151967
	1	COL16A1	0.0359879	0	0.00826053	0.00586756	0	0	0	0
	1	COL17A1	0.109458	0.00532562	0.000344096	0.00145435	0.000263762	0.00097262	0.000489491	0.00141342
	1	COL18A1	0.0933036	0.0213572	0.0588067	0.0371761	0.00940449	0.0108375	0.0127478	0.0289564
	1	COL1A1	0.489017	0	0.270587	0.0652594	0.012727	9.35834e-05	0.00189442	0.0105617
	1	COL27A1	0.0314812	4.34194e-05	0.00172248	0.00262332	0.000220407	0.00121041	0.000351603	0.000564284
	1	COL3A1	0.916639	1.94502e-05	0.114092	0.0419907	0.00161642	0	0	0.0924678
	1	COL4A1	0.545622	0.000228531	0.0090953	0.235823	0.000553018	0.000691313	0	0.0911896
	1	COL4A2	0.534862	0.00136352	0.0247639	0.205611	0.0200377	0.00757068	0.0161822	0.0815652
	1	COL5A1	0.101198	0	0.0166629	0.0109122	0.00464228	0	0	0.00600296
	1	COL6A4P1	0.00233248	0	0	0.000139619	0	0	0	0
	1	COLEC12	7.78588	0.00778939	0.427849	0.408829	0.216435	2.62082	0.219625	1.77347
	1	COQ10A	0.158727	0.0427875	0.104431	0.114496	0.0596594	0.0239541	0.0405806	0.0312268
	1	CORO6	0.142792	0.000321494	0.00690384	0.0075102	0.0567875	0.0010314	0.00229884	0.000471566
	1	CPEB2	0.385058	0.272517	0.182935	0.327475	0.122959	0.243123	0.0938436	0.222889
	1	CPEB4	1.93862	0.562638	0.498627	0.573369	0.458021	0.565053	0.218955	0.512406
	1	CPN2	0.00724559	0	0.000744892	0.00546432	0	0	0	0
	1	CPXM1	0.212426	0.00124132	0.0109056	0.00404996	0.00056606	0.0277671	0	0
	1	CPZ	0.0593055	0	0.0200102	0	0	0	0	0
	1	CR2	0.0395484	0.000355674	0	0	0.000172648	0	0	0
	1	CRB2	0.00666016	0.00340273	0.000189986	0.00264987	0.0004363	0.00143546	0	0.00185383
	1	CREB3L1	0.0300935	0	0.00751589	0.000408783	0.000143642	0	0	0.00178101
	1	CRELD2	1.14845	0.178013	0.240357	0.460543	0.410321	0.515764	0.923455	0.292547
	1	CREM	17.4604	0.279199	0.358636	0.578838	0.317004	0.934234	0.473098	1.37106
	1	CRIP2	0.06033	0.00998154	0.0419624	0.0112984	0.0024496	0.00293628	0.0050393	0.00743663
	1	CRY1	0.958405	0.264354	0.140704	0.160205	0.243117	0.212227	0.149715	0.137141
	1	CRY2	0.458924	0.281712	0.145218	0.163331	0.244164	0.146364	0.159788	0.187555
	1	CSF1R	25.1644	4.1993	2.85538	2.6968	2.2342	10.3548	9.77956	6.31564
	1	CSF3	0.0777915	0	0	0.000714044	0.00756034	0.000526632	0.00166839	0
	1	CSGALNACT1	0.78465	0.0785495	0.0446203	0.0295228	0.00781121	0.0023767	0.0410783	0.0101127
	1	CSNK1A1P1	0.00526957	0	0	0.00101231	0	0	0	0
	1	CSNK1E	0.900571	0.0474119	0.322804	0.338776	0.270887	0.314749	0.270908	0.355374
	1	CSNK1G2	1.87676	0.413969	0.498437	0.605273	0.691996	0.60468	0.659544	0.800535
	1	CSRNP2	0.359301	0.154343	0.22413	0.185354	0.187012	0.190633	0.120355	0.201583
	1	CTGF	0.759233	0.000309644	0.381521	0.0144101	0.00294157	0	0.00689906	0
	1	CTH	0.371129	0.0339193	0.0716206	0.0311448	0.0264975	0.00534269	0.00746743	0.0335358
	1	CTHRC1	0.108375	0	0.0182642	0.00834871	0.00140833	0.00302428	0.0105642	0.00154197
	1	CTNNB1	15.4408	4.601	2.9025	3.72412	3.95844	5.84192	2.15996	5.8386
	1	CXCL1	12.98	0.306266	0.0129689	0.943652	0.448525	2.71457	2.98391	0.24515
	1	CXCL12	1.26208	0.00237027	0.268115	0.0996231	0	0.0487649	0.0755309	0.0138035
	1	CXCL14	0.122476	0.00165282	0.0023663	0.00754696	0	0.00647242	0	0
	1	CXCL2	24.3817	0.589073	0.0248908	0.165296	0.827467	1.94351	1.22247	0.0586802
	1	CXCL3	23.0952	0.201665	0.00775917	0.0823757	1.541	1.39237	2.02281	0.0382609
	1	CXCL8	156.764	14.5775	7.07115	11.5245	33.8836	17.5923	46.3068	1.4583
	1	CXorf36	0.00213282	0	0	0.000101161	0	0	0	0
	1	CXorf40A	0.663082	0.155711	0.148486	0.158662	0.172248	0.134296	0.177032	0.171575
	1	CXorf40B	1.0023	0.451658	0.367097	0.327645	0.394782	0.349382	0.451541	0.238204
	1	CYB5D1	0.673613	0.110003	0.070973	0.0758365	0.0820069	0.0388788	0.0394108	0.0759334
	1	CYCSP52	0.0474775	0.0117685	0.00511982	0.0120323	0.00778199	0.0153925	0.0156342	0.00429103
	1	CYP11A1	0.0381776	0	0	0	0	0	0	0
	1	CYP2U1	0.0829253	0.0277619	0.0464536	0.0663279	0.0224748	0.0421326	0.0121478	0.0522761
	1	CYP7A1	0.010304	0	0.000497393	0.000427463	0.00386375	0	0.00063676	0.00038736
	1	CYP8B1	0.0011788	0	0	3.9746e-05	0	0	0	0
	1	CYR61	0.77643	0	0.0733425	0.00684341	0.00172669	0	0.0120152	0
	1	CYTH1	5.27418	1.81859	1.33541	1.45305	1.98579	1.13893	1.72375	1.04395
	1	D2HGDH	0.314616	0.035373	0.10593	0.154945	0.131981	0.0896519	0.162591	0.156398
	1	DAB2	20.6193	0.182338	3.68351	4.55184	4.75974	7.99726	1.88174	5.06961
	1	DACT1	0.079001	0.00301718	0.0368606	0.0479236	0.00477506	0.00441187	0.0045402	0.0314882
	1	DACT2	0.00414391	0	0	0.000105585	0	0	0	0
	1	DBIL5P	0.0445062	0.00292202	0.00336699	0.00354974	0.00546092	0.00133517	0.00162821	0.00657512
	1	DCHS1	0.268797	0.0110614	0.0467522	0.0170793	0.0157456	0.0738163	0.0275717	0.0115854
	1	DCTN4	1.44997	0.801293	1.14016	0.983038	0.534504	0.76416	0.357443	0.755772
	1	DDAH2	5.03959	0.470113	1.19743	1.68758	1.1682	0.809309	0.757658	1.85266
	1	DDX24	3.86518	1.12816	1.55889	1.38467	1.45688	1.83641	1.08287	1.49139
	1	DDX27	1.28028	0.811248	0.594685	0.572185	0.640087	0.547422	0.547772	0.514978
	1	DDX3Y	4.15473	1.60514	0.337025	0.664036	0.448947	1.14029	0	0.774272
	1	DDX43	0.0992164	0.0146909	0.0196722	0.0483992	0.0117203	0.0190137	0.00845502	0
	1	DENND2A	0.0437711	0	0.00037854	0.00314138	0	0	0	0.00413386
	1	DENND3	1.98717	0.889835	0.355564	0.2051	0.204665	0.18862	0.308601	0.35078
	1	DERL2	0.545226	0.248488	0.299221	0.260977	0.246075	0.277574	0.47409	0.320812
	1	DERL3	0.167132	0.000944084	0.00421793	0.0108154	0.00263999	0.016462	0.0054586	0.00860227
	1	DGAT1	0.4885	0.289402	0.223894	0.223388	0.427802	0.238075	0.428363	0.367939
	1	DIO2	0.060841	0	0.00263888	0.00241137	0	5.17836e-05	0.00061408	0
	1	DIP2A-IT1	0.0617665	0.0073374	0.00083724	0.0124165	0.00555602	0.00893099	0.016607	0.0173504
	1	DISP1	0.786848	0.00789011	0.131933	0.198511	0.213686	0.0951849	0.0354117	0.120408
	1	DKFZp451B082	0.00299253	0	0.000199824	0.000215254	0	0.00072644	0	0.000520825
	1	DKK2	0.565446	0.00360893	0.00883927	0.0117472	0.00463305	0.0285166	0.0044989	0.135582
	1	DLG2	0.00816275	0	0.00737401	0.00218619	0	5.55984e-05	0	0.00032166
	1	DLGAP1-AS2	0.127534	0.0327095	0.0575139	0.049151	0.0157753	0.0511763	0.0240247	0.0201353
	1	DLGAP3	0.0745004	0.00219674	0.00172702	0.000773588	0	0.0105276	0.00147564	0.000884835
	1	DLK1	0.91125	0	0	0.000965242	0	0	0	0
	1	DLL4	0.00373312	0	0.000248881	0.000212098	0	0	0	0.000325635
	1	DMD	0.137442	0	0.0272676	0.00279845	0.0211355	0.0512098	0.000433708	0.00448186
	1	DNAAF2	0.18137	0.0767552	0.0987401	0.115709	0.0805098	0.0919215	0.134694	0.14956
	1	DNAH17	0.111249	0.00813476	0.00390925	0.00691565	0.00839908	0.00587841	0.00620259	0.00247122
	1	DNAJA4	1.10928	0.165311	0.331439	0.22366	0.5296	0.182998	0.1817	0.00428962
	1	DNAJB1	3.08059	1.227	1.47206	1.33718	1.04543	1.22324	0.926389	0.85532
	1	DNAJB11	6.44738	1.70832	1.09678	1.15018	1.22584	1.55482	2.03273	0.963642
	1	DNAJB4	0.856359	0.0882009	0.266076	0.168296	0.11969	0.133133	0.175685	0.124755
	1	DNAJB6	3.69111	2.23033	2.33804	1.80332	2.70484	2.05743	3.62791	1.87745
	1	DNAJB9	5.23992	0.51813	0.662843	0.59099	0.403632	0.565066	0.466642	0.451777
	1	DNAJC2	0.849476	0.450163	0.381576	0.310968	0.320944	0.480544	0.453152	0.197821
	1	DNAJC3	2.78557	1.01927	0.658862	0.890893	1.34321	1.58291	0.726981	1.11109
	1	DND1	0.420188	0.0440859	0.131962	0.137465	0.156312	0.118623	0.097755	0.115825
	1	DNM1	0.542088	0.00979601	0.0162979	0.0396958	0.00781554	0.028474	0.0063539	0.0475383
	1	DNMBP	1.36014	0.346017	0.0466363	0.112476	0.0497586	0.325637	0.0549113	0.0664341
	1	DNTTIP2	3.46162	1.56705	0.858577	0.663799	0.61347	1.08215	1.02883	0.630461
	1	DOC2B	0.0261594	0	0	0	0	0	0	0
	1	DOK2	2.91923	1.64407	0.142369	0.591498	1.65305	1.79231	2.19438	1.62425
	1	DOK5	0.416449	0	0.0121431	0.00358748	0.00051545	0	0	0.00056737
	1	DONSON	0.284841	0.073903	0.104118	0.132922	0.0967973	0.115207	0.103207	0.061447
	1	DOT1L	1.33759	0.145432	0.15794	0.216806	0.782575	0.658491	0.451624	0.246531
	1	DPH1	1.09341	0.174274	0.319977	0.338719	0.407799	0.173062	0.221041	0.502114
	1	DRD4	0.0432186	0	0.0014255	0.00106018	0.00206635	0.000368782	0.000689515	0.000468299
	1	DSE	5.10047	1.28219	0.707232	0.538004	1.5613	1.13331	0.786077	0.870587
	1	DUSP16	0.45334	0.0471625	0.202132	0.230811	0.113029	0.109581	0.0682342	0.170199
	1	DUSP2	2.5067	0.705176	0.161823	0.0851105	0.338583	0.525169	0.840278	0.381165
	1	DUSP27	0.118599	0.000238512	0.00128314	0.0103557	0.0141763	0.0024641	0	0.042134
	1	DUSP4	1.06245	0.00418757	0.104495	0.144334	0.0659786	0.16646	0.0675139	0.0786972
	1	DUSP5	1.56413	0.233001	0.224496	0.272492	0.62611	0.324135	0.221838	0.550801
	1	DUSP8	0.0851956	0.00389595	0.0223003	0.011355	0.0152777	0.0291921	0.00887922	0.00259867
	1	DUSP9	0.00804348	0	0	0	0	0	0	0
	1	DYNLL2	2.05215	1.03407	1.52049	1.06245	0.725486	0.686556	0.434173	0.413352
	1	DYNLT3	1.71695	0.43472	1.03116	0.666432	0.651086	0.713525	0.780948	0.446512
	1	DZANK1	0.0624418	0.00505691	0.0273041	0.0380252	0.0247178	0.0185493	0.00790489	0.0163157
	1	EBF1	0.00834416	0.00118331	0.00108663	0.00049159	0.00100907	0.00057419	0.00086497	0
	1	EBI3	1.16304	0.00096677	0.265478	0.156634	0.112919	0.0961255	0.332312	0.0462899
	1	EBLN2	0.105306	0.0558489	0.0118404	0.035666	0.0257922	0.0286021	0.0176951	0.0353896
	1	EDA	0.335261	0.000938339	0.0629216	0.032513	0.00715732	0.0239906	0.0082016	0.0223881
	1	EFEMP1	0.147687	0	0.0878468	0.00403301	0.00012582	0.000149702	0	0
	1	EFEMP2	0.24974	0.0260423	0.125557	0.148053	0.0130959	0.0097636	0.0236	0.0316208
	1	EFHC1	0.0349763	0.0285098	0.0282805	0.0337541	0.0241423	0.00910115	0.0258783	0.0149303
	1	EFHD1	0.0868811	0	0.0608143	0.00018409	0	0.000136749	0.000800125	0
	1	EFNA1	0.107689	0	0.0264081	0.00276328	0.000935858	0	0.00437267	0.00354793
	1	EFNB2	0.0952817	0.0031773	0.00723698	0.0205118	0.00156485	0.00119393	0.00062594	0.00288946
	1	EGFL6	0.206932	0.000158125	0.00227494	0.000841645	0.000357385	0	0.00040224	0.000228962
	1	EGFL7	4.3849	0.00347343	0.198199	0.541276	0.138627	0.800851	0.0277897	1.25711
	1	EGFR	0.213071	0	0.00172734	0.00150532	0	0	0.0070285	0.000211557
	1	EGR2	7.04321	0.42682	1.38568	0.640238	4.4241	0.460165	2.99683	1.94929
	1	EGR3	0.716751	0.26439	0.0153892	0.00225327	0.00494183	0.0273486	0.0763242	0.0561719
	1	EGR4	0.00993859	0.00077203	0	0	0	0.00116222	0	0.000469296
	1	EHD1	5.35369	0.946475	0.340704	0.277222	2.44048	1.26987	0.803678	0.42443
	1	EID3	0.329978	0.022245	0.00931484	0.0654482	0.0237321	0.0379659	0.0245392	0.0348344
	1	EIF1AX	0.730905	0.578859	0.613624	0.457998	0.396917	0.610558	0.712809	0.320191
	1	EIF2AK3	3.06722	0.237988	0.23586	0.157271	0.22383	0.261992	0.120605	0.163284
	1	EIF4A3	6.18542	1.88424	1.4168	2.01701	1.14781	1.59742	2.28701	1.9036
	1	EIF4E	1.58805	0.411722	0.620339	0.518127	0.463196	0.920158	0.853114	0.551345
	1	EIF4G3	0.868682	0.531564	0.540114	0.441106	0.389162	0.518634	0.370506	0.401489
	1	EIF5	3.91125	2.03914	1.36035	1.13472	1.80211	1.79775	1.90716	1.04319
	1	ELL	0.909292	0.279522	0.13813	0.221208	0.208418	0.494141	0.189475	0.368239
	1	ELL2	5.27957	0.360034	1.25976	2.11265	0.573622	1.45988	0.362187	0.773156
	1	EMD	2.32376	0.750242	0.516593	0.551722	0.679015	0.744201	0.461376	0.347693
	1	EMID1	0.318393	0	0.061547	0.00223056	0	0	0	0.00126966
	1	EML6	0.0322418	0.00104476	0.00776093	0.0228455	0.00183229	0.00293116	0.000405372	0.00755857
	1	EN2	0.00667768	0	0.000210606	0.00050501	0	0.000241484	0	0
	1	ENAH	0.253623	0.000257836	0.0249015	0.00576997	0.00153423	0.0043824	0.000719707	0.00148769
	1	ENPP1	0.0350067	0	0.0202199	0.000437868	0.000243821	0.000110849	0.000781428	0.00237639
	1	ENPP2	9.2018	0.0518148	0.0816207	0.181039	0.0142027	0.0682323	0.0742479	0.375379
	1	ENTHD2	0.422741	0.231744	0.180969	0.245535	0.302922	0.127686	0.238015	0.17303
	1	ENTPD7	0.302596	0.0739211	0.0427674	0.109279	0.0731832	0.157367	0.0345348	0.137669
	1	EPB41L5	0.088994	0.0254788	0.0522249	0.0182668	0.0312428	0.0115968	0.00538165	0.00270035
	1	EPHA2	0.048596	0.000476473	0.0227815	0.016683	0.0180343	0.000971944	0.00230912	0.0293629
	1	EPHA4	0.00898664	0.00100569	0.000313003	0.0052059	0.0011854	0.000192223	0	0
	1	EPHB3	0.370615	0.0323966	0.0074422	0.0173021	0.000844384	0.00571029	0.00609065	0.0719192
	1	EPOR	0.540581	0.0847151	0.159678	0.314609	0.0306036	0.0604662	0.0759723	0.100526
	1	EPS8L2	0.0336442	0.000428106	0.0196091	0.00365866	0.00459517	0.00254297	0.0079984	0.00053184
	1	ERCC5	0.990262	0.638144	0.492089	0.482071	0.486973	0.459256	0.330648	0.57932
	1	EREG	0.638139	0.225555	0.00375272	0	0.14732	0.201498	0.417734	0
	1	ERO1B	0.685855	0.110813	0.0833038	0.121502	0.0701024	0.107371	0.0938885	0.0754016
	1	ERRFI1	0.651629	0.0407369	0.119605	0.0564704	0.133151	0.0438324	0.0276833	0.174098
	1	ERV3-1	0.548008	0.135664	0.0656216	0.114213	0.211767	0.0480636	0.16373	0.145753
	1	ESPN	0.00267427	0	0.000279061	0.000102718	0.0014854	0.000186898	0	0.000671025
	1	ESRRG	0.0273903	0	0	0.00185853	0	0	0	0
	1	ETF1	3.71075	1.73856	1.41806	1.52908	1.13204	2.16361	0.967983	1.42834
	1	ETS1	0.30436	0.145099	0.133104	0.049794	0.127147	0.0961201	0.0494944	0.0481405
	1	ETS2	14.0165	1.56357	0.747747	0.56142	1.63945	1.10293	1.0164	0.737753
	1	ETV3	2.19708	0.5687	0.234966	0.290398	0.283633	0.712675	0.212512	0.281879
	1	EXOC6	0.401285	0.271932	0.266085	0.316377	0.157815	0.241046	0.14179	0.29859
	1	EXPH5	0.0124214	0.000527997	0.00257827	0.00331797	0.000251889	0.000477479	0	0.000218652
	1	EYA2	0.530596	0.000135605	0.0488865	0.0584023	0.00104635	0.0682976	0.00067753	0.0919016
	1	EZR	18.5616	4.16401	1.04631	1.3268	1.08014	1.78122	1.18188	0.862736
	1	F13A1	107.352	6.15449	0.0208533	0.53303	0.00859808	23.3476	0.0601015	6.97447
	1	FADS3	1.32556	0.0495337	0.422303	0.419699	0.573715	0.225605	0.663973	0.504062
	1	FAM101B	2.90401	1.10456	0.0308671	0.069983	0.210777	0.541018	0.153826	0.331971
	1	FAM107A	0.00885093	0	0	0.000399353	0.000318974	0	0	0
	1	FAM110B	0.168626	0.0498793	0.0407246	0.0424449	0.0760881	0.0208187	0.0102694	0.0595392
	1	FAM132B	0.0666322	0.000505038	0.00478846	0.0102051	0.000134139	0.00860502	0.00126165	0.0023576
	1	FAM157A	0.0809505	0.0209234	0.0185765	0.0158817	0.00961977	0.00387971	0.0111947	0.0381532
	1	FAM157B	0.114463	0.0533774	0.0111118	0.00994575	0.00247331	0.00270239	0.00912775	0.0333262
	1	FAM157C	0.182171	0.0787758	0.0189793	0.0141129	0.0154242	0.00552153	0.0149733	0.0450021
	1	FAM177A1	1.26931	0.238882	0.284652	0.241388	0.324249	0.243881	0.307017	0.218232
	1	FAM177B	0.0435634	0	0	0.00104991	0	0	0	0.0244639
	1	FAM198B	6.05755	3.09404	0.8784	1.59207	0.238822	3.4946	0.809105	2.37064
	1	FAM20A	5.42559	0.015802	0.172924	0.79789	0.0780009	0.058421	0.278599	0.246792
	1	FAM210A	0.451915	0.0885518	0.128758	0.145947	0.139049	0.252331	0.0781357	0.183835
	1	FAM222A	0.174839	0.00374383	0.0103017	0.00831756	0.00639859	0.00656322	0.00291509	0.00815637
	1	FAM228A	0.033942	0.00189961	0.00492584	0.0095237	0.00193669	0.000647528	0.00199636	0.00349468
	1	FAM229A	0.0655024	0	0.00792805	0.0172846	0.0178661	0.00540078	0.0193671	0.00318644
	1	FAM43B	0.00267983	0	0.00092807	7.02358e-05	7.5379e-05	0	0	0
	1	FAM46C	0.0270908	0.0113628	0.00513263	0.000559845	0.00667147	0.0087501	0.00296082	0.000207115
	1	FAM57A	1.69285	0.00904573	0.100071	0.206949	0.0148942	0.141988	0.0182501	0.105122
	1	FAM65A	2.73848	0.671495	0.657038	0.80277	0.950827	0.934324	0.487367	0.293902
	1	FAM65C	0.375402	0.0111362	0.00113028	0.0191899	0.00865215	0.00747602	0.00373269	0.0130113
	1	FAM84A	0.00200424	0	0	0.000951869	0	0	0.000306931	0.000186469
	1	FAM87B	0.0433866	0.0062869	0.00591681	0.00843758	0.00598774	0.00958605	0.00301922	0.0188161
	1	FBLN1	0.663546	0	0.00543826	0.00225281	0	0	0	0.0003779
	1	FBLN2	0.136895	0.000399916	0.0520339	0.00481431	0.000362408	0.000164668	0.000596775	0
	1	FBN1	0.228028	0.000352097	0.0531348	0.00763552	0.0668349	2.4193e-05	0.00466014	0.0025852
	1	FBRS	0.903721	0.484941	0.456646	0.340008	0.783778	0.622014	0.564367	0.209508
	1	FBRSL1	0.586372	0.102587	0.0923758	0.0933291	0.178735	0.165636	0.20059	0.0541237
	1	FBXL7	0.0815349	0.000133874	0.00480872	0.00360127	4.26152e-05	0	0	0.0177592
	1	FBXO30	0.923176	0.299558	0.392905	0.306524	0.199874	0.436381	0.196533	0.219239
	1	FCGR1C	1.77403	0.480332	1.23857	0.819366	0.265169	0.636926	0.150104	0.797538
	1	FCGR2A	12.9796	5.14778	2.76835	3.26778	1.60372	5.75951	3.0728	3.88183
	1	FCHSD2	0.973688	0.582181	0.608178	0.43872	0.287368	0.684802	0.395907	0.264626
	1	FER1L4	0.00999807	0	0	8.64788e-05	0.000299238	0.000261913	0	0.000137824
	1	FEV	0.00760339	0	0	0	0	0	0	0
	1	FEZ1	0.591173	0.0093705	0.0911487	0.361598	0.000429428	0.0630251	0.0373932	0.0138739
	1	FFAR3	1.84831	0.00524599	0.00137508	0.000676101	0.000174617	0.0390804	0	0
	1	FGF13	0.947924	0.000606119	0.00249858	0.0344235	0.00941172	0.0322516	0.00824537	0.00088508
	1	FGF18	0.00859014	0	0.00128621	0	0	0	0	0
	1	FGFR1	1.52765	0.0286648	0.546833	0.108325	0.104526	0.358125	0.129125	0.723283
	1	FGL1	0.392102	0	0.101761	0.195988	0	0	0	0.180496
	1	FIBIN	0.00390007	0	0.00157655	0.000966052	6.47712e-05	0	0	0.0009265
	1	FKBP10	0.0977909	0	0.0801739	0.0154204	0.000854476	0	0	0.0121286
	1	FKBP11	0.233656	0.102466	0.151216	0.110312	0.1484	0.0341984	0.126261	0.0871916
	1	FKBP6	0.00750189	0	0.000742377	0.00555687	0.000313914	0.0023698	0	0
	1	FKSG29	0.164246	0.0173168	0.00179834	0.0212576	0.00334879	0.0186952	0.0060119	0.0106684
	1	FLJ31356	0.00718849	0.000493137	0	0.0023812	7.3074e-05	0.00151773	0	0.00177348
	1	FLT1	0.968165	0.0791401	0.439166	0.299912	0.266482	0.0268318	0.0500965	0.126245
	1	FLT4	0.00111071	0	0	0	0	0	0	0
	1	FMOD	0.134655	0	0.0356404	0.00146312	0.000400322	0.000474348	0	0
	1	FN1	8.89655	0.0353505	1.07094	0.339762	5.46626	2.39269	0.175958	1.33366
	1	FN3K	1.33209	0.00311711	0.144317	0.181529	0.0306135	0.0388663	0.022382	0.0175841
	1	FOLR2	32.0628	0.570256	1.58654	6.03458	0.0843044	10.4941	0.143956	7.20662
	1	FOSB	7.73087	1.66472	0.00890986	0.0123558	0.0121487	0.0751795	0.0102709	0.0374682
	1	FOSL1	1.09403	0.335028	0.112253	0.0307037	0.196893	0.241177	0.218165	0.012149
	1	FOSL2	9.15879	2.61338	0.312839	0.501275	1.00513	1.58955	0.807221	0.517766
	1	FOXA1	0.0336545	0	0	0.000459848	0.000152313	0	0.00135405	0
	1	FOXC1	0.116308	0.000830262	0.00991846	0.000600534	0.0058606	0.00285688	0.00265392	0.000656088
	1	FOXD1	0.0102609	0.000435028	0.00676906	0.00118336	0.000726762	0.0024937	0.00159217	0.000736555
	1	FOXK2	1.96357	0.179028	0.320575	0.338564	0.341151	0.437845	0.198217	0.53659
	1	FOXO3	1.55502	0.679288	0.248349	0.361055	0.250916	0.355877	0.283144	0.630576
	1	FOXRED2	0.530499	0.0143477	0.0719259	0.101236	0.0279354	0.181717	0.0634438	0.137725
	1	FRMD6	0.0358999	0.00813504	0.021529	0.00568805	0.00498004	0.0159696	0.00433227	0.0124569
	1	FRMD8	1.10161	0.306002	0.236006	0.38405	0.39122	0.43995	0.340544	0.49532
	1	FSCN1	4.64648	0.0378857	1.23761	1.27519	0.604124	2.11587	0.377943	1.61034
	1	FSTL1	0.570103	0.00325962	0.165145	0.0316659	0.014962	0.00256975	0.00457256	0.00511924
	1	FSTL3	0.898105	0.088168	0.0799875	0.0659134	0.0318739	0.0178634	0.0383158	0.0486774
	1	FSTL5	0.00839182	0	0.00439234	0.00844895	0	0	0	0.000460669
	1	FUS	3.11384	1.66319	1.40027	0.886242	1.09275	1.03198	1.13131	0.0812674
	1	FUT1	0.168368	0.000199642	0.0237841	0.0380343	0.000254332	0.00105607	0.000891932	0.00109794
	1	FZD10	0.00380443	0.000117403	0.000108929	0.000109956	0	0	0	0
	1	FZD8	0.066085	0.00454442	0.0142134	0.0191805	0.0264475	0.00728644	0.00631363	0.0376948
	1	FZD9	0.0342073	0.000295145	0.0071519	0.0132216	0.000707006	0.00664624	0.00680012	0.00677855
	1	GAB3	0.659681	0.318139	0.201929	0.357076	0.223513	0.188438	0.190608	0.270386
	1	GABRA3	0.397794	0	0.00880593	0.0453114	0	5.92426e-05	0	0.0252138
	1	GABRB2	0.0352963	0	0.000554735	0.00610414	0	4.39428e-05	0.000264062	0.0250529
	1	GAD1	0.042058	0	0.00108424	0.0305721	0.00475492	0.00182584	0.0202004	0.00380814
	1	GADD45A	0.993389	0.301751	0.231142	0.180839	0.203204	0.155284	0.529728	0.203344
	1	GADD45B	7.82633	1.29892	0.380187	0.839908	0.461203	1.2469	0.469473	0.71022
	1	GADD45G	1.73105	0.00684156	0.367742	0.729505	0.450452	0.116164	0.765589	0.816832
	1	GALR2	0.137263	0	0.00193044	0.00153362	0.000754924	0.00170406	0.00216263	0.00377843
	1	GAS6	5.39485	0.257794	0.610164	0.966153	0.0266465	0.673638	0.159972	2.10324
	1	GATA2	0.0294637	0.00370576	0.00369588	0.000472367	0.000222648	0.00148045	0	0
	1	GATA4	0.00898629	0	0	0	0	0	0	0
	1	GATS	0.0965558	0.0261118	0.0698592	0.0556107	0.0555302	0.0183931	0.0474711	0.0516498
	1	GCLM	1.089	0.0955252	0.405297	0.175079	0.176729	0.517234	0.231831	0.0784396
	1	GCM1	0.0533543	0.000472902	0.000237667	0	0	0	0	0
	1	GCOM1	0.0330954	0.00685841	0.0159963	0.00630012	0.00138013	0.0161269	0.00546179	0.0217524
	1	GDF11	0.0689381	0.00671969	0.0164452	0.0219881	0.0059985	0.0151615	0.0046773	0.00916061
	1	GDF6	0.00782295	0	0.000994279	0	0	0	0	0.000451356
	1	GDNF	0.036576	0	0.00328183	0.00061451	0.000134415	0	0	0
	1	GEMIN4	0.351629	0.106102	0.151671	0.153582	0.236917	0.207478	0.112045	0.189265
	1	GFPT2	0.0492198	0	0.036413	0.0124606	0.00817714	0.000219176	0.0414762	0.017597
	1	GGTA1P	4.26335	0.550814	0.615325	0.437164	0.190862	1.27559	0.173899	1.52522
	1	GIMAP5	1.11015	0.422634	0.514834	0.748981	0.196857	0.55115	0.390636	0.568786
	1	GIPC2	0.227938	0	0.000783185	0	0.000100245	0	0.00101793	0
	1	GJA1	0.262207	0	0.0516808	0.0120045	0.00172891	0.00214176	0	0.00844829
	1	GJA5	0.131818	0.000231978	0.00706478	0.000198798	0.00448743	0.0428916	0	0.00479656
	1	GJB3	0.00687574	0	0.000764027	0.000741114	0	0.000291482	0	0.000801545
	1	GJC1	0.0916005	8.82024e-05	0.00268488	0.0036004	0.00227763	0.00275449	0.00139124	0.00674963
	1	GJC2	0.0799573	0.00086771	0.00302441	0.00161127	0.00225941	0.0038674	0.00181881	0.0053481
	1	GKN1	0.0346691	0	0	0	0	0	0	0
	1	GLI2	0.00174573	0	0.000506574	6.95812e-05	0	0	0	0
	1	GLS	2.48115	0.510711	1.09867	1.15108	1.19742	1.07929	0.677747	0.956201
	1	GLTPD2	0.146584	0.000575312	0.0375149	0.0250672	0.0925327	0.0356409	0.065935	0.0673567
	1	GLUD1P3	0.630385	0.0138668	0.0269996	0.047501	0.0284631	0.140276	0.0384647	0.0500533
	1	GMPPB	1.0811	0.093127	0.389131	0.347035	0.506846	0.368226	0.723741	0.29672
	1	GNA12	3.27522	0.647267	1.01195	0.990121	1.78004	2.15062	1.48026	0.254426
	1	GNA13	8.68809	2.26799	1.31665	1.44188	0.764419	2.01432	0.620548	1.84829
	1	GNG12	0.979583	0.00184294	0.228482	0.228204	0.502097	0.249422	0.0995227	0.463854
	1	GNL3	1.56889	0.843123	0.811847	0.706733	0.735624	0.93751	0.780122	0.690918
	1	GOLGA4	0.951257	0.390077	0.475721	0.577115	0.305713	0.536966	0.2721	0.424063
	1	GOLGB1	0.695729	0.374897	0.389942	0.441961	0.225133	0.313824	0.200113	0.464911
	1	GOT1	1.1595	0.10596	0.655848	0.569849	0.289307	0.29117	0.306043	0.55177
	1	GPC3	0.309969	0	0.0141431	0.00262402	0.0206657	0.0034101	0.010251	0.0814848
	1	GPR12	0.0351018	0	0	0.000149629	0	0	0	0
	1	GPR132	0.846236	0.406037	0.0909388	0.0549315	0.104312	0.139102	0.212615	0.0940258
	1	GPR183	19.1158	4.4023	1.80814	1.36115	0.124337	3.09296	2.66881	0.60674
	1	GPR3	0.0525987	0.00968672	0.00302785	0.00465422	0.000851394	0.00892703	0.00219556	0.0064931
	1	GPR84	2.93559	0.352012	0.964075	0.285966	0.242744	1.0453	0.812657	0.567206
	1	GPR85	0.950606	0.00673656	0.0662461	0.243411	0.0484236	0.00582087	0.0079648	0.131557
	1	GPRASP1	0.051848	0.0046935	0.0169964	0.015419	0.00852236	0.00473047	0.00233625	0.00893483
	1	GPRC5A	0.204361	0.00551046	0.0355359	0.0808929	0.00185942	0.00839024	0.00192635	0.00136717
	1	GPRC5B	0.60006	0.000628424	0.0787434	0.126355	0.00422945	0.00497499	0.00587634	0.116528
	1	GPRC5C	0.115738	0.00399487	0.0379096	0.0357011	0.000628374	0.00223945	0.0474906	0.0177052
	1	GRAMD1B	0.21094	0.100298	0.0623025	0.0437675	0.0654764	0.0401912	0.0132039	0.0989467
	1	GRAMD3	0.531566	0.0205811	0.0876764	0.0954817	0.048839	0.0476564	0.0296459	0.0587916
	1	GRASP	2.73926	0.218602	0.0241682	0.0697887	0.0488242	0.0616664	0.105068	0.0877871
	1	GRHL2	0.00294789	0	0	0	0	0	0	0
	1	GRIA4	0.0501036	0	0.000302859	0.00327867	0	0	0	0
	1	GRIN2C	0.590096	0.00104879	0.000692817	0.00193298	0.00265974	0.00124228	0.0016226	0.0012069
	1	GRK5	0.560594	0.240311	0.0690191	0.0639429	0.0452025	0.0267465	0.0387124	0.0329595
	1	GRM5	0.000811826	0	0	0.000118386	0	0	0	0.000139266
	1	GS1-124K5.11	0.745446	0.447678	0.264065	0.309774	0.319671	0.274342	0.360861	0.24454
	1	GTPBP1	0.789429	0.460973	0.220263	0.249027	0.402615	0.247918	0.190907	0.294989
	1	GULP1	0.0331759	0.00027488	0.00431833	0.000570804	0	4.44474e-05	0.000260852	0.000319144
	1	GUSBP11	0.347711	0.16574	0.126063	0.30691	0.184878	0.0724145	0.116721	0.148945
	1	GZF1	0.68388	0.31575	0.151791	0.25443	0.098839	0.411057	0.136212	0.208288
	1	H19	5.63109	0	0.00072503	0.000221336	0.000156423	0	0.000389833	0.016617
	1	H1F0	3.19627	1.11665	2.69736	2.23738	1.2101	0.566592	2.25409	0.375329
	1	H1FX	4.23198	0.53896	0.942755	0.921368	1.73902	1.10583	2.93158	0.858188
	1	HAND2	0.0822662	0	0	0	0	0	0	0
	1	HAPLN1	0.00501015	0	0.000490777	0.000116297	0.00011852	0	0	0
	1	HAS1	0.662325	0	0.000338697	0	0	0.0068506	0.00128925	0
	1	HAVCR1	0.0945931	0.00162625	0.0167051	0.0215083	0.00945365	0.00491568	0.00160304	0.0144219
	1	HBA1	1.66931	0.14801	0.00294377	0.00114659	0.00063913	0.00104485	0	0
	1	HBA2	1.76956	0.127527	0.00398269	0.000519016	0	0.000811726	0.00242536	0
	1	HBEGF	6.37184	1.5251	0.281656	0.981214	1.99434	0.590377	0.65433	1.13387
	1	HEATR5B	1.26878	0.365383	0.243171	0.265966	0.39849	0.187104	0.111761	0.380892
	1	HERPUD1	18.4522	3.947	3.49847	1.7055	1.09105	1.51115	2.65233	0.818215
	1	HES4	0.833182	0.00307698	0.00281935	0.0389452	0.0348979	0.118875	0.0149404	0.0133626
	1	HEXIM1	1.3069	0.287746	0.434142	0.331976	0.351152	0.325185	0.271906	0.127484
	1	HFE	0.662824	0.255184	0.179801	0.352737	0.293276	0.280508	0.210782	0.303327
	1	HGSNAT	1.57606	0.702467	0.420294	0.430619	0.460383	0.91917	0.398505	0.530896
	1	HHIPL1	0.128231	0.000176738	0.0796482	0.0958842	0.00657431	0	0.00726704	0.000508666
	1	HIC1	0.192496	0.0068352	0.00893632	0.00889767	0.0339719	0.0554183	0.0880536	0.00212137
	1	HIF1A	32.2851	4.1655	4.04167	8.32179	2.28994	4.54366	2.27532	2.22714
	1	HIF1A-AS2	0.203825	0.00964214	0.00644924	0.0272486	0.00465206	0.0430535	0.0057812	0.00549506
	1	HIF3A	0.00653323	8.73136e-05	0	0	0	0	0	0
	1	HIST2H2BE	1.09299	0.300922	0.0668689	0.239182	0.0833406	0.630436	0.205084	0.517138
	1	HIVEP2	1.54463	0.087754	0.093289	0.0477344	0.14119	0.161212	0.038447	0.00886226
	1	HLA-G	0.874719	0	0.153452	0.0372977	0.163148	0.12393	0.074942	0
	1	HNRNPA2B1	7.54062	5.34447	5.50229	3.97148	4.90221	2.5361	6.67443	1.04437
	1	HOOK2	0.240653	0.032635	0.0720367	0.0950438	0.0683864	0.0447952	0.0594297	0.07901
	1	HOXA13	0.00549038	0	0	0	0	0	0	0
	1	HOXB5	0.0678478	0	0.00152929	0	0.00686806	0	0.00107438	0
	1	HOXB6	0.490487	0.000424126	0.0202093	0.00128509	0.207067	0.0105914	0.124205	0.0357977
	1	HOXB8	0.00681107	0	0	0	0	0	0	0
	1	HOXB-AS1	0.0362058	0.00918662	0.0012219	0	0.0138742	0.00204364	0.00812695	0.00310485
	1	HOXC6	0.00390817	0	0.0004726	0.000133988	0	0	0	0
	1	HPN	0.0867144	0	0.00835838	0.00960627	0.0011678	0.00164247	0.00274794	0.00150278
	1	HS3ST3A1	0.0746911	0.000780978	0.0227633	0.0280529	0.00791028	0.00765018	0.00749883	0.0276173
	1	HS3ST6	0.00454045	0	0	0	0	0	0	0
	1	HSD17B2	0.079306	0	0	0	0	0	0	0
	1	HSD3B1	0.0557544	0	0	0	0	0	0	0
	1	HSF4	0.233604	0.0209352	0.0409805	0.225954	0.0172102	0.0154856	0.0112675	0.0877603
	1	HSP90B1	41.8509	6.13901	5.54425	6.32923	4.95068	8.2593	4.85956	5.06052
	1	HSPA12B	0.00391115	0.00191101	0.00280942	0.00261509	0.00185615	0.000387021	0	0.00164835
	1	HSPA13	1.29929	0.585113	0.551336	0.340479	0.29296	0.588053	0.224251	0.506471
	1	HSPA1A	17.6459	0.813059	3.38556	2.20043	3.03062	1.71886	2.66327	1.60374
	1	HSPA1B	12.6575	0.489781	2.52734	1.59901	2.24507	1.45989	1.74287	1.19684
	1	HSPA2	0.376057	0.00521741	0.0431308	0.0298483	0.0342093	0.0162225	0.0167063	0.00475128
	1	HSPA5	61.399	5.27501	4.02429	3.35924	4.04887	8.96991	4.75764	1.06776
	1	HSPD1	5.10119	1.39097	2.88693	3.12798	2.56069	3.15305	2.09728	3.62616
	1	HSPG2	0.122539	0	0.00901823	0.00303894	0.000227917	0.0161374	0.000519305	0.0678591
	1	HYOU1	5.11944	0.618672	0.692308	0.772934	1.41229	1.31441	0.54013	0.745793
	1	ICA1	0.452668	0.0691601	0.157448	0.260269	0.0530504	0.0832975	0.0507501	0.277359
	1	ICAM1	18.4218	2025-01-06	2.17844	2.19135	5.92238	5.63542	3.41544	3.20674
	1	ICAM4	0.812547	0.0455037	0.0361994	0.0590862	0.0173593	0.0461444	0.110293	0.201108
	1	ICOSLG	1.55215	0.262549	0.545192	0.611506	0.415244	0.617139	0.27555	0.296709
	1	ID2	14.2493	4.01942	3.41555	3.75875	1.85679	3.22118	6.96493	5.97143
	1	ID4	0.0496268	0	0.0436333	0.00588971	0	0	0.00094462	0.00222057
	1	IDI1	4.13337	1.34752	1.09015	1.85855	0.589589	1.69895	0.85369	0.706168
	1	IER2	8.20927	3.68778	0.513734	0.338374	0.681259	0.847255	0.939518	0.375146
	1	IER3	23.0425	2.79612	2.34174	0.75978	2.84721	7.2941	4.86645	0.521119
	1	IER5	2.74578	1.52043	0.711266	0.884511	1.106	0.713504	1.5481	1.44883
	1	IFITM3	9.86697	5.69974	2.96923	2.57634	1.13073	1.75982	7.1686	0.724866
	1	IFNB1	0.00598642	0.000364198	0	0.000187821	0	0	0	0
	1	IFRD1	2.33056	0.837542	0.442456	0.606856	0.362623	0.240722	0.322804	0.428034
	1	IGF2	1.33063	0.000433238	0.00088908	0.00132373	0.000460876	0.000561101	0.00073252	0.0011045
	1	IGFBP3	3.14332	0	0.219999	0.00937457	0.00304102	0	0.00184664	0.0148847
	1	IGFBP4	4.10184	0.00324994	0.364435	0.535853	0.0184377	1.70061	0.0491495	0.365988
	1	IGFBPL1	0.0832244	0	0	0.00553312	0	0.00180168	0	0.000312924
	1	IGLON5	0.0407024	0.000354584	0.00122063	0.00906496	0.00066886	0.00783719	0.00147635	0.0165427
	1	IL12RB2	1.01426	0.000474276	0.00336027	0.00169825	0.0110702	0.00606009	0.00048572	0.000716595
	1	IL1A	2.60159	0.145788	0.0935633	0.106155	1.28395	0.0157755	0.094938	0.00568736
	1	IL1B	36.5825	11.5913	2.19785	0.366704	11.8233	4.32803	6.659	0.0563247
	1	IL1RL1	0.183049	0.000180403	0.0126891	0	0	6.91952e-05	0	0.0024795
	1	IL23A	0.239355	0.0545946	0.0355392	0.0233743	0.0351937	0.0078793	0.0237624	0.0174771
	1	IL2RA	0.72366	0.000341798	0.0034222	0.00139276	0.0407241	0.0569408	0.00797687	0
	1	IL4R	2.52106	1.12861	0.931056	1.15073	1.70685	0.746045	0.897803	1.09841
	1	IL6	2.76231	0.0155775	0.0355092	0.0221507	0.0548946	0.0168676	0.0429785	0.00445603
	1	ILDR1	0.0439699	0.000444214	0.00220282	0.000162549	0.00321963	0.000783462	0.00551872	0
	1	INE1	0.114731	0.0635586	0.0208174	0.0453686	0.0493958	0.0279223	0.0603441	0.0229845
	1	INHBB	0.0405793	0.000561152	0.000205089	0.000479153	0.000236222	0	0	0.00107635
	1	INMT	0.00942865	0	0.00064175	9.21284e-05	0	0	0	0
	1	INSIG2	0.588119	0.272831	0.531244	0.432137	0.240798	0.184937	0.336898	0.228347
	1	IQCE	0.254608	0.123971	0.0841229	0.183844	0.13801	0.162965	0.106328	0.19945
	1	IQCK	0.129125	0.00539258	0.0402249	0.0591736	0.0337559	0.0258296	0.0350939	0.072247
	1	IRAK2	2.93586	0.540607	0.341627	0.284343	0.42313	0.881123	0.354897	0.213878
	1	IRG1	0.101183	0.0220325	0.00101816	0.00107966	0.0174722	0.00457695	0.00393872	0
	1	IRX2	0.00897427	0	0	0.00135968	0	0	0	0
	1	ISCA1	0.732166	0.459541	0.375634	0.395962	0.403708	0.337374	0.392202	0.620089
	1	ISM2	0.48878	0	0	0	0	0	0	0
	1	ITGA1	0.0763208	0.0201496	0.0115858	0.0027752	0.0349662	0.000826368	0.00362876	0.000348312
	1	ITM2B	45.9853	21.4813	12.3349	14.0352	5.66727	14.0032	13.5455	10.4766
	1	ITM2C	2.55275	0.0719113	0.749376	1.19582	0.0341863	0.176187	0.0367142	0.900741
	1	ITPKB	2.74834	0.188686	0.364262	0.468286	0.382286	0.316908	0.180512	0.717825
	1	ITPKB-IT1	0.0425116	0.0229062	0.00219455	0.0145601	0.000668865	0.00862385	0.00841527	0.024449
	1	ITPR2	1.44556	0.329818	0.656058	0.832956	0.393426	0.561747	0.304302	0.923504
	1	ITPRIP	1.63233	0.76236	0.357249	0.172834	0.501353	0.640956	0.306379	0.162432
	1	ITSN1	2.06507	0.140429	0.166678	0.322881	0.0974194	0.878455	0.105347	0.265733
	1	JAG1	1.36795	0.164522	0.0766215	0.228673	0.201761	0.60507	0.0468436	0.244929
	1	JAM3	0.726809	0.00633304	0.113597	0.0546312	0.00607931	0.00583974	0.00172071	0.00641897
	1	JARID2-AS1	0.0591737	0.0265839	0	0.0300068	0.00122243	0.0321666	0.0106955	0.0278863
	1	JMY	0.296244	0.148388	0.0500145	0.0396357	0.0419687	0.0682663	0.0257798	0.138582
	1	JOSD1	3.20564	1.32496	0.67331	0.742546	0.842259	0.788422	0.392465	0.870046
	1	JPH2	0.00519182	0	0.000137965	0	0	0	0	0
	1	JUN	8.83691	1.77567	1.9214	3.11162	2.09066	2.63766	1.35808	1.2238
	1	JUNB	14.1542	2.08121	2.23256	1.16056	3.56689	4.36778	4.88668	4.30793
	1	JUND	10.0457	1.76161	0.778142	0.726457	1.40058	2.15505	2.36489	0.632987
	1	KANK2	0.413126	0.009407	0.0516059	0.0734704	0.00227468	0.138421	0.0272018	0.0897035
	1	KAT2A	0.507314	0.168707	0.256456	0.30297	0.250644	0.125338	0.124178	0.111215
	1	KCNAB1	0.240523	0.00843867	0.0703945	0.0376771	0.0756608	0.021041	0.00830232	0.04599
	1	KCNG2	0.155854	0	0.00210708	0.00307019	0.00329938	0.00677477	0	0.00220055
	1	KCNIP2	0.078531	0.00933672	0.0124193	0.0289027	0.0249757	0.00853093	0.0225038	0.0385257
	1	KCNJ16	0.0011289	0.0003653	0	0	0	0	0	0
	1	KCNK9	0.00274296	0	0.0008726	0.000275639	0	0	0	0
	1	KCNQ1	1.62103	0.58248	0.484239	0.28522	0.138726	0.565521	0.227666	0.141683
	1	KDELC2	0.680266	0.0468162	0.158743	0.17656	0.199504	0.155791	0.0578553	0.182227
	1	KDELR2	2.03162	0.990055	1.46196	1.03134	1.29378	1.16231	1.47655	0.693955
	1	KDM6B	2.71093	0.95175	0.0955485	0.0682856	0.729206	0.230874	0.277104	0.032325
	1	KIAA1683	0.0414383	0.00442797	0.0039663	0.00406683	0.006329	0.00205303	0.00453235	0.00346867
	1	KIAA2022	0.0542682	0	0.00185351	0.00966836	9.40416e-05	2.77838e-05	0.000546845	0.00646132
	1	KIF1B	1.64289	0.437265	0.370856	0.459371	0.6419	0.791652	0.381321	0.533828
	1	KIF26A	0.0426258	0	0.000290676	0.00540306	0	0.000372207	0.000406398	0.0346854
	1	KIRREL2	0.0349275	0	0.00187969	0.0042145	0	0.000141176	0	0
	1	KL	0.0599934	0.0168152	0	0.000284831	0.0307476	0.00276992	0.0182835	0.00470853
	1	KLF3-AS1	0.0468967	0.000848682	0.00144411	0.00369096	0.00109975	0.00763242	0.00186607	0.00870998
	1	KLF6	12.8644	5.59254	1.50121	1.54268	1.32535	2.73991	1.53292	0.454145
	1	KLHDC7A	0.000760764	0.000145475	0.000361125	0	7.11848e-05	0	0.00017738	0
	1	KLHL21	1.53946	0.27957	0.471517	0.486973	0.481833	0.334397	0.350234	0.601629
	1	KMT2E-AS1	0.138263	0.0443443	0.0149815	0.0436145	0.0157693	0.0550875	0.0374661	0.0550722
	1	KRT18	0.571012	0.00052135	0.180555	0.0155838	0.0666097	0.00103199	0.071324	0.225752
	1	KRT19	0.383298	0	0.0824157	0	0.0026299	0	0.0406137	0
	1	KRT7	0.538789	0	0.0332034	0	0.00804603	0.00016405	0.06194	0
	1	KRT8	0.984444	0	0.0113638	0.00208462	0.00792539	0.00210779	0.0535924	0.0160874
	1	KRTAP2-3	0.00777838	0	0.00130986	0	0	0	0	0
	1	KRTAP2-4	0.00102999	0	0.000105332	0	0	0	0	0
	1	LAG3	0.0646406	0	0.0350601	0.0109287	0.0118128	0	0.00888332	0.00144694
	1	LAIR2	0.126868	0.0386781	0.00887597	0.0056267	0.0182134	0.0245386	0.00345968	0.0754133
	1	LAMA2	0.0364022	0.00301762	0.00365393	0.0111224	0.00218446	0.00419451	0.000943529	0.00965778
	1	LAMA3	0.137962	0	0.0202915	0.0201591	0.000871923	0.00412261	0	0.000650142
	1	LAMA4	0.0387524	0	0.010376	0.00846371	0.000558708	0	0	0
	1	LAMA5	0.0257856	0	0.0106955	0.00968795	0.00465622	0.00228045	0.00530634	0.00268386
	1	LAMC3	0.0405988	0	0.000107722	0	0	0	0	0
	1	LAPTM4A	8.42667	5.33276	4.53661	3.09572	4.45191	3.65342	7.56517	2.69397
	1	LARP1B	0.476903	0.238961	0.148932	0.153331	0.173587	0.277581	0.165507	0.177653
	1	LDB2	0.00854595	0	0.00119824	0.000146231	0	0.000234598	0	0
	1	LENG8	1.97663	0.780576	0.553222	0.799814	1.12621	0.409509	0.878036	0.447023
	1	LFNG	2.83121	1.12199	0.230406	0.340283	0.931621	0.858516	0.726025	0.398228
	1	LHX2	0.183798	0	0.0656786	0.0796576	0.000322252	0.00567107	0.00259144	0.0200694
	1	LILRB5	6.47596	0.044841	0.722519	1.26842	0.103287	2.29801	0.566659	0.182381
	1	LIMCH1	0.171022	0.00203269	0.016243	0.00156933	0.011693	0.00672365	0.00731123	0.0187872
	1	LIMK2	1.20753	0.578837	0.333462	0.40258	0.618015	0.292123	0.261198	0.143276
	1	LINC00260	0.0363766	0.00983188	0.00468428	0.0129445	0.00521173	0.00185749	0.00406275	0.00307518
	1	LINC00346	0.0668052	0.00920817	0.0475972	0.0249271	0.0188439	0.0154101	0.00596858	0.0010973
	1	LINC00515	0.0865286	0.00250787	0.00217392	0.0117611	0.00819079	0.0181986	0	0.0104453
	1	LINC00539	0.0717168	0.0142123	0.0186886	0.0227605	0.00730628	0.0238135	0.00614639	0.0147618
	1	LINC00565	0.0146147	0.00152416	0.00943224	0.00321635	0.000514345	0.00116785	0.000764151	0.00256987
	1	LINC00597	0.03334	0.0013271	0.000716433	0.00952134	0.00115063	0.0131342	0.00395154	0.00749256
	1	LINC00628	0.00561187	0	0	0.000855493	0	0	0	0
	1	LINC00641	0.540127	0.0814638	0.0289599	0.0494405	0.105625	0.0389086	0.021574	0.0374616
	1	LINC00852	0.139343	0.0554517	0.0166834	0.0468766	0.0336418	0.0655451	0.0198392	0.0365923
	1	LINC00865	0.11056	0.0174453	0.0632469	0.0511484	0.000910307	0.00834556	0.00899644	0.00225156
	1	LINC00889	0.00765834	0	0	0.000718607	0.000133863	0.000311525	0.00061694	0.000382965
	1	LINC00890	0.00435411	0.000398702	0	0	0	0	0	0.001137
	1	LINC01128	0.42121	0.0423195	0.100195	0.0768017	0.114272	0.0741501	0.0832017	0.0958208
	1	LINC01315	0.0523148	0.000437902	0.0141613	0.0232031	0	0.0188866	0.0316383	0.0121928
	1	LINC01433	0.0591354	0.00145923	0	0.000345018	0	0.00149467	0	0
	1	LINC01482	0.00417411	0	0	0.000120029	0	0	0	0.000452872
	1	LINC-PINT	0.815996	0.130908	0.0525582	0.257502	0.0474192	0.148862	0.117464	0.185035
	1	LMBR1L	0.533794	0.351033	0.280363	0.411498	0.332117	0.127479	0.33107	0.468274
	1	LMCD1	0.0906504	0	0.0049189	0.0060757	0.00135561	0.000416448	0	0
	1	LMNTD2	0.0446458	0.00573607	0.016836	0.0354434	0.017009	0.014801	0.0198394	0.0179001
	1	LOC100129434	0.00624487	0	0	0.000450931	0.00016583	0	0	0.00118857
	1	LOC100130476	0.187736	0.0214489	0.00289667	0.0181021	0.0404677	0.0258004	0.024053	0.0101801
	1	LOC100130744	0.260235	0.082428	0.0906587	0.106623	0.075463	0.153352	0.0568384	0.103005
	1	LOC100133331	0.104841	0.043589	0.013977	0.00793142	0.0208068	0.000728604	0	0
	1	LOC100190986	0.290631	0.0619274	0.042792	0.118201	0.112017	0.0899985	0.093865	0.0942384
	1	LOC100288123	0.0676675	0.0200975	0.00876083	0.0281222	0.0252422	0.0203839	0.0192709	0.0273867
	1	LOC100288162	0.142446	0.00119298	0.0173871	0.0127327	0.0581866	0.0456332	0.0172967	0.0911074
	1	LOC100288181	0.011517	0.00153088	0.0017565	0.0006014	0.0011408	0.000790448	0.00211803	0.000869045
	1	LOC100289511	0.452428	0.0571001	0.0595368	0.0745408	0.212184	0.0585608	0.055002	0.0816257
	1	LOC100505915	0.011761	0.00548553	0.00212403	0.00655154	0.00543266	0.00184934	0.00405558	0.00681329
	1	LOC100506388	0.348328	0	0.101803	0.0980286	0.000868194	0.00524063	0.00609387	0.0231515
	1	LOC100507334	0.00963689	0	0.00121331	0.000388872	0	0	0	0
	1	LOC100507506	0.00862475	0.00501661	0.00282995	0.00586577	0.00386398	0.00114959	0	0.00579652
	1	LOC100507577	0.18292	0.0967547	0.0825132	0.0882685	0.0641036	0.0304923	0.037837	0.035632
	1	LOC100631378	0.00752863	0	0	0.00366193	0	0	0	0
	1	LOC100996291	0.00245094	0	0	0.000248844	0	0.000112465	0	0
	1	LOC101927100	0.0555223	0.024734	0.0122575	0.0148927	0.0182561	0.0173601	0.00844115	0.0156004
	1	LOC101927730	0.104118	0.034567	0.00144713	0.0061223	0.000553124	0.0163861	0.00318968	0.00186981
	1	LOC101927964	0.00945966	0	0.00344872	0.00337605	0.00205299	0.00212783	0	0
	1	LOC101928371	0.0707928	0.000467822	0	0.00687162	0.00249158	0.00679667	0.00053036	0.0112311
	1	LOC101928445	0.03868	0.00297815	0.00484393	0.0117954	0.0100679	0.00956549	0.00730604	0.0154531
	1	LOC101928710	0.0501179	0.00251746	0.0325585	0.0196858	0.0123578	0.00678234	0.0359708	0.00227867
	1	LOC101928731	0.031125	0	0	0.0124664	0.000367938	0.00746313	0	0.01601
	1	LOC101929705	0.00166297	0	0.000357527	0	0	0.000334541	0	0
	1	LOC101929709	0.102422	0.0578162	0.0413289	0.0503054	0.0643575	0.0224924	0.0255776	0.030823
	1	LOC102723582	0.0449402	0.00291012	0	0.0129729	0.0045205	0.0108798	0	0.0200862
	1	LOC102723809	0.0626939	0.0237169	0.00497987	0.0179184	0.0106116	0.0236064	0.0128193	0.0222452
	1	LOC145474	0.0328385	0.000407882	0	0.00658102	0	0.00199454	0.00099433	0.00349688
	1	LOC146880	0.922959	0.599702	0.260181	0.522478	0.329715	0.213804	0.352501	0.328856
	1	LOC284581	0.0570004	0.00145858	0.0283588	0.0108393	0.0122557	0.00142429	0	0.00408354
	1	LOC284648	0.0101158	0.000245908	0.00408409	0.00410326	0.00200319	0.00401084	0	0.00524026
	1	LOC388282	0.00722409	0	0	0.00055432	0	0	0	0.00584588
	1	LOC440173	0.00535225	0	0	0	0	0	0	0.00082862
	1	LOC613037	0.278428	0.139245	0.0902344	0.0893483	0.173951	0.0281191	0.107768	0.0332769
	1	LOC642361	0.082282	0.0346632	0.0234791	0.0406314	0.0351911	0.0420895	0.0599189	0.0829948
	1	LOC644554	0.0593962	0	0.00752177	0.026433	0.00121789	0	0	0
	1	LOC644656	0.0896213	0.0416169	0.0436506	0.0594592	0.0114225	0.0439448	0.0844813	0.0543966
	1	LOC653712	0.0392903	0.0107545	0.0181418	0.0155827	0.0142407	0.00360332	0.0141155	0.0121397
	1	LOC728613	0.0904926	0.0219275	0.0410777	0.0447219	0.0462543	0.0107909	0.0359497	0.0461861
	1	LOC729737	0.3245	0.163149	0.169453	0.0828823	0.163613	0.0185832	0.143957	0.0399046
	1	LOC729867	0.0381149	0.00566803	0.00967133	0.0165305	0.0155999	0.0205379	0.0206807	0.00777013
	1	LOC730202	0.0596459	0.00422745	0.00713351	0.0160281	0.00547948	0.00644256	0.0474774	0.00594973
	1	LOH12CR1	0.950361	0.0673465	0.136213	0.149093	0.160601	0.128163	0.187278	0.146112
	1	LOXL1	0.109359	0	0.0343295	0.00256036	0.000622272	0	0	0.0141081
	1	LPCAT1	6.25724	1.2148	1.02939	1.52292	0.247798	1.23157	0.279203	0.590661
	1	LRRC2	0.0578239	0.000486422	0.00266015	0.00066907	0.000920787	6.42608e-05	0	0.000230705
	1	LRRC56	0.049352	0.000616828	0.0153268	0.0109584	0.008574	0.0011996	0.00318175	0.0175808
	1	LSMEM1	0.101597	0.0274942	0.0319753	0.0184376	0.0120749	0.00378752	0.0129006	0.022183
	1	LTB4R2	0.186233	0.0307942	0.0272662	0.0373229	0.0485525	0.0771125	0.0708242	0.0161593
	1	LTBP1	0.135768	0.0149805	0.0127849	0.00309592	0	0	0	0
	1	LTBP2	0.755408	0.00270985	0.084596	0.0239109	0.01051	0.152537	0.164525	0.219633
	1	LUC7L	0.879467	0.4895	0.435408	0.453649	0.434802	0.333958	0.522841	0.353722
	1	LURAP1	0.0915008	0	0.0643666	0.0217086	0.0143584	0.0155407	0.00155316	0
	1	LVRN	0.188722	0.000430454	0.00035396	0.000248234	0.00025125	7.14062e-05	0	0
	1	LY6G6C	0.0327074	0.00163398	0	0.00174204	0	0	0	0
	1	LY6K	0.0799646	0.00126912	0.00411255	0.00363443	0.0149396	0.0197308	0.0293376	0
	1	LYPD3	2.23098	0.0526959	0.00526839	0.00407225	0.00670799	0.00183397	0.0163262	0.00065279
	1	LYPD6	0.00793071	0	0	0	0	0	0	0
	1	LYVE1	49.0485	0.00474591	0	0.00202425	0.0031756	0.384139	0	0.00619299
	1	MAEL	0.0355015	0	0.00259586	0.0165142	0	0	0	0
	1	MAFK	1.13496	0.272133	0.372265	0.561484	0.613015	0.434264	0.407396	0.713912
	1	MAGEA10	0.00315255	0	0	0	0	0	0	0
	1	MAGI1	0.237824	0	0.0187864	0.0207604	0.00260502	5.4939e-05	0	0.0421762
	1	MAMDC2	0.884028	0	0.00605743	0.00602903	0.000107597	0.0179383	0	0.0240768
	1	MAN1A1	5.37777	1.01461	1.57885	1.02837	1.6047	0.941422	0.44185	1.69128
	1	MAN1C1	0.549411	0.08912	0.156196	0.434621	0.0658719	0.0581721	0.0566826	0.225894
	1	MANBA	3.26655	1.56834	1.20791	1.78921	1.23138	0.75063	0.958867	2.86994
	1	MANF	6.19654	0.895787	0.938992	1.20339	1.25252	1.42333	1.82339	0.837627
	1	MAP1LC3A	0.852339	0.0364659	0.204738	0.203786	0.156862	0.10178	0.231479	0.112939
	1	MAP2K3	4.69473	2.05232	1.2469	0.545008	2.53451	1.94321	1.64199	0.294924
	1	MAP3K8	9.42019	0.927868	0.178235	0.501676	0.620277	0.388683	0.380035	0.23052
	1	MAPK8IP3	0.444933	0.228752	0.149927	0.270441	0.288427	0.15189	0.271185	0.191793
	1	MAPRE2	2.02789	0.805132	0.907749	0.648652	0.393368	0.443937	0.342386	0.313709
	1	MASP2	0.0480659	0.0270657	0.0123808	0.026041	0.0191572	0.0101933	0.0135172	0.0117941
	1	MASTL	0.512998	0.176141	0.152249	0.161978	0.14367	0.223526	0.0878962	0.205486
	1	MAT2A	12.8311	1.86857	2.57544	2.30964	1.92524	3.0933	1.90643	0.891745
	1	MATN1	0.00411881	0	0.000136262	0.000328987	0.000192286	8.61538e-05	0	0.00125671
	1	MATN2	0.0992067	0.00158294	0.0175883	0.00138811	0.000350506	0.0039782	0.00214585	0.00856595
	1	MBNL2	0.338769	0.218863	0.260825	0.187194	0.123913	0.0934702	0.106391	0.230914
	1	MCAM	0.189386	0.000550313	0.0497064	0.00804532	0.0037791	0.00102168	0.000536595	0.00358082
	1	MCUR1	0.348264	0.10802	0.204569	0.178336	0.122994	0.121936	0.183273	0.255368
	1	MECP2	0.539881	0.165395	0.24181	0.253308	0.387033	0.277584	0.185474	0.253328
	1	MED26	0.210146	0.09439	0.0885377	0.0910735	0.097505	0.146663	0.0822651	0.067726
	1	MED29	1.27636	0.348753	0.426266	0.430661	0.44149	0.396182	0.481945	0.497936
	1	MEG3	0.826165	0.000803824	0.0189679	0.0213136	0.000184548	0	0.000201927	0
	1	MEIS2	0.027091	8.48522e-05	0.00935876	0.0108072	0.00274795	0.000201172	0	0.00504167
	1	MEIS3P1	0.216466	0.0654868	0.144785	0.163234	0.0518152	0.0182874	0.0107756	0.0768284
	1	MESDC1	4.57209	0.37566	0.306221	0.532291	0.647022	1.53765	0.406166	0.238911
	1	MEST	0.28806	0.0382469	0.0729255	0.0363963	0.00309298	0.0108396	0.0127289	0.0081464
	1	METRNL	14.282	1.13565	1.32596	1.24844	1.13535	5.42504	1.19414	1.67665
	1	METTL7B	1.84054	0.00454661	0.193612	0.0660352	0.238654	0.173204	0.120335	0.00221623
	1	MFAP2	0.0603206	0	0.0241874	0.00535168	0	0	0	0
	1	MFAP5	0.181865	0.00030562	0.04966	0.00175713	0.0819965	0.000297693	0.0144306	0.00115984
	1	MGAT2	1.46894	0.938483	0.677989	0.742337	0.834702	1.00623	0.783157	1.06106
	1	MGP	0.0750931	0.000810034	0.0245243	0.000870412	0	0.00022401	0.0020992	0.0027185
	1	MIB2	0.433096	0.0210989	0.116606	0.161344	0.225938	0.108986	0.203874	0.256246
	1	MID1	0.0110819	0.000534037	0.00568401	0.00254767	0.000326739	0.000245521	0.000873908	0.000893748
	1	MIER3	0.244524	0.157697	0.127969	0.134213	0.143331	0.157414	0.0790636	0.16851
	1	MIR1254-1	0.103788	0.0745602	0.0231017	0.0695494	0.0802616	0.0149689	0.0215431	0.0623392
	1	MIR1302-5	0.0746261	0	0	0	0	0.000630602	0	0
	1	MIR132	0.0745362	0	0	0	0.000425588	0.000387022	0.000664595	0
	1	MIR142	1.58647	0.450335	0.149471	0.125145	0.271176	0.098348	0.340116	0.0582032
	1	MIR155HG	1.55281	0.00962642	0.200528	0.236368	0.399425	0.126014	0.203729	0.0335035
	1	MIR186	0.24123	0.072468	0.0520171	0.0815704	0.0565139	0.0419343	0.0407712	0.0720651
	1	MIR1909	0.0996111	0.00942879	0.00471082	0.0144845	0.0243187	0.0232994	0.0389359	0.00665946
	1	MIR212	0.822749	0	0	0	0	0.000270746	0.0108731	0
	1	MIR221	0.426224	0.0165941	0.103062	0.0195502	0.103643	0.00900967	0.0265828	0.0132082
	1	MIR3064	7.09116	4.37297	3.50328	2.92605	3.34468	0.602712	3.28834	0.651373
	1	MIR324	0.97229	0.135245	0.0471118	0.0837153	0.347967	0.0410917	0.107227	0.10179
	1	MIR3606	0.000452315	0	7.72747e-05	4.7622e-05	0	0	0	0.000108479
	1	MIR3620	0.134704	0.0249608	0.0087867	0.0283808	0.0434136	0.0133589	0.0257175	0.0268224
	1	MIR3652	27.6729	0.00729812	1.71171	5.36141	3.30345	5.15338	3.85258	5.09368
	1	MIR3674	0.0850411	0.010203	0.0111827	0.0218556	0.0450272	0.00941541	0.0511863	0
	1	MIR3690	0.0587168	0.0218165	0.0015605	0.0109384	0.0091667	0.0123562	0.00588051	0
	1	MIR3945	0.0729381	0.00600102	0	0.0120672	0.0191733	0.00271431	0	0.00250006
	1	MIR4257	0.515428	0.194131	0.148391	0.176327	0.125431	0.0210665	0.0794	0.045741
	1	MIR4420	0.52867	0.181923	0.0528842	0.17722	0.0935086	0.0569202	0.0444592	0.117414
	1	MIR4497	0.0581721	0	0	0	0.00166522	0.0159599	0	0
	1	MIR4530	0.055875	0	0.00146629	0.000971498	0.000519434	0.0172296	0	0.0229835
	1	MIR4637	0.0743179	0	0	0.012706	0	0.014734	0	0.0102251
	1	MIR4648	0.190204	0.0518169	0.00072988	0.0595892	0.024286	0.0564485	0.0483094	0.0789713
	1	MIR4649	0.0423914	0	0	0.000963404	0	0	0	0
	1	MIR4734	0.0953363	0	0.00127391	0.00614247	0.0246741	0.0446222	0.0771613	0.00050772
	1	MIR4742	0.116048	0.0233213	0.0041961	0.0461966	0.0011565	0.0458466	0.00197426	0.0531409
	1	MIR4745	0.0815033	0	0.00264878	0.0344192	0.0257351	0.0126824	0.00147635	0.0243348
	1	MIR5010	0.302503	0.0622892	0.111512	0.191652	0.10486	0.036463	0.0547082	0.0971343
	1	MIR503	0.258447	0.000619276	0.00329682	0.0015634	0	0.0037634	0	0.0788362
	1	MIR503HG	1.32131	0.0125251	0.0278562	0.0271878	0	0	0.0220458	0.0935506
	1	MIR548G	0.00884621	0	0.000633153	0.00086061	0.000521122	0.00220132	0.00125716	0.00114186
	1	MIR5587	0.124273	0.0029036	0.0148223	0.0309977	0.0568555	0.042665	0.0397221	0.0746236
	1	MIR573	0.0767782	0.0369897	0.0106076	0.0346141	0.0264001	0.0109302	0.00474618	0.0269057
	1	MIR590	0.173338	0.102637	0.0173175	0.0341588	0.0430541	0.0392066	0.0513554	0.0812975
	1	MIR6126	0.211921	0.0361935	0.0489345	0.0342525	0.0775733	0.0946752	0.0288909	0.0230102
	1	MIR614	0.168051	0	0.00313905	0.0205589	0	0.00207756	0	0.00111367
	1	MIR616	0.418081	0.200602	0.0647083	0.0917844	0.047187	0.0350515	0.0637728	0.0503521
	1	MIR623	0.190618	0.0206876	0.00053624	0.021179	0.00608119	0.0178584	0.0115818	0.00711925
	1	MIR636	0.0921382	0	0.0108963	0.0242649	0.0369661	0.0208494	0.0153536	0.0499458
	1	MIR645	0.600878	0	0.00104824	0.0408012	0.0171857	0.0316979	0.0170084	0.0466597
	1	MIR6503	0.60926	0.0282685	0.0547029	0.125497	0.0724417	0.0138357	0.0659905	0.0515235
	1	MIR6509	0.0916219	0.00512061	0.00276637	0.0308448	0.00434802	0.0132511	0	0.0494548
	1	MIR657	0.0313753	0.00909374	0.000335157	0.00534371	0	0.0111546	0	0
	1	MIR6716	0.0271306	0.00038531	0.000583909	0.00715994	0.00109898	0.00118715	0.000348697	0.00462827
	1	MIR6739	0.0852177	0.0463692	0.0136358	0.0364727	0.0131747	0.0417094	0.0169235	0.0280069
	1	MIR6743	0.0930969	0.0326505	0.00207512	0.0190284	0.0262244	0.0311577	0.0102277	0.0329303
	1	MIR6746	0.118163	0	0.00566528	0.0125442	0.0247261	0.00578316	0.0122045	0.0218153
	1	MIR6751	0.141459	0.030513	0.00250246	0.0319746	0.0187965	0.0102675	0.0214063	0.0236436
	1	MIR6759	0.122364	0.0312366	0.039845	0.0811976	0.0272717	0.0610444	0.0524795	0.071786
	1	MIR6763	0.0382312	0.0178096	0.00477843	0.00629057	0.0114786	0.00388122	0.0122045	0
	1	MIR6764	0.129458	0.0683972	0.00613823	0.0444225	0.0345957	0.0164632	0.0041015	0.0324509
	1	MIR6777	0.191639	0.000467042	0.00283727	0.0486203	0.0157622	0.0149876	0.0193238	0
	1	MIR6787	0.164068	0	0.00825362	0.080291	0.0399957	0.0544626	0.109741	0.104984
	1	MIR6808	0.0636945	0.00165927	0.003575	0.0124892	0.0053787	0.0145154	0.000723985	0.0084608
	1	MIR6819	0.152973	0.0574726	0.0109682	0.0664043	0.027304	0.0200149	0.0277101	0.0236966
	1	MIR6821	0.633005	0.0232139	0.0489614	0.161727	0.307428	0.140135	0.332131	0.132763
	1	MIR6831	0.309354	0.0257205	0.000750307	0.00750004	0.000533986	0.0139972	0.00241077	0.0187358
	1	MIR6836	0.577898	0	0.00529545	0.030111	0.0108269	0.0182437	0.0228378	0.0260749
	1	MIR6858	0.0526798	0.00855774	0.0161105	0.0376484	0.0235232	0.00894566	0.0160297	0.0257612
	1	MIR6884	0.0584512	0.0289902	0.00391613	0.027722	0.0290631	0.00566085	0.0107963	0.0147285
	1	MIR718	0.0726464	0	0.00255354	0	0.0120506	0.0372969	0.0457337	0
	1	MIR877	0.0634454	0.00849852	0.00567437	0.0190145	0.0208853	0.0218643	0.0062095	0.00912764
	1	MIR99AHG	0.00594892	0.00021088	0.00285669	0.00421798	0.000105693	0.000537897	0	0.00215002
	1	MIS12	0.672021	0.221542	0.317791	0.262406	0.218616	0.224752	0.248084	0.232021
	1	MISP	0.00544103	0	0	0	0.00054277	0.000231476	0	0
	1	MKNK2	1.79591	0.93928	0.402389	0.52857	0.726909	0.450899	0.699847	0.837226
	1	MLC1	0.438166	0.0518354	0.0808197	0.0476332	0.000881564	0.00621192	0	0.000870592
	1	MLF1	0.395051	0.0621456	0.210986	0.17845	0.072095	0.0174796	0.0314203	0.0708512
	1	MLLT1	0.790911	0.24543	0.268812	0.305087	0.384143	0.368281	0.273231	0.21934
	1	MMP11	0.0539122	0	0.00254178	0.00532032	0.000318414	0.000269423	0.00121451	0.00723768
	1	MMP19	9.62634	0.108847	0.401375	1.03853	3.62545	3.20006	2.28609	0.905118
	1	MOAP1	1.08895	0.727583	0.542095	0.664776	0.485011	0.588019	0.345919	0.987796
	1	MOB1B	1.026	0.384997	0.588829	0.433494	0.310136	0.489266	0.265738	0.136939
	1	MORF4L2	3.56947	1.91317	1.65846	1.78692	1.27038	1.74457	1.46519	1.93941
	1	MORN1	0.0660382	0.0105182	0.0371919	0.0645017	0.0202496	0.0142737	0.023641	0.0362411
	1	MPP1	14.7678	2.62889	4.37929	7.08656	3.01578	7.122	4.29964	4.71487
	1	MPP3	0.0410644	0.00438557	0.00342925	0.0191798	0.00200096	0.00252166	0.00401128	0.0123972
	1	MPPED2	0.156192	0.000572134	0.00152178	0.0189135	0	0.00940087	0.00101811	0.00049321
	1	MRC1	12.4354	0.0191793	0.494175	2.26592	5.4319	4.60069	2.5741	4.28345
	1	MS4A4A	16.3914	0.42828	1.75734	3.1939	2.32557	2.32666	1.51241	3.14433
	1	MS4A7	11.4519	3.76674	3.78703	4.60263	8.05478	3.23979	7.05715	4.12187
	1	MSLN	0.0817287	0.00183359	0.0647616	0.00105359	0	0	0	0
	1	MSTO2P	0.267409	0.0321806	0.0630149	0.0793845	0.097429	0.063709	0.0611246	0.0251535
	1	MSX1	0.0380369	0.000233134	0.0199273	0.000440164	0.000301456	0.00023912	0	0.00229689
	1	MTSS1L	0.628191	0.00425572	0.0161063	0.109233	0.0242241	0.0182349	0.0112902	0.0185295
	1	MUC13	0.00617652	0	0	0.000120329	0	0	0	0
	1	MUC5B	0.00182298	0.000127795	0.000145742	0.00079626	0.000930703	0.000586687	0.000432233	0.000837283
	1	MXRA8	0.155154	0.0115058	0.0579695	0.0327133	0.0240038	0.0234478	0.0426615	0.0463825
	1	MYC	1.73309	0.348724	0.332838	0.333029	0.204183	0.816584	0.305949	0.501822
	1	MYCN	0.0284373	0.000422132	0.000278778	0.000842496	0	0.00154712	0	0.00285454
	1	MYH10	0.0592145	0.00514519	0.0121116	0.0231219	0.00421847	0.00404835	0.00354835	0.0109913
	1	MYOCD	0.00279549	0	0	0.000379376	0	0	0	0
	1	MYZAP	0.132885	0.00213839	0.0238232	0.000155163	0.00030337	0.0618341	0.0140712	0
	1	N4BP2L1	0.530553	0.290155	0.104506	0.0829693	0.332808	0.0705223	0.274274	0.1066
	1	NAALAD2	0.196699	0.00346634	0.00720596	0.00690102	0.00322478	0.00790901	0.00336587	0.00742298
	1	NAALADL2	0.00758431	0.00019588	0.00615585	0.000339274	0.000453852	0.00108791	0	0.000347307
	1	NAF1	0.753397	0.0845719	0.128007	0.0857613	0.311366	0.175742	0.0871448	0.0399467
	1	NANS	4.46187	1.07365	1.50034	1.97553	2.29315	1.48843	2.65371	2.28329
	1	NAP1L5	0.0627458	0.0304171	0.0574986	0.0478877	0.0218143	0.0343787	0.0163637	0.0147484
	1	NARS2	0.371755	0.0935302	0.210403	0.197484	0.152972	0.097751	0.146911	0.132898
	1	NASP	1.16836	0.729536	0.488634	0.475008	0.330246	0.583802	0.64995	0.311029
	1	NAV2	0.22267	8.75776e-05	0.0242384	0.0503308	0.0449071	0.0444103	0.0188073	0.00179022
	1	NAV2-AS5	0.00515184	0	0	0.000539316	0	0	0	0
	1	NAV3	0.124371	0.000307983	0.0389166	0.0441658	7.32672e-05	3.35792e-05	0	0.00800651
	1	NBL1	3.32849	0	0.30594	0.748058	0.0183982	0.998647	0.0792773	0.314447
	1	NCAPH2	0.768743	0.295663	0.424188	0.512092	0.541877	0.333581	0.47493	0.548911
	1	NCK2	1.71969	0.219102	0.545111	0.658681	0.408254	0.475068	0.210692	1.05729
	1	NCKAP5	0.112673	0	0.0275582	0.0942265	0.000101371	0.000220604	0.0110654	0.0645045
	1	NCOA7	0.406925	0.15968	0.27102	0.229829	0.194424	0.19254	0.112916	0.137699
	1	NDNF	0.00474537	0	0.000441747	0	0	0	0	0
	1	NDUFC2-KCTD14	0.0558149	0.0257251	0.0403952	0.00908212	0.0224793	0.00374544	0.0103555	0.0012225
	1	NEAT1	20.3085	5.23494	5.69959	3.70811	3.73744	0.867282	3.89131	0.967389
	1	NEBL	0.00250083	0	0.000331221	3.93572e-05	0	0.000584414	0.000297993	0
	1	NEDD9	2.59558	0.934921	0.127714	0.0500432	0.104347	0.0480365	0.0156084	1.0253
	1	NEK1	0.134448	0.0607846	0.115598	0.108106	0.044095	0.0537035	0.0510676	0.0620056
	1	NET1	0.16064	0.0767708	0.0671032	0.0383617	0.0657592	0.0929775	0.0223265	0.0225551
	1	NETO2	0.412474	0.171922	0.0765227	0.0833479	0.223287	0.243328	0.138745	0.136045
	1	NEU4	0.263177	0.00494885	0.00222385	0.00455505	0.00750116	0.00982978	0.00649381	0
	1	NEURL2	0.632718	0.00519018	0.0329887	0.0893565	0.0607731	0.0265309	0.0254999	0.0762135
	1	NFAT5	0.417135	0.221777	0.197237	0.166779	0.272497	0.198076	0.123472	0.0831552
	1	NFATC1	1.05872	0.150155	0.312743	0.237722	0.18631	0.283879	0.229347	0.182845
	1	NFATC2	0.397952	0.00719636	0.180773	0.182021	0.0293818	0.018559	0.0199884	0.091539
	1	NFATC4	0.00674385	0	0.00109223	0.00157784	6.75926e-05	0	0	0
	1	NFKB1	8.93917	1.97957	0.817733	0.575103	1.51779	2.76615	1.06971	0.556056
	1	NFKB2	3.96769	1.36674	1.01698	0.442922	2.17253	1.39096	1.19585	0.303946
	1	NFKBIA	28.7514	15.3972	2.79147	3.15661	8.96495	7.48969	12.658	2.9952
	1	NFKBID	2.74101	0.297767	0.164183	0.201781	0.250757	0.503881	0.524282	0.582633
	1	NFKBIE	2.82185	0.618696	1.16695	0.662092	1.88346	1.68247	2.07265	0.99014
	1	NGLY1	1.01109	0.558717	0.353554	0.30397	0.360881	0.28747	0.414536	0.400835
	1	NINJ1	23.7604	3.47484	5.6516	6.20395	5.52072	7.6597	11.0107	5.09319
	1	NIPSNAP3B	0.0668795	0.0199718	0.0316528	0.0277599	0.0116768	0.00992901	0.0132974	0.0151933
	1	NKD1	0.0328197	0.000688126	0.00219733	0.00361338	0.00116113	0.00160137	0	0.0012507
	1	NKX3-1	0.0402827	0.0156462	0.0166506	0.00317437	0.0234023	0.00134109	0.00197018	0
	1	NLGN2	0.0381025	0.00208126	0.0148607	0.00608415	0.00175294	0.00642758	0.00216718	0.00164748
	1	NLRP3	4.39256	1.8044	0.295484	0.109893	0.0470381	0.502727	0.299758	0.436381
	1	NNMT	0.766361	0	0.0282965	0.00722994	0.193997	0	0	0.00112613
	1	NOG	0.115687	0.00310062	0.00156824	0.00151159	0.000190257	0.000823828	0.00145138	0
	1	NOL4L	0.258214	0.0898223	0.0983002	0.149542	0.102383	0.0515506	0.0541993	0.143868
	1	NOTUM	0.933063	0	0.00101631	0	0	0	0	0.00235659
	1	NPAS3	0.0324425	0.000199989	0.00239736	0.00203015	0	0	0	0
	1	NPIPB3	0.311946	0.184543	0.0839285	0.0946667	0.167347	0.0628315	0.228547	0.0391035
	1	NPIPB4	0.337756	0.14303	0.130663	0.13282	0.191823	0.0698873	0.16947	0.0399059
	1	NPIPB5	1.02008	0.427565	0.277024	0.257125	0.609138	0.251321	0.412137	0.092592
	1	NQO2	1.86232	1.35014	1.03901	1.13504	1.19733	0.783491	0.881857	1.09794
	1	NR2F1	0.0314271	0	0.00886709	0.00471693	0	0	0	0
	1	NR3C2	0.0410262	0.00281463	0.0278059	0.0181476	0.015454	0.00914659	0.00591711	0.0185898
	1	NR4A1	11.8549	0.380716	0.0234217	0.019262	0.0886279	0.164363	0.077501	0.0785302
	1	NR4A2	7.87873	0.487629	0.0114901	0.0159468	0.0345909	0.121142	0.0275454	0.0406484
	1	NR4A3	8.21236	0.141179	0.0631191	0.154356	0.285547	0.126562	0.208765	0.0871129
	1	NRARP	1.13345	0.0622836	0.00758031	0.00144727	0.0018563	0.0148406	0.00478195	0.0139767
	1	NRIP1	3.00786	0.562312	0.35475	0.888335	0.296792	0.579095	0.146861	1.16065
	1	NRK	0.00296658	0	0	0	0	0	0	0
	1	NRP2	5.88288	0.0406725	1.35343	2.04823	3.23527	2.7648	0.456822	3.0487
	1	NSMF	0.452632	0.245006	0.265688	0.288337	0.120597	0.239002	0.134593	0.163855
	1	NSUN7	0.192905	0.0116551	0.00827475	0.0125193	0.0379315	0.000907346	0.0026783	0.0135155
	1	NTRK2	0.00751771	0	0.00385106	0.00222004	0.000712292	0	0	0
	1	NUAK1	1.61471	0	0.419852	0.382827	0.000355758	0.00229336	0.00105655	0.204566
	1	NUDT9P1	0.00869062	0.00165382	0.0038946	0.000145774	0.00125667	0.00183687	0.00448304	0
	1	NUFIP2	1.11044	0.697129	0.561758	0.632057	0.494507	0.590044	0.310558	0.662672
	1	NXN	0.629525	0.00197023	0.0615232	0.123844	0.00116609	0.00394788	0.00857216	0.187151
	1	NXPH3	0.0264292	0.000397436	0.00131554	0.000869329	0.00165107	5.90382e-05	0.00102318	0.0155191
	1	ODF2L	0.458321	0.0386268	0.0778829	0.0811037	0.0507195	0.0327583	0.0331089	0.0657908
	1	OGT	3.20395	1.59575	1.14588	0.869987	0.656462	0.349072	0.583031	1.166
	1	OLFML2B	2.52472	0.0275889	0.256915	0.333875	0.12598	0.879674	0.581367	0.303208
	1	OR13A1	0.00641391	0	0.000653347	0.00232181	0.000699954	0.000158787	0	0.00246295
	1	OR2B11	0.203905	0.0146026	0.00702494	0.00333454	0.00147911	0.0101025	0.0052323	0.00982211
	1	OSMR	0.0392626	0	0.0272719	0.00322879	0.000120881	0.00132506	0.000495759	0.00123842
	1	OSR2	0.0488528	0.000739072	0.000349967	0.000547894	0.000363934	0.00151459	0	0.000976307
	1	OTUD1	8.42605	2.35383	0.5184	0.621095	0.61761	0.70192	0.540288	0.404485
	1	OTUD3	0.121855	0.0502523	0.0519054	0.0611025	0.0471951	0.0218888	0.0366356	0.0352088
	1	OTULIN	0.407273	0.291127	0.234335	0.276693	0.154329	0.294862	0.166904	0.294753
	1	OVGP1	0.0251537	0.00590021	0.0162882	0.00868094	0.00220143	0.00307779	0.0064996	0.0130084
	1	OXCT1	0.321721	0.099597	0.236605	0.240959	0.0196557	0.0686577	0.024543	0.0663075
	1	OXGR1	0.034745	0.0027406	0.000625817	0	0	0.00067464	0	0
	1	P3H2	0.557071	0.0100465	0.0277578	0.0600359	0.00330845	0.0169516	0.0138712	0.111726
	1	PABPC1L	0.0898932	0.0300268	0.0419393	0.0512241	0.0451538	0.00615189	0.0241287	0.0109863
	1	PABPC4L	0.00485155	0	0	6.35214e-05	0	0	0.0005937	0
	1	PADI1	0.00476048	0	0.00330918	3.07072e-05	0	0	0	0
	1	PAEP	0.0568035	0	0	0	0	0	0	0
	1	PAF1	1.65483	0.662714	0.54723	0.439432	0.673164	0.488621	0.481855	0.3363
	1	PAPD5	0.485141	0.167809	0.0882142	0.0910802	0.0717997	0.117285	0.0675467	0.122427
	1	PAPD7	0.581662	0.28657	0.18206	0.178949	0.268208	0.189562	0.133414	0.11561
	1	PAPPA	0.179071	0	0.00277756	0.00203096	3.54864e-05	2.57942e-05	0	0.000829033
	1	PAPPA2	0.196038	0	0.0047854	0	0	0.000212791	0	0.000171202
	1	PAPSS2	1.57799	0.421842	0.229469	0.537827	0.38562	0.428075	0.540059	0.368737
	1	PARK2	0.0490527	0.000438696	0.023563	0.0117558	0.00616991	0.00664605	0.00698252	0.0171614
	1	PCDH10	0.0515938	0.000171375	0.0136735	0.00160048	8.43522e-05	0	0	0.000645805
	1	PCDH12	1.39863	0.0200447	0.00364782	0.00541776	0.0048667	0.0210783	0.003754	0.0767845
	1	PCDH18	0.0876148	0	0.0339195	0.0196657	0.000273077	0.000111326	0	0.0304917
	1	PCDHAC2	0.071558	0	0.0125308	0.0020341	7.33074e-05	0.00119443	0	0.00149485
	1	PCDHB14	0.00915317	0	0.00181312	0.00231187	0.000146727	0	0.000230975	0.00184183
	1	PCDHB6	0.0023684	0	0.00106745	0.000758281	0	0.000190058	0	0.000640722
	1	PCDHB8	0.00347153	6.75806e-05	0.000131867	0.00125856	0	0.000169722	0	0.00219045
	1	PCNXL4	0.867752	0.389325	0.382605	0.381682	0.241881	0.35328	0.156103	0.298563
	1	PDCD1	0.180313	0.00620617	0.0172367	0.00824829	0.0152115	0.0320678	0.0272551	0.00929562
	1	PDCL3	0.925853	0.536448	0.700766	0.536948	0.598622	0.575105	0.809364	0.254426
	1	PDE10A	0.00224185	0	0	0.00124795	6.99206e-05	0	0	0
	1	PDE2A	0.42846	0.0164068	0.0217647	0.0130636	0.00925124	0.0770809	0.00835198	0.00627984
	1	PDE4A	1.01484	0.298019	0.223871	0.233347	0.739389	0.503472	0.640064	0.0981359
	1	PDE4B	6.88703	0.70581	0.185748	0.15463	0.540981	0.234179	0.211702	0.120788
	1	PDE9A	0.351918	0.00241314	0.150572	0.151639	0.0478851	0	0.00186918	0.197418
	1	PDGFB	1.78909	0.0102725	0.542497	0.233183	0.0564336	0.544682	0.0807439	0.130889
	1	PDGFRA	0.0567881	0	0.0251988	0.00842846	0.00259597	0.016747	0.00425312	0.0117772
	1	PDGFRB	0.0406749	0.00478508	0.0106486	0.00735338	0.00229111	0.000635734	0.00397774	0.00141853
	1	PDIA3	8.71462	3.34551	3.90648	3.48542	4.11855	4.80984	6.09639	1.59126
	1	PDK4	1.6333	0.194587	0.0300897	0.726184	0.325218	0.117584	0.362254	1.11982
	1	PEG3	0.0339349	0.00227335	0.00492756	0.020388	0.00805999	0.00498414	0.00210592	0
	1	PGAP1	0.469977	0.00799444	0.0208825	0.0244459	0.00623093	0.0322669	0.00428338	0.0202112
	1	PGF	0.0623436	0	0.0294579	0.0372005	0.00811712	0.00334949	0.00347153	0.0339141
	1	PGM3	0.52758	0.0929149	0.206137	0.241418	0.288684	0.117736	0.112848	0.218218
	1	PHEX	0.00787742	0	0.00103132	0.00068179	0.00033316	0.00015519	0	0.0016823
	1	PHF1	1.59952	0.378468	0.514036	0.379566	0.68653	0.266062	0.449703	0.42337
	1	PHF10	0.959871	0.561889	0.286442	0.265841	0.408152	0.34354	0.385177	0.162911
	1	PHF13	0.272022	0.0950776	0.151698	0.137779	0.155974	0.167542	0.11093	0.170814
	1	PHF20	0.839264	0.513529	0.340371	0.341062	0.31132	0.467291	0.269038	0.275095
	1	PHLDB2	0.0507278	0.000393447	0.00762735	0.000220777	0.00119391	0.00442979	0.000594595	0
	1	PHLDB3	0.296735	0.00602674	0.0214619	0.0322229	0.016458	0.0295633	0.00884748	0.0417536
	1	PHLPP1	0.149953	0.0779462	0.0646416	0.0563044	0.0326112	0.0854216	0.0380904	0.0700652
	1	PHTF1	0.34246	0.151355	0.193439	0.250516	0.175928	0.185185	0.130302	0.165872
	1	PIF1	0.226435	0.000405162	0.0133094	0.0218287	0.0457483	0.034465	0.00362869	0.00155377
	1	PIGA	1.19278	0.397338	0.114605	0.214112	0.101844	0.151393	0.100097	0.188132
	1	PIK3R1	5.08797	0.734931	0.563879	0.578934	0.195116	1.01357	0.249557	0.45906
	1	PIM2	0.605563	0.235765	0.115959	0.123783	0.106061	0.151203	0.164337	0.204946
	1	PITX2	0.0290124	0	0	0	0	0	0	0.00120317
	1	PKD1P6	0.334241	0.114789	0.0956762	0.177058	0.223421	0.102098	0.102461	0.175779
	1	PLA2G2A	0.179431	0	0	0	0	0	0	0
	1	PLA2G5	0.00278735	0	0	0	0	0	0	0
	1	PLAA	0.732344	0.440924	0.304879	0.276108	0.34031	0.323457	0.231191	0.238884
	1	PLCH1	0.0491503	0.000169816	0	0.000132559	0	0	0	0
	1	PLCXD1	0.28663	0.069863	0.0229887	0.0688364	0.0726971	0.0140391	0.0204989	0.0198407
	1	PLEK	21.0967	11.2201	11.3706	5.67355	8.45218	7.99856	6.55659	6.16028
	1	PLEKHG2	1.395	0.163995	0.0647954	0.081867	0.026938	0.193667	0.0985098	0.0813931
	1	PLEKHG5	1.91967	0	0.00832437	0.0171782	0.000520604	6.25768e-05	0.00476176	0.108302
	1	PLEKHH2	0.00863872	0	0.00562485	0.00256152	0.000663382	0	0	0.00051022
	1	PLOD2	0.123309	0.00143891	0.0688196	0.0136492	0.00126676	0.0484527	0.00225507	0.00596021
	1	PLTP	84.1843	0.0244613	4.37306	6.35432	2.12891	5.66948	1.2833	9.53833
	1	PLXDC1	0.107731	0.00138055	0.00482549	0.00738164	0.00584095	0.00153132	0.00350627	0.00178879
	1	PLXNA2	0.655304	0.031439	0.0261011	0.0790182	0.0324563	0.0681398	0.025619	0.0624721
	1	PMEPA1	1.29682	0.0298629	0.141213	0.0516533	0.0905254	0.0660744	0.0301183	0.0415367
	1	PMP22	22.6467	0.0840743	1.08273	2.57027	0.623815	1.09805	2.07938	2.97739
	1	PNRC1	10.2408	3.38255	1.48023	1.20061	2.88083	3.55768	2.56601	2.54621
	1	PODNL1	0.0289724	0.000989148	0.00305774	0.0102694	0.0020133	0.00290472	0.00328552	0.00629992
	1	POLA1	0.512491	0.0600083	0.0830582	0.0885577	0.0571446	0.140938	0.0400573	0.0992438
	1	POLE	0.351449	0.0905518	0.0589422	0.0845791	0.113708	0.116428	0.0777484	0.0917571
	1	POLR2A	2.79613	0.940622	0.63991	0.790563	1.37221	0.897911	0.542251	0.233504
	1	POLR3E	0.649432	0.167862	0.195531	0.208698	0.216627	0.25702	0.175747	0.318522
	1	POM121	1.07345	0.376727	0.243269	0.255895	0.497294	0.571502	0.250161	0.125429
	1	POM121C	0.606682	0.322125	0.193721	0.175737	0.371566	0.372511	0.204251	0.0629877
	1	PON2	1.12223	0.177461	0.672151	0.624139	0.174954	0.502369	0.170143	0.541421
	1	POU6F1	0.0369879	0.0145684	0.0187788	0.0121017	0.0038778	0.0134858	0.014642	0.0104593
	1	PP14571	0.0045988	0	0.000422003	0.0012973	0	0	0.00136446	0
	1	PPM1N	0.0979211	0.0198794	0.0820792	0.039389	0.0351963	0.0414892	0.0711454	0.0326425
	1	PPP1R13B	0.142896	0.0156064	0.0273059	0.0402532	0.0637389	0.0173067	0.0314796	0.0933483
	1	PPP1R3G	0.178298	0.0153171	0.03364	0.0727167	0.00973293	0.039122	0.0176895	0.0285284
	1	PPT2-EGFL8	0.0601231	0.00775082	0.0145728	0.0181508	0.0192042	0.00924136	0.00717264	0.00717502
	1	PQLC1	1.5103	0.473569	0.625276	0.50916	0.766262	1.04446	0.575645	0.479641
	1	PRG2	5.53775	0.00767717	0.267586	0.0367218	0.0264622	0.071663	0.307972	0.0343342
	1	PRICKLE2	0.121013	0	0.0118367	0.0217675	6.18632e-05	0.00255033	0	0.0320926
	1	PRICKLE2-AS1	0.00628825	0	0	0.00132566	0	0	0	0.000181205
	1	PRKAB1	0.900216	0.418109	0.277736	0.310325	0.355744	0.207524	0.259586	0.466508
	1	PRKAR1A	6.40494	4.06913	3.4059	3.86415	2.87418	2.58923	3.24582	5.58586
	1	PRKCZ	0.0593241	0.0278294	0.0335623	0.00209629	0.0337826	0.000577884	0.00353329	0.0135373
	1	PRKG1	0.00724318	0.000273684	0.00122665	0.000610711	0	0.000496144	0	0.00067609
	1	PRLR	0.153745	0.0509694	0.0105217	0.0282228	0.000219001	0.0254138	0.000705005	0.000190616
	1	PRMT9	0.624234	0.11822	0.110252	0.176986	0.10364	0.109255	0.075769	0.191485
	1	PRNP	8.15043	2.83335	3.27075	2.75022	1.51377	2.75262	0.89181	1.86945
	1	PROK1	0.0755371	0	0.00095757	0.000416408	0	0	0	0
	1	PROM1	0.0305933	0.000172143	0	0.000329451	0.000181756	0	0	0
	1	PROS1	0.884872	0.0234033	0.335801	0.421959	0.401734	0.0614247	0.1034	0.681801
	1	PROX1	0.0413785	0.000156013	0.0162393	0.0126022	0.00399391	0.000673395	0	0.00620064
	1	PRR5	1.50324	0.00551168	0.287542	0.226274	0.0193299	0.516931	0.0367488	0.313751
	1	PRR5-ARHGAP8	0.155733	0	0.00556992	0.0198069	0.00127412	0.00736798	0	0.0274126
	1	PRSS36	0.346828	0.00735304	0.0967606	0.130226	0.0549219	0.105083	0.130576	0.202977
	1	PRSS8	0.082828	0.00146125	0.000655937	0.00249954	0.002013	0.00335926	0.00188728	0.00408999
	1	PSG2	0.0564489	0	0	0	0	0	0	0
	1	PSMD12	2.23552	0.979811	0.872309	0.675338	0.777105	1.03996	0.996733	0.365641
	1	PTGER4	4.14163	0.624304	0.888077	0.817069	1.31338	0.567176	0.457731	0.425044
	1	PTOV1	0.987048	0.344782	0.605233	0.631128	0.647187	0.651156	1.0065	0.840019
	1	PTPN1	8.94589	1.41552	0.873771	1.09409	2.11388	1.0722	0.897496	1.28296
	1	PTPN9	1.06933	0.663143	0.54185	0.675019	0.701195	0.712342	0.412303	0.733995
	1	PTPRF	0.208446	9.47658e-05	0.00670266	0.00933153	0.105218	0.000372392	0.0223138	0.000589842
	1	PTPRK	0.217974	0.0003278	0.0186307	0.00238831	0.000436476	0	0.0106791	0.0313939
	1	PTPRN2	0.126997	0.047527	0.066487	0.0958611	0.00196159	0.0144875	0.00227028	0.0020755
	1	PURB	1.04294	0.397221	0.280137	0.299763	0.275004	0.43744	0.151621	0.166098
	1	PUS10	0.427379	0.0740123	0.0976944	0.0980922	0.0919922	0.0380241	0.0545781	0.11124
	1	PXDC1	3.47444	0.0075752	0.937066	1.04687	0.58591	0.835066	0.600971	1.12671
	1	PXDNL	0.0024406	0	0.000437083	0.000382112	0.000163632	0	0	0.00179135
	1	PYCARD-AS1	0.0668069	0.0230452	0.0380438	0.0343231	0.0173733	0.0267769	0.0476384	0.04356
	1	PYROXD2	0.0743709	0.0172042	0.0153038	0.0200673	0.00666164	0.0311811	0.00813294	0.0156531
	1	QPCTL	0.411787	0.0664463	0.0982039	0.141939	0.163954	0.152162	0.0986204	0.216533
	1	RAB11FIP5	0.453207	0.0193736	0.155084	0.156659	0.0465594	0.0609041	0.013136	0.0486148
	1	RAB1A	6.22952	2.91865	3.76606	3.72063	3.47848	2.53244	3.7262	2.56364
	1	RAB20	4.94595	0.587251	2.27213	2.79892	2.53294	0.723094	2.02286	3.19947
	1	RAB21	2.84759	1.47531	0.679105	0.703386	0.642097	1.22522	0.607133	0.759913
	1	RAB35	1.92636	1.11852	1.01874	1.19079	0.839182	1.19146	0.788804	1.01053
	1	RAB3A	0.0718978	0.0195195	0.0225832	0.0196682	0.0144815	0.0233259	0.00594935	0.0166732
	1	RAB8B	3.39728	1.76227	0.868454	1.12023	0.785634	1.40863	0.684334	0.982287
	1	RABGEF1	3.00871	1.32063	0.490717	0.658106	0.604519	0.698629	0.75843	0.516653
	1	RAD9A	0.2765	0.089767	0.0644717	0.110155	0.134777	0.0600001	0.084802	0.0787031
	1	RALGAPA1	0.357898	0.103686	0.114232	0.16317	0.114179	0.130903	0.0780345	0.171591
	1	RALGPS2	0.163617	0.0573641	0.0281244	0.0315862	0.0120353	0.0179975	0.0122438	0.0494244
	1	RANBP2	6.66449	0.587411	0.673425	0.7236	0.433716	1.24904	0.329301	1.30665
	1	RARG	0.24285	0.102001	0.0584885	0.0226166	0.11419	0.0465267	0.199544	0.0596308
	1	RASD1	0.0662414	0.00505469	0.00271083	0.0059462	0.00414322	0.00531721	0.00564146	0.00846746
	1	RASD2	0.0310159	0.000739716	0.00109158	0.00012204	0	0.00396591	0	0
	1	RASGEF1B	6.62707	1.42772	0.906046	0.988614	1.46884	2.14265	0.739511	2.13145
	1	RASL10A	0.0952249	0.00525762	0.0360536	0.0237547	0.00545924	0.01593	0.0614577	0.0342333
	1	RASL11A	0.310708	0.138345	0.0239258	0.0245867	0.0588919	0.0104406	0.0225342	0.0420728
	1	RASSF6	0.000600762	0	0	0	0	0	0.000456455	0
	1	RBBP8	1.06358	0.527073	0.262075	0.206635	0.190266	0.341303	0.150617	0.150099
	1	RBM47	3.53693	0.651357	0.447546	1.14594	1.52982	1.38697	1.0485	1.76942
	1	RBMS1	2.46631	1.50342	0.695997	1.52796	0.772336	0.970411	0.645684	2.33099
	1	RCAN1	2.10013	0.357717	0.774172	0.739515	0.670366	0.866104	1.78673	0.991052
	1	RCN3	0.786567	0.0802154	0.216289	0.348029	0.265523	0.209214	0.457565	0.33294
	1	REC8	0.295841	0.120187	0.0359918	0.0717758	0.0901663	0.0246586	0.033242	0.0191325
	1	REEP4	0.903275	0.482078	0.482016	0.406859	0.42896	0.46724	0.654517	0.318308
	1	REL	3.94596	0.578228	0.164145	0.160468	0.410576	0.362447	0.282922	0.188478
	1	RELA	1.54728	1.07294	0.890171	0.657025	1.31016	1.01127	0.766006	0.561282
	1	RELB	1.3413	0.665327	0.574435	0.401106	1.1655	1.00288	0.913827	0.318825
	1	RELT	2.24566	0.590347	0.44379	0.552612	0.775547	0.634348	0.661167	0.933694
	1	RERE	0.505288	0.282251	0.192711	0.211083	0.160822	0.281633	0.163293	0.0867007
	1	RERG	0.00534353	0	0.000565067	0	0	0	0	0
	1	RFTN2	0.0553059	0.000979924	0.0063349	0.00527834	0.000435088	0.00113117	0.00221323	0.00197495
	1	RFX1	0.218441	0.0591809	0.075341	0.0939365	0.113846	0.0952037	0.0925931	0.077143
	1	RGMA	0.259362	0	0.00768665	0.00399926	0	0.00425314	0.0089482	0
	1	RGPD2	0.4789	5.34318e-05	0.0332455	0	0	0.00259542	0	0
	1	RGPD3	0.257537	0.0195515	0.0160613	0.0269918	0.0153227	0.0459857	0.012983	0.0656856
	1	RGPD5	0.498993	0	0.097227	0.178279	0.135985	0.120967	0.052057	0.260304
	1	RGS1	11.5391	0.932657	2.4237	2.97694	1.46622	2.09901	1.4109	1.72491
	1	RGS13	0.0684938	0.0046915	0.0092983	0.000935156	0.0042567	0.00596132	0	0.00222988
	1	RHBDF2	2.31855	0.396349	1.22097	0.504372	1.56683	0.640858	1.03316	0.579829
	1	RHBDL3	0.00664405	0.00274389	0.00610205	0.00085683	0	0.00266091	0	0.000737104
	1	RHOB	3.17314	1.24393	0.362373	0.690022	0.297985	0.713835	0.194391	0.848547
	1	RHOU	6.71566	0.750315	0.141361	0.367284	0.43123	0.546253	0.325695	0.3646
	1	RHPN2	0.0136074	0.00206329	0.00353621	0.00754327	0	0.000858457	0.000751765	0.00965547
	1	RILPL2	3.75945	1.11681	1.57998	0.676981	1.22834	1.15424	1.26906	0.444943
	1	RIMKLB	0.422696	0.0761155	0.132483	0.177328	0.143173	0.111745	0.0761856	0.10817
	1	RIPK1	1.21363	0.707273	0.476283	0.470288	0.49876	0.590217	0.284834	0.392946
	1	RND1	0.0749714	0.0042955	0.0111676	0.00372079	0.0083444	0.00220392	0.0216169	0.00233768
	1	RNF103	0.909025	0.525173	0.30714	0.321589	0.261402	0.345446	0.223988	0.324128
	1	RNF122	0.626728	0.171482	0.112645	0.0934465	0.114708	0.114813	0.083371	0.234832
	1	RNF133	0.00177615	0	0.00024775	0.000125673	0.000697618	0	0	0
	1	RNF144B	1.53212	0.776459	0.340935	0.362753	1.06646	0.616454	0.385042	0.192754
	1	RNF150	0.0752764	0.000328543	0.011859	0.0035192	0.000228568	0.0041706	0	0
	1	RNF182	0.00845995	0.000209614	0.000691453	0.00271797	0	0	0	0
	1	RNF217	0.337592	0.0800804	0.06816	0.0933596	0.0937571	0.118257	0.0591758	0.192981
	1	RNF223	0.007507	0	0	0	0.000611726	0	0	0
	1	RNU86	0.363375	0.192735	0.0525977	0.197431	0.0974714	0.157406	0.128996	0.125551
	1	ROBO4	0.00314078	0	0.000332757	0	0	0	0.00217144	0
	1	ROCK2	0.467701	0.23642	0.205855	0.239972	0.228115	0.34126	0.173676	0.265305
	1	ROR1	0.546627	0.000249116	0.00312285	0.0383896	0.000920475	0.000884759	0.00582541	0.00563038
	1	RPH3AL	0.198778	0.00665648	0.0494014	0.0478654	0.0812055	0.0185251	0.0215417	0.0181635
	1	RPL23AP64	0.10088	0.0614547	0.0363263	0.0775886	0.061376	0.0316759	0.0536699	0.0546712
	1	RRAD	0.855878	0.0108275	0.0430659	0.0113223	0.0246984	0.00979712	0.0180248	0.00502463
	1	RRN3	0.70309	0.415827	0.367796	0.438965	0.383253	0.429795	0.265601	0.432142
	1	RRN3P1	0.291764	0.156779	0.125879	0.270281	0.148824	0.126664	0.155432	0.212992
	1	RRN3P3	0.280162	0.101304	0.071036	0.109978	0.118798	0.0906875	0.107522	0.151932
	1	RSPH4A	0.00988299	0.00208883	0.00318136	0.00414843	0.00279533	0.00145351	0.0009669	0.00178932
	1	RTN4	11.7658	5.39884	10.1048	8.81598	6.18338	6.34487	4.06154	3.39412
	1	RTN4RL1	0.0940457	0.000943	0.0202728	0.0975435	0	0.000777414	0	0.0250035
	1	RTP5	0.0317091	0.000815146	0	0	0.000400408	0	0	0
	1	RUNX1	2.28817	0.821319	0.45972	0.311973	0.838757	0.813759	0.450225	0.252953
	1	RYR1	0.186439	0.0211277	0.00854013	0.0167556	0.0700167	0.00350597	0.0113136	0.0358113
	1	S100A1	0.665737	0.0171485	0.117741	0.205179	0.186691	0.00872696	0.0183356	0.0670312
	1	S1PR1	0.933291	0.131453	0.0226112	0.117175	0.0117264	0.288617	0.017787	0.14302
	1	SAFB2	0.971593	0.522466	0.418629	0.493325	0.729385	0.51269	0.585354	0.337387
	1	SALL3	0.00811972	0	0	0.000701112	7.01376e-05	0	0	0
	1	SAMD4B	0.958237	0.368252	0.222531	0.272436	0.43576	0.405922	0.223943	0.289296
	1	SAMD5	0.00477984	0.000150172	0.00171902	0.000248264	0	0	0.000463013	0.000176108
	1	SAT1	111.626	28.5529	32.9428	38.5053	22.3548	17.0749	13.6079	13.0334
	1	SBDS	3.39663	1.21161	1.20605	1.12739	0.988833	1.07076	0.960236	0.769683
	1	SBDSP1	0.776875	0.369256	0.472185	0.413366	0.362955	0.301616	0.336969	0.616121
	1	SCAF4	0.542413	0.345445	0.223787	0.207893	0.378821	0.414062	0.252653	0.0726989
	1	SCAMP5	0.484701	0.00521636	0.0759175	0.215032	0.0082744	0.0590793	0.0115278	0.288374
	1	SCHIP1	0.0429652	0.005359	0.0414128	0.00644127	0.00336777	0.00537968	0.00966255	0.000648678
	1	SCML1	0.921511	0.205402	0.219339	0.258749	0.234609	0.17097	0.136413	0.106942
	1	SCML2	0.0502653	0.0120544	0.00323244	0.00559784	0.00017292	0.0131429	0.00133821	0.00190775
	1	SCN1B	1.3341	0.00229448	0.669037	0.5127	0.0452096	0.377986	0.191799	0.140858
	1	SCN9A	1.05945	0.0172119	0.0030186	0.00167172	0.00022617	0.0107056	0.000890705	0.286964
	1	SDF2L1	4.07252	0.0904844	0.45308	0.43653	1.07728	0.868446	3.31197	0.217116
	1	SDHAP3	0.402446	0.142112	0.118099	0.247247	0.113106	0.0560261	0.0420434	0.175541
	1	SEC23B	2.22885	1.01591	0.906228	0.941382	1.06625	1.00721	0.922165	1.04834
	1	SEC24A	0.592132	0.372282	0.353843	0.327015	0.325691	0.446842	0.169178	0.296007
	1	SEC61A2	0.121332	0.0266634	0.0758347	0.109303	0.0480789	0.0213582	0.0410345	0.0737329
	1	SELENBP1	0.45474	0.00206448	0.199997	0.222022	0	0.00462588	0.0131995	0
	1	SELK	11.4783	2.15906	1.3197	1.09029	1.19335	0.666939	2.81452	0.840005
	1	SEMA3D	0.14091	0	0.00454321	8.69328e-05	0.000432643	0.000389423	0	0.0036096
	1	SEMA6C	0.0401912	0.00929875	0.0159056	0.021811	0.00238336	0.00269056	0.0160567	0.00548681
	1	SEMA6D	0.0307726	0	0.00984356	0.00364202	0	0	0	0
	1	SEPP1	117.595	0.00088515	3.03853	5.59037	0.0107541	26.6299	1.82628	24.4931
	1	SERINC5	1.33153	0.546265	0.488139	0.530748	0.437563	0.786251	0.363712	0.355
	1	SERPINE2	2.64628	0.00151868	0.209669	0.00963659	0.0223949	0.00258896	0.000731665	0.0087706
	1	SESN2	1.95514	0.240649	0.37674	0.368451	0.415691	0.195974	0.1753	0.563675
	1	SETD8	0.673984	0.386547	0.265674	0.325547	0.305067	0.463288	0.210266	0.385146
	1	SFRP1	0.0337365	0	0.00220111	0.00157919	0	0	0	0
	1	SGK1	26.6637	7.80772	7.63056	8.49501	6.8299	6.12182	6.76594	6.05151
	1	SGMS1	1.45936	0.792684	0.372982	0.416159	0.444992	0.787151	0.404404	0.695268
	1	SGSM2	0.732322	0.222972	0.274142	0.395178	0.353957	0.257983	0.253007	0.571986
	1	SH2B3	6.63885	2.21398	1.50166	1.46506	1.75353	3.30013	0.966166	1.58943
	1	SH2D3A	0.0311538	0	0.0080147	0.00998775	0.0150201	0.00467532	0.00745915	0.00526765
	1	SH2D4A	0.198769	0	0.0155849	0.0158294	0.00937908	0.00194341	0.00215437	0.00188061
	1	SH3BP5	3.04946	0.716145	0.582239	0.364317	2.06254	0.977723	1.40616	0.175539
	1	SH3BP5-AS1	1.69405	0.498377	0.150105	0.186368	0.534765	0.176717	0.240533	0.0695977
	1	SH3D19	0.0402397	0.00150779	0.023084	0.00450606	0.00020042	0.00293855	0.00096889	0.0055914
	1	SH3RF3	0.523581	0.00599659	0.360932	0.213383	0.0388722	0.0660597	0.0215463	0.120424
	1	SH3RF3-AS1	0.26926	0.000335985	0.0678983	0.0699374	0.017443	0.038289	0.028013	0.0390605
	1	SHC2	0.203946	0	0.0205913	0.0609497	0	0.000299643	0	0.13747
	1	SHE	0.179379	0.00316826	0.0831635	0.105937	0.00166143	0.00269766	0.0573968	0.0326171
	1	SHMT1	0.697619	0.077891	0.447402	0.445133	0.0452742	0.142578	0.120214	0.170264
	1	SIAH1	0.632091	0.325669	0.369616	0.390576	0.295165	0.414218	0.479363	0.435668
	1	SIGLEC1	4.92965	0.150153	0.216736	1.86779	0.481277	2.0466	0.211665	0.303889
	1	SIGLEC11	0.408304	0.0222427	0.112067	0.0426769	0.150144	0.0972277	0.0903545	0.0534849
	1	SIK1	1.81848	0.323123	0.0189875	0.0204838	0.0325447	0.122528	0.0220322	0.0295491
	1	SIK2	0.549089	0.223731	0.127528	0.147089	0.453246	0.236366	0.0859371	0.271562
	1	SIPA1	1.00234	0.41623	0.503837	0.566169	0.719795	0.660808	0.83753	0.921617
	1	SKI	1.19164	0.369634	0.234906	0.204129	0.316475	0.398923	0.304917	0.135925
	1	SLC10A3	0.872125	0.217527	0.307802	0.283365	0.298006	0.294148	0.351604	0.33436
	1	SLC12A7	2.07556	0.361924	0.529256	0.647281	0.537744	0.765923	0.685161	0.548108
	1	SLC15A2	0.27785	0.0712911	0.0993703	0.0549768	0.011345	0.0107289	0.0274379	0.128512
	1	SLC16A10	2.8652	0.0134418	0.0801456	0.110995	0.151122	0.93654	0.287512	0.201388
	1	SLC18B1	2.14347	0.53276	0.830384	2.0453	0.045349	0.397885	0.0838783	1.11696
	1	SLC19A2	0.504264	0.108458	0.120032	0.180541	0.212227	0.197107	0.0537682	0.119509
	1	SLC1A1	0.0635019	0	0.00461081	0.00133675	0.000288822	0	0	0
	1	SLC22A23	1.02923	0.00375253	0.142393	0.353802	0.0179478	0.0511	0.0462659	0.158386
	1	SLC22A3	0.0311036	0	0.000520007	0	0	0	0	0
	1	SLC25A4	0.367631	0.00119042	0.136753	0.171435	0.00434108	0.00976423	0.0277282	0.123539
	1	SLC25A44	1.00692	0.505076	0.356604	0.336521	0.401583	0.444257	0.328792	0.22831
	1	SLC30A4	0.125012	0.00583377	0.0358346	0.0772163	0.0329199	0.0198408	0.0123453	0.0678761
	1	SLC35B2	0.678347	0.152925	0.122191	0.343144	0.183048	0.148645	0.134194	0.346793
	1	SLC39A12	0.062032	0	0	0.000942509	0.0101743	0.00020085	0.00492004	0
	1	SLC40A1	2.68154	0.912528	0.17172	1.91867	0.00115073	0.163368	0.15688	1.14482
	1	SLC41A1	0.243644	0.0165789	0.115239	0.0782406	0.0904534	0.0730613	0.0258652	0.0354025
	1	SLC45A4	0.567344	0.0582142	0.13574	0.299511	0.144224	0.0622907	0.0923877	0.414938
	1	SLC7A5	4.53667	0.403463	1.82394	0.13349	0.0725257	0.981586	0.117431	0.364448
	1	SLC8A2	0.00668934	0	0.000128529	0.000544585	0.00148018	0.000122256	0	0.000967898
	1	SLC9A9	3.27419	0.278629	1.07183	0.889224	0.0467488	0.886576	0.385123	0.602316
	1	SLCO2A1	0.089409	0	0.00392907	0	0	0	0	0
	1	SLED1	0.249572	0.0567994	0.00201078	0.0855012	0.014959	0.028798	0	0.0107651
	1	SMARCA1	0.738693	0.00052595	0.289937	0.513163	0.00101539	0.0110222	0.0130652	0.198943
	1	SMO	0.103338	0.000158752	0.0183959	0.00612994	0	0.00174469	0.0100425	0.0373905
	1	SMOX	2.14752	0.126297	0.159525	0.344692	0.146858	0.49858	0.968868	0.364805
	1	SMPDL3A	2.6081	1.05036	0.135631	0.360885	0.075363	0.274679	0.259753	0.569422
	1	SNAPC1	0.808117	0.111916	0.106275	0.121663	0.12008	0.155172	0.113695	0.103096
	1	SNHG24	0.00530381	0	0.000423897	0.00177227	0	0	0	0.000637805
	1	SNORA20	0.133787	0.0630591	0.0276816	0.061473	0.0295991	0.0623829	0.0194624	0.0440921
	1	SNORA29	0.119697	0.0494252	0.0123103	0.0333688	0.0201519	0.0116256	0.0115943	0.0117831
	1	SNORA4	0.602436	0.307332	0.16973	0.29796	0.229842	0.384076	0.0622802	0.184866
	1	SNORA55	0.204775	0.0815686	0.0131175	0.0540396	0.0414372	0.032122	0.0478826	0.0497301
	1	SNORA77	0.0448092	0.00231016	0.00147145	0.0195584	0	0.00800618	0	0.0062365
	1	SNORD100	0.255247	0.105843	0.0643234	0.135323	0.047224	0.141574	0.0385603	0.0791563
	1	SNORD103B	0.121006	0.0185064	0.016092	0.0683655	0.0502253	0.0446647	0.0237251	0.041375
	1	SNORD11	0.058157	0.00786536	0.0166037	0.0224472	0.0197245	0.016426	0.00760845	0.0201203
	1	SNORD19	0.104131	0.034298	0.0105598	0.0586511	0.026169	0.0170191	0.010383	0.0457777
	1	SNORD19B	0.146286	0.0461476	0.0341395	0.0768756	0.0485508	0.0127636	0.0285328	0.0563414
	1	SNORD2	0.918922	0.286482	0.152804	0.379535	0.178641	0.427569	0.0879869	0.234953
	1	SNORD20	0.157601	0.0630826	0.00611551	0.024924	0.0163592	0.0496026	0.00877195	0.0440818
	1	SNORD24	0.0829127	0.0262205	0.005932	0.059465	0.0422942	0.0503109	0.0386644	0.0291283
	1	SNORD36B	0.283195	0.139448	0.0224615	0.100958	0.0580597	0.0631956	0.0301674	0.0745728
	1	SNORD38A	0.234607	0.0974597	0.0316913	0.0783421	0.0571569	0.0438657	0.0236126	0.0636779
	1	SNORD45A	0.43477	0.0887981	0.0369388	0.233264	0.0930955	0.112221	0.0478266	0.166493
	1	SNORD45B	0.320734	0.201128	0.0740204	0.18442	0.118056	0.0393101	0.0539526	0.151565
	1	SNORD54	0.186192	0.0858888	0.116925	0.0795548	0.11505	0.0339764	0.0259781	0.00291433
	1	SNORD57	0.17687	0.0870674	0.0555572	0.0746876	0.0850595	0.0321191	0.0504458	0.0274476
	1	SNORD58A	0.206775	0.0939213	0.0512269	0.132789	0.0897184	0.053538	0.0762005	0.0757052
	1	SNORD62B	0.11345	0.0556528	0.0118199	0.0261334	0.0460003	0.0262202	0.0136889	0.0183629
	1	SNORD63	0.120154	0.0509244	0.0353582	0.0532054	0.0120371	0.0317559	0.0112173	0.052512
	1	SNORD69	0.0732587	0.0141722	0.0225972	0.0581283	0.0227742	0.0279585	0.0248282	0.0190539
	1	SNORD98	0.0971723	0.0318188	0.000452573	0.0418193	0.0109497	0.0197332	0.00118401	0.0280334
	1	SNUPN	0.779404	0.312639	0.511293	0.465315	0.472007	0.427277	0.626304	0.348958
	1	SNX33	1.61433	0.098056	0.248604	0.322151	0.277034	0.202842	0.130589	0.410361
	1	SNX8	2.32534	0.119186	0.710104	0.922349	0.663719	1.16059	0.761835	0.975517
	1	SNX9	3.53543	0.739161	1.21684	1.21209	0.849498	1.22288	1.04847	1.23246
	1	SOBP	0.16406	0	0.00205298	0.00121018	0.018788	0.000223054	0.0187633	0.0105403
	1	SOD3	0.141463	0	0.00221559	0.0003395	0	0.000806566	0	0
	1	SOX15	0.0833219	0.0184074	0.00747738	0.0272165	0.0224616	0.0128724	0.00900773	0.0162069
	1	SOX18	0.00293375	0.000175843	0	0	0	0	0	0
	1	SOX5	0.0307381	0.000130415	0.000280669	0.00206146	0.00077809	0	0	0
	1	SPAG1	0.140222	0.0598573	0.0231472	0.0300626	0.033456	0.040268	0.0135703	0.00478962
	1	SPAG4	0.311164	0	0.00865618	0.0163696	0.00278453	0.00706496	0.0032386	0.00081553
	1	SPAG5	0.613458	0.0901759	0.0607884	0.0664994	0.0399419	0.270023	0.0173827	0.0541486
	1	SPAG9	2.72445	0.846334	0.760367	0.802984	0.752517	1.43673	0.492751	0.897555
	1	SPATA25	0.0952238	0.00389544	0.0115176	0.039976	0.0132803	0.00513227	0.0121224	0.0255683
	1	SPATA2L	0.386507	0.0451775	0.0887136	0.135876	0.173361	0.180516	0.180721	0.288158
	1	SPATS2L	1.03869	0.0351806	0.218443	0.424866	0.358037	0.18675	0.27105	0.312389
	1	SPDYA	0.169494	0.0101288	0.00647808	0.00854239	0.00260247	0.00434676	0.0085508	0.00289089
	1	SPIB	0.0708338	0.0035286	0.00111629	0.000388835	0.0101461	0.000686786	0.00133215	0
	1	SPPL3	0.528005	0.349523	0.347797	0.348955	0.278193	0.321973	0.265919	0.167336
	1	SPRR2G	0.0374845	0	0	0	0	0	0	0
	1	SPRY2	2.46282	0.0331099	0.633217	0.424018	0.457514	0.507025	0.603422	0.710905
	1	SPTBN5	0.21522	0.00249969	0.0114598	0.0392824	0.0225838	0.0069956	0.0145119	0.00988258
	1	SRA1	4.14212	1.10053	0.711835	0.545836	0.429915	0.580034	1.69216	0.702473
	1	SREBF1	1.37114	0.154361	0.349168	0.467498	0.416293	0.463369	0.202721	0.368915
	1	SREK1	0.792133	0.474943	0.352127	0.437812	0.281055	0.223149	0.327699	0.29482
	1	SRGAP1	0.257339	0.00236888	0.0868049	0.0823419	0.0125584	0.109088	0.0556173	0.0424042
	1	SRRT	1.66392	0.690054	0.67007	0.679379	1.07819	0.802934	0.725974	0.593233
	1	SRSF2	6.94348	3.51969	1.97889	2.03478	2.36976	3.0125	2.57661	1.92532
	1	SSPO	0.00458587	0.000388224	0.000240578	0.00047712	0	0.00165426	0.00116139	0.000292961
	1	ST3GAL1	2.90829	1.20136	1.08474	1.38788	1.22329	1.23097	1.24791	1.14244
	1	ST7-AS1	0.0996478	0.0115986	0.00804802	0.014133	0.0124527	0.0176415	0.00571755	0.00988195
	1	STAG3L3	0.0855733	0.0164315	0.036643	0.0741852	0.0427135	0.0468584	0.06881	0.0732667
	1	STARD13	0.566608	0.00355605	0.119016	0.152489	0.0171044	0.238467	0.0429489	0.251086
	1	STARD4	2.1631	0.375876	0.449403	0.442141	0.318507	0.450673	0.176453	0.252211
	1	STARD8	0.835514	0.348281	0.199791	0.207679	0.326418	0.365637	0.149964	0.397316
	1	STAT3	3.36422	1.86684	0.971301	0.945848	1.69503	1.47668	0.983217	0.992558
	1	STAU1	1.93585	0.93744	0.884311	0.852531	0.914353	1.07893	0.577267	0.74048
	1	STK32B	0.176248	0.036667	0.0227064	0.0105889	0.000301344	0.0448807	0.0024982	0.0144981
	1	STX4	10.8896	0.81266	2.66469	2.32385	2.56552	2.10732	2.23894	1.659
	1	STXBP6	0.104704	0.00110236	0.00143841	0.000129782	0	0	0	0.00143985
	1	SUPT20HL1	0.00135237	0	6.16483e-05	0.000642187	0.000270244	0	0	0.000320203
	1	SUPT20HL2	0.000769506	0	6.6925e-05	0.000204918	0	0	0	0.000120683
	1	SUPT5H	2.345	0.905597	0.892238	1.06117	1.36633	1.00491	0.822099	0.890991
	1	SVEP1	0.027853	0.00017684	0.00582038	0.000689515	0.000207835	0.000149098	0.000459178	0.000501109
	1	SYAP1	1.73762	0.661463	0.367313	0.359076	0.367038	0.553504	0.374715	0.438401
	1	SYDE1	0.0770142	0.000384522	0.0317236	0.0142593	0.000583922	0.00168527	0	0.0213477
	1	SYT1	0.552536	0.00299186	0.000776457	0.00544464	8.06994e-05	0.0893786	0.00509691	0.00809573
	1	SYTL5	0.0067153	0.000246324	0.000340153	0.000712512	0	0	0	0
	1	SYVN1	1.31552	0.379159	0.475098	0.336258	0.896101	0.509358	0.372821	0.229312
	1	TACC1	2.39735	1.45166	0.901901	0.96627	0.562621	1.20136	0.653957	0.92155
	1	TAL1	0.630934	0.0136662	0.0745919	0.043638	0.000716174	0.00194509	0	0.428353
	1	TBX5	0.00229089	0	0	0	0	0	0	0
	1	TCF20	0.447037	0.279041	0.174507	0.248479	0.277009	0.310944	0.148968	0.299501
	1	TCF21	0.142116	0	0	0	0	0	0	0
	1	TCONS_00029157	0.0900286	0.00170174	0.0106556	0.000998605	0.000621524	0.00671633	0.00095018	0
	1	TDRD10	0.100075	0	0.0196802	0.0309695	0	0.000167811	0.0168219	0.00311684
	1	TEAD1	0.0436162	0	0.0187451	0.00475828	0.00368555	0.0007214	0.000874255	0.00147147
	1	TEC	0.32108	0.0760912	0.0744288	0.120475	0.0877317	0.152804	0.0655764	0.0919347
	1	TENM3	0.00315561	0	0.000583674	0.00121865	0	0	0	0
	1	TESK1	1.54596	0.175526	0.394667	0.361935	0.726163	0.627566	0.579057	0.367127
	1	TEX14	0.0812453	0.00249519	0.00420994	0.00387045	0.0086225	0.000416234	0.00141318	0.000225172
	1	TFG	1.67374	0.83605	1.25648	1.02537	1.14231	1.04107	1.05043	0.568555
	1	TGFA	1.5747	0.0815778	0.087235	0.320622	0.0993543	0.0192015	0.0731293	0.0221621
	1	TGFB2	0.209453	0.00056656	0.0466562	0.00308966	0.00129969	0.0101877	0.00265472	0.0161022
	1	TGFBR3	0.184142	0.00449363	0.00702927	0.00245994	0.00279581	0.00311644	0.00214523	0.00393303
	1	TGIF1	3.77468	2.08841	1.08764	1.10163	1.11582	0.689483	1.20148	1.15031
	1	THAP2	0.631919	0.064789	0.0413872	0.0313224	0.0162263	0.017802	0.0205446	0.038374
	1	THBD	7.47854	0.484796	0.0983859	0.232589	0.264469	2.44771	0.225662	0.108437
	1	THUMPD2	0.18694	0.116846	0.114151	0.136942	0.056492	0.105597	0.081227	0.12383
	1	THUMPD3-AS1	0.202463	0.138885	0.146505	0.143588	0.0616229	0.0873538	0.184117	0.0652515
	1	TIMD4	0.617123	0	0.0303323	0.0254707	0.00103308	0.000411976	0.0602017	0.00942259
	1	TINAGL1	0.0764976	0.000837434	0.00890436	0.000308244	0.00309178	0.0074461	0.0133484	0
	1	TLE1	0.390571	0.0265345	0.036579	0.019071	0.281576	0.109482	0.16843	0.0567277
	1	TLR7	1.00925	0.362803	0.948568	0.796439	0.0869848	0.149747	0.0463261	0.302801
	1	TM2D2	1.87331	0.235027	0.675028	0.838414	0.390376	0.694244	0.603625	1.26654
	1	TMC8	0.724668	0.442628	0.257161	0.488417	0.223532	0.284331	0.185797	0.333579
	1	TMED5	2.5085	1.50946	0.587418	0.915545	1.63069	1.12156	0.813856	1.40785
	1	TMED7	2.35022	1.24326	1.05189	1.04635	0.743598	1.36339	0.603813	1.41565
	1	TMEM100	0.00217578	0	0	0.00044903	0	0.000188016	0	0
	1	TMEM158	0.526707	0.0248846	0.0511488	0.105324	0.0364559	0.19555	0.128345	0.179727
	1	TMEM163	0.892598	0.00040709	0.183561	0.0583582	0.250379	0.0491491	0.161375	0.173507
	1	TMEM198B	0.31955	0.106325	0.106844	0.128066	0.0709152	0.0647263	0.10826	0.105401
	1	TMEM2	4.21329	0.797584	0.0959114	0.283706	0.105443	0.691315	0.2088	0.793597
	1	TMEM200B	0.00321368	0	0.000495023	0.000741624	0	0.000748716	0	0.000462414
	1	TMEM217	0.258517	0.00410302	0.0640822	0.0302047	0.072838	0.0336737	0.0306415	0.0413118
	1	TMEM39A	0.331643	0.214812	0.17624	0.137598	0.215574	0.152897	0.148162	0.163427
	1	TMEM41B	1.35472	0.180383	0.356957	0.379281	0.28716	0.462883	0.247636	0.344134
	1	TMEM50B	1.08137	0.587053	0.345919	0.349599	0.173514	0.374623	0.441955	0.281479
	1	TMEM55B	1.16689	0.804162	0.687832	0.765366	0.617346	0.495972	0.62631	0.40785
	1	TMEM57	0.534922	0.287056	0.20393	0.196195	0.205827	0.225967	0.120558	0.235801
	1	TMEM88	0.610896	0.0838787	0.00354376	0.00615825	0.0902494	0.0095968	0.0205479	0.00661197
	1	TMIE	0.0423325	0.00080333	0.00389744	0.00360122	0	0.000656674	0	0
	1	TNF	3.05997	0.300155	0.333959	0.182673	0.368289	0.568595	1.16527	0.0362346
	1	TNFAIP3	7.26362	1.71419	0.513149	0.383461	4.20259	0.737168	0.909606	0.122377
	1	TNFAIP8	3.54417	1.2465	0.962576	0.49836	0.773931	1.77526	2.02508	0.598503
	1	TNFRSF21	1.87143	0.105267	0.183072	0.450943	0.663524	0.848846	0.230541	0.159059
	1	TNFRSF25	0.893501	0.0136793	0.0173603	0.0122146	0.0911598	0.00184585	0.0121989	0.0220838
	1	TNFSF18	0.349267	0.00696442	0.0464442	0	0	0.0167382	0.00974063	0.0989896
	1	TNFSF4	0.0503791	0.0114777	0.0111716	0.00448281	0.012412	0.00100391	0.0095207	0.00926922
	1	TNFSF9	0.993094	0.0201895	0.110766	0.149043	0.0801417	0.0390936	0.0529961	0.153021
	1	TNXB	0.0401987	0.000400624	0.0259947	0.000465427	8.49366e-05	0.000233938	0	0
	1	TOB2	0.925734	0.390534	0.298397	0.317378	0.213534	0.484787	0.196832	0.229316
	1	TP53INP2	1.72123	0.76059	0.216946	0.252444	0.293631	0.48287	0.10329	0.0374699
	1	TPM1	1.04006	0.201198	0.346819	0.448904	0.163428	0.167524	0.212905	0.107419
	1	TPM2	0.446711	0.0176482	0.240178	0.147629	0.0538211	0.0889669	0.0892952	0.189288
	1	TPP1	11.1334	6.28589	5.41562	5.78533	7.50481	8.08314	6.35014	1.61524
	1	TPP2	0.990518	0.679426	0.538372	0.628767	0.40847	0.523287	0.370915	0.771357
	1	TPPP	0.0860679	0.0134742	0.0264724	0.0377087	0.0131177	0.00446534	0.00265389	0.00306129
	1	TPST1	0.322713	0.0337372	0.0467974	0.0145549	0.00866876	0.113748	0.225431	0.175706
	1	TRABD	1.01734	0.290011	0.524093	0.46963	0.713093	0.363417	0.857509	0.505261
	1	TRAF4	0.496643	0.0553318	0.0861791	0.0776111	0.0331687	0.0220731	0.0267665	0.157809
	1	TRAF5	0.732077	0.0414138	0.0921944	0.318045	0.0816618	0.112029	0.0543862	0.024489
	1	TRAM1	5.83193	2.98224	3.64016	2.88767	2.89958	2.4764	2.44666	2.95327
	1	TRAM2	0.315018	0.189731	0.0962453	0.0956046	0.0904208	0.111339	0.0650346	0.292903
	1	TRH	0.280891	0.00081547	0	0.000498416	0	0	0	0
	1	TRIB1	5.13678	2.43095	0.94511	0.619852	0.491224	0.940052	0.478834	0.44646
	1	TRIM50	0.0613673	0	0.00041521	0.0231831	0	0.00157538	0	0.00201978
	1	TRPV4	0.619245	0.00307324	0.199791	0.0979485	0.163746	0.173945	0.115967	0.007541
	1	TSC22D2	1.202	0.295068	0.143592	0.175604	0.296875	0.293768	0.144141	0.107158
	1	TSEN34	0.442052	0.3605	0.24033	0.269224	0.24922	0.141593	0.460161	0.327941
	1	TSHZ1	0.54767	0.214973	0.0798769	0.0996656	0.12187	0.10253	0.0996308	0.155039
	1	TSPAN5	0.121775	0.0123128	0.0483752	0.0168154	0.00674702	0.010017	0.00220533	0.0167039
	1	TSPAN7	1.12116	0	0.314373	0.0323074	0	0.00182146	0.0124472	0.00283388
	1	TSPAN9	0.0658634	0.00451829	0.00938205	0.00691491	0.00614997	0.00402144	0.00231411	0.00295157
	1	TSPYL2	2.57596	0.0819593	0.0841906	0.0189558	0.115408	0.0912336	0.0494041	0.0245923
	1	TTN-AS1	0.194283	0.103424	0.062759	0.0793935	0.0587913	0.0639958	0.0492009	0.0385088
	1	TTTY14	0.303849	0.00372964	0.0228564	0.0321456	0.00717846	0.0247806	0	0.0311428
	1	TUFT1	0.136346	0.0712897	0.0537208	0.0943334	0.0398484	0.0326355	0.0139481	0.0875897
	1	TULP3	0.156068	0.0492627	0.104305	0.127343	0.0840494	0.0886946	0.0531391	0.0823902
	1	TUSC1	0.155778	0.00657746	0.0816937	0.0756797	0.0682905	0.0697644	0.0869892	0.0580358
	1	TVP23C	0.178608	0.103034	0.129033	0.138615	0.0960728	0.0602271	0.091033	0.141275
	1	TWIST1	0.062385	0	0.00698673	0.00156438	0.00368863	0	0.0081827	0
	1	TWISTNB	0.553015	0.209532	0.180174	0.188118	0.158284	0.267888	0.15925	0.230208
	1	TXK	0.088997	0.00738151	0.009819	0.0189734	0.011709	0.0110081	0.00750905	0.00893283
	1	TXNDC11	1.67132	0.850049	0.569944	0.651745	1.37453	0.656158	0.525177	0.696077
	1	TXNDC2	0.00736413	0.00394899	0.00168641	0.00149517	0.00281991	0.00355422	0.00515449	0.000784635
	1	UAP1	0.95988	0.301832	0.31172	0.156352	0.343383	0.466316	0.213879	0.197201
	1	UBR4	1.63307	0.471265	0.577848	0.630698	0.76821	0.683098	0.293417	0.424148
	1	UBR7	0.640599	0.287323	0.350381	0.364662	0.3015	0.388383	0.303748	0.38064
	1	ULBP1	0.061592	0.0179686	0.0441209	0.0102113	0.000939641	0.00221717	0.00124536	0.00131778
	1	UNC5C	0.0664934	0	0.00958382	0.00171332	0.00042198	0.000128419	0.00148139	0
	1	UPRT	0.506936	0.212707	0.22411	0.276119	0.227141	0.202409	0.18769	0.225002
	1	USP12	2.02489	0.67257	0.903965	0.45023	1.11187	1.01377	0.519778	0.382202
	1	USP32P1	0.348991	0.0658559	0.0893671	0.0205939	0.121683	0.0318255	0.00561201	0.00484125
	1	USP35	0.133403	0.0601882	0.0485758	0.0826847	0.0477537	0.0505035	0.0344525	0.0595994
	1	USP36	3.80747	0.393842	0.169473	0.215924	0.30545	0.342182	0.144407	0.191096
	1	USP37	0.492994	0.082286	0.0766514	0.103665	0.0654143	0.124957	0.0780638	0.195943
	1	USP38	0.531714	0.30194	0.17555	0.196713	0.201769	0.265166	0.14192	0.260883
	1	USP43	0.00998615	0.000952056	0.00308612	0.000620034	0.00191846	0.000829574	0.000879275	0
	1	UST	0.431895	0.0137968	0.0570397	0.0514845	0.0273706	0.0400215	0.0246076	0.112246
	1	VAV2	1.85216	0.275648	0.153339	0.170122	0.159663	0.131425	0.0931911	0.099757
	1	VEGFA	8.50472	0.721584	0.201575	0.0764262	0.133876	0.465162	0.187776	0.0236666
	1	VGLL3	0.0620993	0	0.00116864	0.000739322	0.0231102	0	0	0
	1	VIMP	3.19095	1.10736	1.74041	1.17664	1.55451	1.05138	1.67214	0.924183
	1	VPS26A	2.1324	1.4044	1.39578	1.45027	1.00501	1.44983	1.41477	0.41935
	1	VPS37B	2.05493	0.625074	0.336425	0.281763	0.362161	0.546526	0.331334	0.408328
	1	VSIG4	23.0319	0.139018	3.75209	3.36146	3.25077	10.1418	6.77182	9.36275
	1	WASL	0.362855	0.174095	0.153238	0.2129	0.158194	0.159489	0.11243	0.189383
	1	WBSCR27	0.0823016	0.0055476	0.0246344	0.0224094	0	0.0177811	0.00704093	0.00116063
	1	WDFY3-AS2	0.0643885	0.00991427	0.00684604	0.0114937	0.00167573	0.00968866	0.0106402	0.0206144
	1	WDR45B	6.49792	1.12278	0.940373	1.13905	0.896647	1.28757	0.914605	1.18316
	1	WDR47	0.426474	0.241611	0.247847	0.279543	0.192628	0.25479	0.133653	0.266865
	1	WDR55	1.07657	0.340005	0.409957	0.559456	0.52016	0.51286	0.353996	0.561728
	1	WDR87	0.00441355	0	0.000506166	0.00173921	0	0	0	0
	1	WDR91	2.00978	0.252906	0.498859	0.793608	0.232867	0.363066	0.274218	0.917436
	1	WFDC1	0.0508743	0.00149148	0	0.00102842	0	0	0	0.00313257
	1	WIPI1	1.86299	1.00748	1.02035	1.49284	0.449921	0.559702	0.531703	1.2323
	1	WIPI2	1.15347	0.595466	0.651773	0.629779	0.454255	0.589928	0.623019	0.99394
	1	WLS	1.97745	0.789588	0.507001	0.632477	0.53888	0.927497	0.0493799	0.0746807
	1	WNK2	0.0301287	0	7.97237e-05	0.0031626	0	0.000537236	0	0
	1	WNT2	0.0685942	0	0.013388	0.00011666	0	0	0	0
	1	WNT2B	0.123201	0.00471762	0.0589086	0.0332013	0.0222845	0.0177199	0.0127441	0.0151843
	1	WNT3A	0.00178664	0	0	0	0	0.000506362	0	0
	1	WNT5A	0.271591	0.00274351	0.0900344	0.170746	0.0273503	0.104974	0.0326374	0.0164368
	1	WNT9B	0.00529968	0	0	0.000236382	0	0	0	0.00080921
	1	WSB1	6.09579	2.95976	1.80107	2.50848	2.13518	1.07005	1.49323	1.23074
	1	WTAP	7.92125	2.80896	2.30131	2.22823	2.55729	3.75632	2.92321	1.26909
	1	WWP1	2.00514	0.522057	0.450622	0.723896	0.228763	0.932912	0.316594	0.622239
	1	XAGE2	0.0334392	0	0	0	0	0	0	0
	1	XBP1	15.5579	2.80136	1.96395	0.833994	1.98347	1.76599	2.06997	1.5715
	1	YAP1	0.0448995	0.000203636	0.0220517	0.00776047	0.00156986	5.2416e-05	0.00220888	0.0010447
	1	YOD1	0.230772	0.161397	0.126536	0.130945	0.0748938	0.090334	0.0617179	0.193168
	1	YTHDC2	0.665553	0.281335	0.234098	0.231985	0.182131	0.265697	0.153203	0.139688
	1	YTHDF3	3.30252	1.0815	0.884236	1.01099	0.723782	1.00334	0.510954	0.820483
	1	ZBTB1	1.80555	0.844682	0.721626	0.695387	0.781914	0.773783	0.624505	0.937738
	1	ZBTB10	0.201001	0.0601712	0.0438898	0.0635346	0.0585983	0.0969581	0.0461065	0.0919876
	1	ZBTB4	1.02224	0.290498	0.649809	0.664711	0.432883	0.541489	0.315534	0.541824
	1	ZC3H12A	1.58371	0.388379	0.196828	0.191982	0.948023	0.263965	0.633092	0.123952
	1	ZCCHC12	0.073206	0	0.00138044	0.00414941	0	0.00234254	0	0.00464166
	1	ZCCHC14	0.257959	0.116707	0.0960579	0.158923	0.179532	0.182655	0.122519	0.144059
	1	ZDHHC14	0.277941	0.0439896	0.138787	0.100668	0.0433122	0.0399056	0.0428132	0.100889
	1	ZFAND2A	2.33299	0.891794	0.635668	0.405538	0.365888	0.396735	0.7185	0.520954
	1	ZFAND3	1.3475	0.850829	0.810438	0.661668	0.703085	0.926098	0.478733	0.21875
	1	ZFC3H1	1.07479	0.476895	0.294875	0.292489	0.195704	0.251366	0.205564	0.139767
	1	ZFPM2	0.00787544	0	0.00224052	0.00371041	0	0.000189461	0	0
	1	ZHX2	1.40799	0.0838332	0.0774003	0.117176	0.151179	0.234791	0.0944617	0.148678
	1	ZKSCAN8	0.376882	0.120539	0.151629	0.171758	0.144315	0.121423	0.0762028	0.119411
	1	ZMAT1	0.196835	0.0748274	0.0832517	0.075311	0.0560793	0.0146066	0.0566875	0.00806712
	1	ZMYM2	0.806037	0.286214	0.188175	0.220282	0.121647	0.227552	0.117346	0.286449
	1	ZNF10	0.177017	0.0145455	0.030322	0.0364238	0.0171736	0.0173982	0.0170864	0.0359326
	1	ZNF117	0.477599	0.0986709	0.0939145	0.0907106	0.128748	0.0244877	0.127032	0.0838494
	1	ZNF154	0.106058	0.00999889	0.00222455	0.0937818	0.0104111	0.0092583	0.00624246	0.0366766
	1	ZNF165	0.0538983	0.00441885	0.0153456	0.0189019	0.00459465	0.0104614	0.0101142	0.0150376
	1	ZNF256	0.128802	0.0164353	0.0146452	0.0720589	0.0208979	0.0489618	0.0235716	0.0616195
	1	ZNF331	3.43919	0.0780725	0.138247	0.191639	0.120034	0.628949	0.276023	0.045869
	1	ZNF33A	0.730172	0.252709	0.153331	0.157603	0.0727879	0.215713	0.0991626	0.146131
	1	ZNF354B	0.431223	0.138741	0.0760861	0.103543	0.128244	0.0796753	0.0829741	0.0772559
	1	ZNF354C	0.130998	0.0130425	0.0396971	0.0417243	0.0350787	0.0250165	0.0218298	0.0164352
	1	ZNF408	0.154206	0.053559	0.0960744	0.103535	0.114354	0.113598	0.0985157	0.138261
	1	ZNF410	1.23827	0.82688	0.528849	0.494225	0.524082	0.562716	0.546782	0.621125
	1	ZNF423	0.00442333	0	0	0.00137788	0.000947804	0	0	0.0005053
	1	ZNF440	0.17699	0.0555061	0.0705766	0.102616	0.0948228	0.0909861	0.0635258	0.0785097
	1	ZNF529	0.184293	0.0522629	0.0850008	0.156192	0.0794265	0.0826137	0.0730891	0.138021
	1	ZNF548	0.157457	0.102172	0.0491189	0.106467	0.0686039	0.0927507	0.0444801	0.122342
	1	ZNF571	0.230215	0.00600455	0.029453	0.0454967	0.022275	0.0189624	0.0122821	0.0325698
	1	ZNF675	0.282616	0.160451	0.14918	0.200221	0.107676	0.125492	0.0725941	0.192259
	1	ZNF75D	0.277201	0.116132	0.107763	0.160489	0.0863816	0.0658975	0.0718453	0.125569
	1	ZNF781	0.0264016	0.00134424	0.00442023	0.0126533	0.0102357	0.000157526	0.00087397	0.00508571
	1	ZNF789	0.193508	0.0704548	0.0852754	0.177135	0.09534	0.0985181	0.101258	0.104479
	1	ZNF90	0.0542376	0.00637297	0.0129254	0.0187097	0.010111	0.00134512	0.00820218	0.0104772
	1	ZRANB2-AS1	0.068526	0.0272643	0.0272103	0.0349827	0.0196469	0.00912397	0.0227159	0.0254883
	1	ZSWIM6	1.91588	0.671524	0.250796	0.293364	0.237811	0.648545	0.194555	0.249528
	2	AARS2	0.299929	0.0463872	0.132747	0.209754	0.21565	0.0969771	0.110007	0.233978
	2	ABCA5	0.0500161	0.0102041	0.0444316	0.0621745	0.0421425	0.0294835	0.0454043	0.0171659
	2	ABHD16B	0.337669	0.0251157	0.106865	0.215928	0.275166	0.230146	0.324929	0.179766
	2	ADPRH	0.61125	0.363099	0.487467	0.427119	0.479975	0.351874	0.168994	0.238146
	2	AGAP6	0.138079	0.0971924	0.0979316	0.121025	0.133667	0.0436782	0.104661	0.0499857
	2	AGAP9	0.0468493	0.0392241	0.0545771	0.0677475	0.0667258	0.0184156	0.0189572	0.0404183
	2	AGPAT2	1.49353	0.245718	1.08117	1.06259	1.75431	0.972202	1.7999	0.850278
	2	AHI1	0.232609	0.00664428	0.139654	0.104299	0.161591	0.071812	0.100589	0.0424836
	2	ANAPC2	0.392081	0.21244	0.307548	0.331993	0.45354	0.304862	0.322557	0.177531
	2	ANKRD52	0.268724	0.119279	0.210708	0.308602	0.377475	0.394419	0.179758	0.124245
	2	ANO8	0.135354	0.0442679	0.0737379	0.081446	0.171458	0.0525158	0.0879387	0.0622427
	2	AP5B1	1.54409	0.817363	0.559358	0.704773	1.71887	0.515021	0.531583	0.74508
	2	AP5Z1	0.511504	0.0865998	0.288737	0.502624	0.46356	0.413935	0.30003	0.586848
	2	APOL1	0.772464	0.236439	0.503872	0.143766	0.833346	0.13791	0.19118	0.0125127
	2	ARHGEF7	0.56562	0.385968	0.322774	0.363031	0.548674	0.381646	0.251696	0.20759
	2	ATAD3B	0.484722	0.0438408	0.145868	0.279707	0.34235	0.325168	0.259338	0.199124
	2	ATAT1	0.0893232	0.0509009	0.0717061	0.0552843	0.104595	0.0402942	0.0690147	0.0268574
	2	ATG2A	0.335809	0.175785	0.130899	0.135116	0.332349	0.109001	0.154272	0.19784
	2	ATP13A2	0.446166	0.119358	0.429963	0.716144	0.501355	0.534757	0.246733	0.195785
	2	ATP6V0C	10.2202	2.53989	5.79977	5.9829	11.3893	7.93213	9.43383	0.709843
	2	AVPI1	1.40581	0.0920916	0.389663	0.403172	1.45016	0.290438	1.12942	1.00399
	2	BAG3	1.53042	0.102156	0.503514	0.399048	1.04928	0.367465	0.428462	0.247831
	2	BCAR3	0.501747	0.00957451	0.304615	0.229659	0.639543	0.154192	0.217177	0.410681
	2	BCL2A1	12.513	5.7918	8.96829	5.13074	11.0901	2.95554	8.61029	4.31033
	2	BICD1	0.0585273	0.0121697	0.0543409	0.0509593	0.0439369	0.0372303	0.0189607	0.0117105
	2	BTBD19	0.366795	0.0936665	0.123509	0.240779	0.369545	0.0896107	0.0735615	0.262514
	2	C10orf128	1.00314	0.328077	0.541509	1.30281	0.587243	0.730504	0.138966	0.525504
	2	C19orf44	0.0290465	0.0113869	0.0307947	0.0262056	0.0354679	0.0279208	0.0168521	0.0173267
	2	C1orf35	0.31823	0.0668345	0.160654	0.196578	0.2844	0.121987	0.335087	0.28081
	2	C1QB	55.3104	0.0428912	20.8753	20.6701	59.8986	0.797519	8.32536	14.9615
	2	C20orf96	0.0793891	0.0627983	0.107398	0.126399	0.111969	0.0409213	0.0630426	0.018791
	2	C2-AS1	0.0182547	0.00179767	0.0115425	0.0452418	0.028137	0.00230527	0.0091848	0.00709722
	2	CABP4	0.0655806	0.00203602	0.0568455	0.0350484	0.0267485	0.00215427	0.0439205	0.000706951
	2	CAMSAP1	0.361604	0.232352	0.257076	0.328744	0.476061	0.470434	0.0988658	0.310294
	2	CATSPER2	0.0381782	0.00682794	0.0289749	0.0302921	0.0143314	0.00537641	0.00050377	0.00776181
	2	CCDC14	0.195472	0.166725	0.190152	0.186558	0.171456	0.0697563	0.128665	0.0699604
	2	CCDC84	0.255917	0.144355	0.200955	0.209988	0.171723	0.110163	0.229015	0.121077
	2	CCDC93	1.15555	0.334629	0.483951	0.734073	0.740384	0.439245	0.378572	0.580561
	2	CCNYL1	0.421901	0.337859	0.329068	0.34856	0.403009	0.417942	0.17602	0.0569441
	2	CCRL2	2.77707	0.794443	1.37497	1.39644	3.57144	0.769851	2.01355	1.24965
	2	CDC37	6.17746	1.9382	3.15318	3.1581	6.57278	2.67418	4.01723	3.80728
	2	CELF6	0.190644	0.0165293	0.0758418	0.224027	0.0990963	0.0171078	0.071632	0.052206
	2	CENPT	0.295068	0.216519	0.200353	0.261873	0.326152	0.126686	0.314905	0.130202
	2	CFD	4.22133	0.5496	0.749729	0.987227	4.46543	4.39589	0.783477	0.178455
	2	CHERP	0.46626	0.177516	0.220513	0.196687	0.382578	0.366122	0.223495	0.0577331
	2	CHORDC1	0.540436	0.281311	0.359618	0.456015	0.402375	0.331882	0.422178	0.161101
	2	CHTF18	0.108066	0.0018241	0.0283319	0.0479224	0.0784874	0.0635892	0.0532316	0.059232
	2	CISD2	0.341338	0.0758502	0.286784	0.297186	0.22862	0.15666	0.349593	0.224361
	2	CKB	0.217827	0.00999154	0.186036	0.131895	0.103887	0.0958516	0.109474	0.0405075
	2	CLCF1	0.416487	0.109936	0.0584361	0.0472655	0.460601	0.0369019	0.217478	0.0106151
	2	CLN6	1.43344	0.283939	1.22465	1.61447	1.15834	1.09744	0.587763	0.931486
	2	CLN8	1.0472	0.265618	0.613933	0.860553	0.721874	0.631411	0.795668	0.618538
	2	CLPTM1	1.37546	0.549861	1.4657	1.99253	2.22633	1.51974	1.15319	1.46097
	2	CLPTM1L	1.46618	0.811992	1.14339	1.52775	1.55224	1.32605	1.21652	1.62344
	2	CNNM4	0.261596	0.142203	0.19595	0.178538	0.290378	0.0838099	0.133595	0.143977
	2	CPSF1	0.59626	0.25219	0.534084	0.543648	0.667402	0.370328	0.472067	0.584788
	2	CPT1A	0.558952	0.289875	0.227868	0.552058	0.699429	0.430582	0.453765	0.470791
	2	CRACR2B	0.0773303	0.00437077	0.0307319	0.0197749	0.0910436	0.0364483	0.0328946	0.0370923
	2	CRAMP1L	0.219249	0.114647	0.0775768	0.112138	0.191834	0.147348	0.102697	0.116609
	2	CREBZF	0.286963	0.218055	0.247079	0.302233	0.222051	0.104497	0.214231	0.163949
	2	CREG1	18.4299	4.18788	12.7586	16.6459	10.8203	11.9575	14.5139	7.49993
	2	CRELD1	0.42013	0.158029	0.179282	0.254313	0.457793	0.168216	0.24747	0.31617
	2	CROCC	0.0609213	0.012958	0.0689889	0.0748754	0.0608536	0.0326494	0.049979	0.0347545
	2	CTSL	72.7056	2.35994	23.2395	112.276	59.8163	42.5835	26.065	14.466
	2	CYP2D7	0.0339403	0.00933184	0.0112473	0.0164188	0.0316057	0.00192142	0.0193542	0.0110727
	2	DLC1	0.116706	0.00476704	0.0234518	0.0368721	0.117905	0.0123335	0.0151886	0.101243
	2	DNAJA1	7.43396	3.96429	4.08558	3.70552	6.85449	2.94762	4.28876	2.2398
	2	DNAJB2	0.951734	0.393137	1.01171	0.962483	0.988338	0.54194	0.540863	0.668641
	2	DNAJC25	0.400103	0.108465	0.193065	0.243242	0.243913	0.111097	0.128673	0.182264
	2	DNM2	3.57372	1.46524	1.84113	1.81361	3.03551	2.00856	1.71949	1.85759
	2	DNMT3A	0.267292	0.0703421	0.182931	0.282693	0.410699	0.399615	0.117519	0.217708
	2	DOCK6	0.111303	0.0003638	0.0897036	0.0955479	0.0276693	0.0216972	0.0122913	0.0051473
	2	DPP9-AS1	0.0618066	0.0154229	0.0127003	0.0347297	0.0606517	0.0164913	0.0398038	0.0267084
	2	DVL1	0.410226	0.0573691	0.229995	0.2957	0.413398	0.319481	0.251343	0.377399
	2	DVL3	0.751938	0.423819	0.339615	0.404581	0.867436	0.428724	0.461557	0.277422
	2	EFNB1	0.21385	0.0571376	0.144407	0.109355	0.227694	0.140356	0.103483	0.167474
	2	ENOSF1	0.448811	0.038616	0.176211	0.321629	0.284194	0.144612	0.269378	0.251508
	2	EOGT	0.375182	0.108893	0.229845	0.288028	0.414636	0.269022	0.151956	0.334406
	2	EP400NL	0.0489862	0.00729919	0.0164742	0.0253855	0.0485973	0.0237315	0.0190788	0.0210795
	2	EPAS1	4.21275	0.0296276	0.83967	3.18054	2.24115	2.2945	0.469345	1.44813
	2	EPHX1	3.55798	0.205712	2.46658	1.67002	2.01244	1.35545	0.792354	0.623715
	2	ERVK13-1	0.0728827	0.0615471	0.046746	0.06995	0.0888224	0.0304837	0.0533089	0.0559753
	2	EXO5	0.177767	0.0677608	0.136114	0.134088	0.156723	0.0733001	0.109626	0.0854246
	2	FAM3B	0.105612	0.000658716	0.0622724	0.0265169	0.136225	0	0.00132274	0
	2	FAM71F2	0.013813	0.00372935	0.00623186	0.0152713	0.00801109	0.00385728	0.00243727	0.0069746
	2	FAM86B3P	0.0417099	0.0241079	0.0181379	0.043047	0.0290909	0.0084607	0.00604009	0.0184518
	2	FANCG	0.0954063	0.0296527	0.0893506	0.0961866	0.126621	0.0723611	0.0513957	0.100806
	2	FARP2	0.117968	0.0356609	0.0830256	0.0888497	0.172376	0.137785	0.0605157	0.0816771
	2	FCGR3A	8.68969	2.23021	7.67555	7.47822	5.0475	5.74777	2.31796	0.393146
	2	FGD5	0.871088	0	0.116537	0.121544	1.38334	0.143753	0.0222818	0.564574
	2	FICD	0.40478	0.0153276	0.185264	0.207249	0.287056	0.223605	0.188893	0.136481
	2	FKBP1A-SDCBP2	0.0396542	0.00605209	0.0165903	0.0132906	0.0541644	0.00875027	0.0113824	0.00490185
	2	FMNL2	2.11532	0.0970549	2.32903	1.8642	2.1875	0.900893	0.349739	1.05835
	2	GLB1L	0.367002	0.11129	0.29992	0.379648	0.199706	0.134967	0.144198	0.0265502
	2	GNA11	0.299215	0.0263418	0.269077	0.246995	0.348977	0.219095	0.124747	0.287984
	2	GNG10	3.04653	1.25921	2.05823	2.52372	2.80076	1.64741	2.30095	1.9374
	2	GOLGA6L3	0.0321816	0.00223583	0.0116427	0.0254131	0.0226664	0.00439088	0.00746014	0.00694317
	2	GOLGA8A	0.207854	0.0294416	0.16495	0.164646	0.196515	0.0116144	0.0471997	0.0526382
	2	GOLGA8B	0.108181	0.0283132	0.0897086	0.0948046	0.176436	0.00844667	0.0332474	0.0363067
	2	GPR137B	3.80778	0.304766	1.98492	2.94061	2.76549	1.89027	1.60316	1.1493
	2	GPR152	0.0176391	0	0.0139086	0.0124861	0.00405693	0.00126214	0.0108516	0.000389664
	2	GRHL1	0.0431499	0.000703338	0.00348623	0.00934264	0.0782451	0.0032923	0.00576747	0.00843269
	2	GSDMD	1.11818	0.277382	0.4409	0.678266	1.39946	0.268451	0.829009	0.906527
	2	GTDC1	0.412821	0.188457	0.453325	0.316143	0.494899	0.211291	0.298389	0.167333
	2	GTF2IRD1	0.153529	0	0.155815	0.102047	0.119492	0.0895107	0.0458198	0.092853
	2	GUK1	4.56744	0.797082	2.4161	3.23278	3.15335	3.10951	4.24666	3.87261
	2	GYPC	4.35598	0.329166	3.29563	4.33494	3.29445	3.11482	0.400882	1.85803
	2	HADH	0.668288	0.187424	0.435966	0.654358	0.383615	0.416622	0.277565	0.481695
	2	HAUS8	0.33682	0.153847	0.273556	0.262884	0.241361	0.165892	0.295637	0.18513
	2	HDAC10	0.339109	0.149713	0.208722	0.303543	0.416715	0.244643	0.341029	0.23338
	2	HGS	1.48773	0.558951	0.655557	0.974654	1.31557	1.19149	0.996409	1.00347
	2	HIC2	0.107511	0.0342099	0.0297739	0.0599308	0.113856	0.0598845	0.052311	0.104233
	2	HOXB7	0.11542	0	0.059528	0.00374555	0.0968519	0.00109606	0.0376034	0.0751804
	2	HRH1	0.30245	0.0191778	0.0578049	0.249326	0.200648	0.103184	0.048499	0.259312
	2	HSBP1L1	0.211782	0.0446738	0.202855	0.23833	0.227828	0.167869	0.193315	0.0423931
	2	HSF1	1.11826	0.533266	0.611011	0.758376	0.95353	0.895199	0.541057	0.950701
	2	HSP90AB1	14.8235	4.84461	11.4356	8.65216	13.2878	10.4978	8.38858	5.54706
	2	HSPH1	1.9237	0.216686	0.932924	0.868442	1.33133	0.990481	0.755548	0.350885
	2	HYI	0.227383	0.0170072	0.153071	0.105059	0.196143	0.117565	0.188648	0.050061
	2	IDUA	0.293662	0.0687055	0.122893	0.128037	0.242565	0.11834	0.19541	0.0603378
	2	IFITM10	0.770474	0.0110566	0.307249	0.608014	0.276674	0.255145	0.106945	0.158399
	2	IGHMBP2	0.170811	0.088649	0.123368	0.152368	0.207896	0.156362	0.154438	0.168645
	2	IL7	0.0862113	0.00547545	0.0259473	0.030927	0.0668242	0.0241848	0.0229496	0.00135056
	2	INF2	1.51552	0.0382103	0.635006	0.854044	2.21455	1.29641	0.595069	0.861581
	2	INPP5E	0.152514	0.0493256	0.0777607	0.137683	0.178411	0.0968303	0.102951	0.0952059
	2	IQSEC3	0.0386395	0.00023226	0.00120613	0.000641082	0.0432957	0.000384427	0	0
	2	IRF7	0.910117	0.217768	0.246533	0.596512	0.513109	0.352705	0.569846	0.33795
	2	ITGAV	1.76273	0.211885	1.28151	1.08262	1.46768	1.18352	0.554284	1.388
	2	KCTD10	0.548394	0.379173	0.446445	0.396369	0.587206	0.604791	0.345313	0.206334
	2	KIAA0195	0.508171	0.22377	0.339517	0.570873	0.638455	0.308339	0.423295	0.583161
	2	KIAA0895L	0.0889862	0.0636978	0.0680935	0.129391	0.106043	0.0324863	0.0535576	0.0728602
	2	KIF16B	0.482088	0.115368	0.349868	0.494075	0.317079	0.185205	0.09556	0.28297
	2	KIFC3	1.26869	0.00438085	0.579893	0.641601	0.865267	0.812441	1.08198	0.774296
	2	KREMEN1	0.113747	0.0194781	0.0336359	0.0487874	0.0754487	0.0295279	0.0742663	0.0112139
	2	LAIR1	4.68705	0.683688	3.40251	3.94595	2.86096	3.22778	1.93555	1.76162
	2	LAP3	6.48611	2.64234	4.98261	4.63877	4.88434	2.35751	2.63727	2.44174
	2	LIF	0.0639226	0.0149136	0.0334067	0.097468	0.0280058	0.0166813	0.0136135	0.00383184
	2	LIME1	0.0702598	0.00603552	0.0447474	0.108378	0.104624	0.0230655	0.0809382	0.0453844
	2	LINC00472	0.0275125	0	0.00653385	0.0128943	0.0231233	0.00136513	0.000587269	0.0119422
	2	LINC00665	0.0262207	0.00415722	0.000875817	0.0375462	0.0142758	0.00642422	0.00439772	0.00637741
	2	LINC01000	0.182769	0.118096	0.0886771	0.152729	0.257882	0.0710994	0.133496	0.106304
	2	LMF2	1.01974	0.157609	0.590531	0.795569	0.815674	0.621014	0.656971	0.627565
	2	LMLN	0.0761892	0.0245583	0.0792176	0.0824437	0.0932016	0.0537269	0.0390057	0.0524229
	2	LOC100129534	0.0359569	0.00440145	0.0205664	0.0325431	0.0112492	0.00135158	0.00416031	0.00862243
	2	LOC100289561	0.111832	0.0280465	0.0479686	0.0705867	0.0945506	0.0583471	0.101117	0.0610863
	2	LOC100507002	0.0852801	0.00104687	0.0683874	0.0527419	0.0331731	0.0294052	0.0175992	0.00948205
	2	LOC100652768	0.1141	0.0563806	0.0211177	0.033577	0.1404	0.0184232	0.0175952	0.0061913
	2	LRP11	0.125073	0.0101215	0.0988859	0.0743624	0.0777944	0.0616356	0.00606111	0.0431679
	2	LRRC32	0.0622073	0.00545313	0.00943583	0.0114783	0.098704	0.0270314	0.0476206	0.00227508
	2	LTBP4	0.0762824	0.0138698	0.0643766	0.0547436	0.0806753	0.040964	0.0427611	0.0512766
	2	LUZP1	0.444545	0.139973	0.395177	0.403452	0.381812	0.296426	0.169555	0.301883
	2	MAFF	3.78063	0.260033	0.773457	0.382928	2.8354	0.666808	1.40769	0.595612
	2	MAMLD1	0.139591	0.000995415	0.0414937	0.00730237	0.124018	0.101234	0.0364625	0.00466701
	2	MAP3K10	0.130434	0.0256565	0.0930153	0.103417	0.17033	0.0961506	0.0857869	0.0964664
	2	MAP3K11	1.33706	0.47016	0.962984	0.779016	1.44936	0.99425	0.908529	1.21399
	2	MAP7D1	2.65812	1.25262	1.61525	1.90413	2.83626	2.73647	1.95694	1.73805
	2	MCOLN1	3.75072	0.393614	0.877768	1.75476	2.51433	1.14715	1.36134	0.378808
	2	MDC1	0.132774	0.0416195	0.107769	0.0972152	0.165234	0.136451	0.102257	0.0351299
	2	MED15	0.981398	0.418525	0.65722	0.735875	1.2137	0.715774	0.573425	0.344091
	2	MESDC2	0.717021	0.312026	0.638439	0.721388	0.765128	0.469797	0.728001	0.712318
	2	MFHAS1	1.17511	0.0762822	0.414191	0.927178	1.19035	0.534623	0.124407	0.946536
	2	MFSD2A	0.987343	0.112435	0.776588	0.509738	0.629095	0.412225	0.31411	0.621763
	2	MGAT1	10.4829	2.31124	6.28535	6.87949	9.00013	5.91821	6.51002	6.36587
	2	MICALL2	0.357786	0.00460807	0.118161	0.16703	0.440388	0.138719	0.177617	0.136084
	2	MIR1914	0.0923042	0.00661872	0.0315323	0.0381478	0.0996009	0.0128767	0.099009	0.035904
	2	MIR3176	0.0695008	0.0183506	0.0210606	0.0461168	0.0983553	0.0429479	0.0288839	0.0306896
	2	MIR4517	0.0935625	0.107462	0.0474214	0.117586	0.106686	0.019422	0.066584	0.0366632
	2	MIR4746	0.0346834	0	0.0150884	0.0257379	0.0144651	0.00422091	0.00610225	0.0121575
	2	MIR570	0.384679	0.1824	0.149594	0.432814	0.331233	0.0673707	0.207398	0.180607
	2	MIR631	0.0714852	0.0278413	0.044957	0.0910034	0.068063	0.0134154	0.0254667	0.0640741
	2	MIR647	0.0538831	0.0124143	0.0225423	0.0368945	0.0680856	0.0190227	0.029812	0.0151382
	2	MIR6727	0.0722326	0	0.0155196	0.0418792	0.0446902	0.0313936	0.0274132	0.0293485
	2	MIR6772	0.17475	0	0.0742028	0.0806805	0.108756	0.0446164	0.144706	0.0906035
	2	MIR6850	0.0501197	0	0.00599457	0.0250017	0.0319253	0.0121101	0.00890325	0.0206492
	2	MMP15	0.144789	0	0.0259261	0.126608	0.0579518	0.00474162	0.0152722	0.117602
	2	MOB3C	0.58061	0.290731	0.468315	0.463138	0.72355	0.669515	0.482776	0.520738
	2	MOV10	0.535373	0.189686	0.339191	0.431096	0.369175	0.198479	0.246917	0.396805
	2	MSTO1	0.2704	0.0404589	0.146994	0.137468	0.208189	0.132055	0.177007	0.0636471
	2	MVB12B	0.18045	0.0670475	0.14041	0.0762741	0.185214	0.0748103	0.0513519	0.0337524
	2	NAA60	0.675338	0.340308	0.530205	0.496116	0.761712	0.661923	0.657125	0.208181
	2	NAPRT	0.609986	0.183148	0.240309	0.385266	0.681674	0.412335	0.594438	0.25928
	2	NDUFB2-AS1	0.0381161	0.00515404	0.0173478	0.0426968	0.0277866	0.0295132	0.0162089	0.0226493
	2	NEDD4L	0.107105	0.0342028	0.0803288	0.103683	0.0729715	0.0705056	0.0814008	0.0181397
	2	NEU1	3.43097	1.08602	2.27115	3.58333	2.47029	2.20395	2.14968	3.13272
	2	NFKBIB	0.936047	0.320492	0.649342	0.496631	1.17187	0.591876	0.75968	0.399868
	2	NR1D1	0.0748399	0.0139611	0.0294415	0.0273524	0.129543	0.0400187	0.0139028	0.0157698
	2	NR1H2	1.67548	0.660219	1.1862	1.15367	1.56575	1.15662	1.52347	1.67927
	2	NRBP2	0.14184	0.107289	0.149833	0.178687	0.127642	0.0661594	0.0936493	0.0632922
	2	OCRL	0.223702	0.126377	0.284374	0.305863	0.326312	0.21355	0.0887333	0.155042
	2	OVOL1	0.0572105	0.00023764	0.0476323	0.0128391	0.0631051	0.00781626	0.0179873	0.010926
	2	PAK4	0.154833	0.0267482	0.0755508	0.0705958	0.178799	0.161921	0.0907084	0.0560759
	2	PARP15	0.398508	0.0165062	0.138839	0.291696	0.19955	0.0234882	0.024722	0.00202995
	2	PCDHGA12	0.0727334	0	0.0566594	0.0600539	0.0455819	0.0345464	0.0132508	0.0170938
	2	PCDHGB5	0.0697049	0.000732624	0.0413077	0.0384851	0.0357438	0.0257006	0.00734849	0.00950019
	2	PCED1B-AS1	0.163759	0.00917342	0.0637087	0.145457	0.0744621	0.0861798	0.01016	0.049966
	2	PDE8A	1.0933	0.295195	0.788623	0.967822	0.926594	0.357224	0.302725	0.390085
	2	PDXDC2P	0.289198	0.175485	0.151484	0.237604	0.21706	0.0954037	0.13626	0.172522
	2	PDZD7	0.0182829	0.000177176	0.0136434	0.0180227	0.0225229	0.00258142	0.00347729	0.00785402
	2	PHLDA1	1.80705	0.484382	0.291715	0.880837	1.18525	0.486762	1.75622	0.484661
	2	PHYH	0.726604	0.17174	0.430905	0.5273	0.581599	0.3079	0.361521	0.356516
	2	PI4K2A	2.30981	0.580791	1.64856	1.94786	2.59562	1.83134	1.36703	2.70182
	2	PI4KAP1	0.348874	0.182598	0.116661	0.173823	0.545099	0.0520891	0.160419	0.0985333
	2	PIM3	3.05999	0.636016	0.589258	0.887631	3.40436	1.09892	2.7179	0.761694
	2	PIP5K1C	0.784689	0.146502	0.586819	0.615103	0.98185	0.796761	0.538432	0.45979
	2	PKD1P1	0.471923	0.0922108	0.162347	0.304023	0.337834	0.211983	0.254222	0.346368
	2	PKD2	0.558336	0.141362	0.553816	0.354927	0.459875	0.316083	0.115291	0.238094
	2	PKN3	0.0355554	0	0.0090637	0.0168415	0.0214471	0.011169	0.0185832	0.00612686
	2	PLAUR	23.5086	4.45379	3.81712	7.62126	22.2582	9.71309	18.1845	5.17633
	2	PLD2	0.680766	0.401081	0.435319	0.393681	0.715752	0.218396	0.473393	0.258769
	2	PLEKHA4	0.0244156	0	0.0303341	0.0206535	0.0518614	0.00269942	0.006754	0.0005611
	2	PLEKHM2	2.4116	0.76322	2.11046	2.84943	2.48827	2.74062	1.58595	2.33241
	2	PLIN2	14.8169	1.43934	4.2985	21.3793	18.357	6.85936	6.17704	5.82477
	2	PLK3	1.65899	0.946896	0.719578	0.67542	1.86736	0.405147	0.637505	1.00804
	2	PLXNA3	0.608262	0.00903757	0.190783	0.34889	0.393839	0.167784	0.14313	0.198538
	2	PNKP	0.527733	0.266762	0.449024	0.522617	0.653587	0.351442	0.47978	0.565913
	2	PPARD	2.98796	0.200225	1.03315	0.652453	1.8672	0.98588	0.643879	0.249136
	2	PPP1R12C	0.981505	0.42984	0.783756	1.01107	1.11789	0.86818	0.705093	0.591076
	2	PPP1R13L	0.0275848	0.00192765	0.0297015	0.0166449	0.0372416	0.00142098	0.0131982	0.00184735
	2	PRDM6	0.0081545	0	0.00204144	0.00301726	0.00361929	9.03944e-05	0.00062081	0
	2	PRPF8	1.53024	1.36463	1.72919	1.67663	1.99864	1.64997	0.906403	0.734889
	2	PRR22	0.0244091	0	0.014001	0.0339791	0.0244998	0.0222089	0.0164227	0.0192432
	2	PRSS53	0.0500171	0.00597752	0.0169105	0.0331727	0.0546613	0.0146106	0.0315956	0.0285918
	2	PTBP1	3.28238	1.46025	1.55838	1.6948	2.7037	2.15715	1.83414	1.85455
	2	PTOV1-AS2	0.323801	0.152188	0.106798	0.181072	0.230479	0.0580141	0.15265	0.0852555
	2	PTPN23	0.429191	0.166329	0.264707	0.313715	0.592152	0.457356	0.247109	0.131911
	2	PTPRM	0.717461	0.00196698	0.220665	0.123013	0.518127	0.175481	0.0681941	0.0666507
	2	PVRIG	0.0516739	0.00530344	0.0420503	0.0722592	0.055142	0.00678118	0.0250617	0.0317513
	2	PVRIG2P	0.16824	0.0270398	0.0869043	0.117021	0.242692	0.035935	0.118048	0.0490237
	2	RAB11B	1.43002	0.368443	1.13476	0.922259	1.43269	0.977663	1.51445	0.16277
	2	RAB11FIP3	0.222215	0.0314336	0.128389	0.1843	0.11899	0.0945687	0.078658	0.150253
	2	RAI1	0.134351	0.0484069	0.0413443	0.0555544	0.117859	0.109051	0.0689999	0.0495955
	2	RBBP9	0.241965	0.0992415	0.254164	0.208414	0.229502	0.150199	0.0990098	0.145236
	2	RCE1	0.441623	0.270062	0.184847	0.245691	0.473683	0.259854	0.455889	0.342066
	2	RENBP	2.24759	0.440237	1.47395	2.36387	1.59646	1.62227	1.30176	2.11027
	2	RETSAT	0.433664	0.196235	0.592521	0.619315	0.658816	0.340443	0.178789	0.352932
	2	RGL3	0.26216	0.000993938	0.0775668	0.120643	0.153355	0.0012428	0.0850378	0.00637807
	2	RHOT2	0.859053	0.284916	0.484364	0.764572	0.906297	0.530812	0.886527	0.613816
	2	RND3	0.707302	0	0.281835	0.676766	0.850546	0.625506	0.174196	0.361767
	2	RNF126	0.493698	0.109561	0.230955	0.248259	0.484972	0.455753	0.537307	0.233175
	2	RRBP1	2.58479	0.404671	1.04663	1.91285	2.13592	1.45734	0.840377	2.09387
	2	SBNO2	2025-01-04	0.273116	0.279722	0.366414	1.22175	0.717243	0.795666	0.521853
	2	SCAMP4	1.11448	0.284937	0.782779	0.891927	0.834827	0.823553	0.6305	0.449149
	2	SCRIB	0.271506	0.0355799	0.15777	0.333792	0.388845	0.31625	0.258864	0.308848
	2	SCX	0.0122277	0	0	0.0290107	0.0125244	0.00702408	0.0122836	0.0036683
	2	SDHAP1	0.435388	0.225237	0.154462	0.425196	0.363819	0.16478	0.231241	0.378892
	2	SEL1L	1.55384	0.927671	1.24472	1.17127	1.71826	1.15218	0.598917	1.38131
	2	SEPT11	0.976977	0.189267	0.809622	0.783275	1.36745	1.11541	0.252618	0.903547
	2	SEPT8	0.192729	0.0436844	0.265801	0.236217	0.23244	0.135528	0.0399685	0.0980662
	2	SERPINE1	1.73432	0.0981303	0.456892	0.108752	2.51265	0.790323	1.11081	0.0786416
	2	SETD1A	0.234358	0.1076	0.101818	0.0932567	0.236023	0.226226	0.125204	0.0658791
	2	SGSM1	0.0961655	0	0.00616925	0.1138	0.000176341	0	0	0.000376261
	2	SIPA1L2	0.677212	0.13414	0.272822	0.479751	0.469872	0.270384	0.265641	0.528177
	2	SLC25A27	0.0285799	0.00117031	0.018719	0.0236278	0.00932725	0.00131535	0.0230147	0.000956192
	2	SLC25A30	0.329136	0.190094	0.23939	0.269554	0.338679	0.324703	0.170822	0.0749834
	2	SLC25A34	0.110816	0.0331001	0.0337489	0.0811047	0.0571345	0.0148311	0.0500854	0.017782
	2	SLC37A1	0.361056	0.128966	0.115099	0.171173	0.526775	0.116255	0.113786	0.0451502
	2	SLC8B1	1.26786	0.380183	1.03736	1.48065	1.13919	0.845229	0.789256	1.24372
	2	SLC9B1	0.00955351	0.000785154	0.0151199	0.0128516	0.0148014	0.0112672	0.00424457	0.0060703
	2	SNAPC4	0.0958558	0.0421775	0.0573679	0.119565	0.12994	0.0927641	0.0885384	0.114231
	2	SNHG3	0.270637	0.112409	0.156942	0.384688	0.194036	0.250588	0.20329	0.152676
	2	SNORD104	0.703969	0.0486581	0.421049	0.868859	0.394307	0.254561	0.184883	0.263162
	2	SNORD52	0.22384	0.0856379	0.159681	0.280865	0.165156	0.057307	0.0905432	0.126749
	2	SNORD56	0.0913353	0.00354411	0.0173564	0.046512	0.051568	0.0184396	0.0394492	0.0249856
	2	SNRNP70	2.42656	1.01452	1.32964	1.74696	2.0426	1.10093	1.80957	1.44021
	2	SOD2	62.1085	16.5609	41.0741	46.916	86.1759	36.6668	40.0567	9.83614
	2	SORBS1	0.159666	0.00241966	0.0145828	0.00680997	0.126624	0.00485992	0.018404	0.00142395
	2	SORBS3	0.810178	0.115184	0.94194	1.03533	1.27477	0.902426	0.511924	0.787546
	2	SOWAHC	0.456116	0.0844194	0.209769	0.138486	0.452756	0.153341	0.137554	0.186364
	2	SPPL2B	0.190847	0.0371204	0.0820632	0.146848	0.162194	0.0989532	0.121982	0.173384
	2	SPRY1	0.181359	0.0134568	0.0703133	0.232017	0.397264	0.00553247	0.00781051	0.0603
	2	STAM	0.370013	0.195252	0.269119	0.413647	0.312652	0.315081	0.163397	0.267553
	2	STARD3	0.981099	0.459492	0.560967	1.24128	0.803739	0.81461	0.756208	0.84166
	2	STOM	2.90633	0.618381	2.55427	1.16168	3.65306	1.38635	1.24591	0.448426
	2	TAGLN	0.690804	0.11082	0.273935	0.113984	0.592778	0.0429065	0.0408995	0.0387267
	2	TARBP1	0.158722	0.0874128	0.123593	0.180104	0.179145	0.0719408	0.0961393	0.158813
	2	TBC1D10A	0.54202	0.22881	0.190677	0.376403	0.515463	0.177433	0.323318	0.385273
	2	TCTEX1D4	0.215087	0.0907874	0.0427995	0.113006	0.232373	0.0306789	0.033277	0.109856
	2	TELO2	0.294148	0.0483536	0.189271	0.215326	0.303338	0.277902	0.236208	0.179503
	2	TFRC	17.2936	0.395233	3.28545	12.4647	20.6912	3.67211	1.96379	7.61608
	2	TMEM214	0.944581	0.479323	0.736226	0.6343	0.792758	0.745906	0.537379	0.429239
	2	TMEM220	0.078941	0.0317707	0.095699	0.126242	0.105277	0.0369142	0.0315041	0.00628564
	2	TMEM259	3.43695	0.711959	1.10187	1.64561	2.38765	1.34043	1.99795	1.25211
	2	TMUB1	0.802661	0.0383372	0.438106	0.440668	0.631614	0.407392	0.801228	0.435004
	2	TNFAIP2	4.81981	3.8027	2.38148	3.2042	4.77604	2.24374	2.3215	0.948884
	2	TP53I13	0.956065	0.0555371	0.39969	0.409585	0.826634	0.383689	0.550458	0.344417
	2	TPT1-AS1	0.106643	0.0600316	0.0642181	0.0474989	0.129527	0.0415029	0.0657915	0.0621378
	2	TRIB2	0.0664721	0.0202256	0.0203306	0.0105454	0.0692907	0.00320498	0.00193518	0.0113917
	2	TRIM3	0.179966	0.0541121	0.136352	0.165205	0.115483	0.118606	0.108382	0.0799576
	2	TRIP10	1.24769	0.0282068	0.427305	0.455633	0.819377	0.456084	0.573293	0.355626
	2	TRMT1	0.444474	0.221535	0.446534	0.447299	0.563003	0.347704	0.441802	0.378798
	2	TSPYL5	0.153472	0.036609	0.109113	0.246567	0.128363	0.0694536	0.0620042	0.0374113
	2	TTC28	0.0683895	0.00153425	0.0560228	0.0667426	0.0405418	0.0420453	0.0175339	0.0427741
	2	TUBB2A	1.14236	0.158159	0.745896	1.25892	0.348503	0.554295	0.307937	0.212513
	2	TUBB4B	4.70473	1.06536	2.27588	3.75564	3.31477	4.11932	5.32219	1.1454
	2	TUBGCP6	0.259758	0.165411	0.153869	0.328601	0.348296	0.123176	0.186174	0.258669
	2	TXNRD1	5.24649	1.5898	3.94207	3.2898	6.81338	5.6487	5.34337	3.13939
	2	UBALD1	0.307465	0.0757978	0.212903	0.178579	0.306587	0.221064	0.275203	0.0986754
	2	ULBP2	0.0842715	0.0130641	0.0627059	0.0958587	0.0443774	0.00690114	0.00208428	0.00779156
	2	UPF1	0.738474	0.416533	0.554815	0.758166	0.834808	0.853713	0.555857	0.774233
	2	USE1	0.54952	0.335381	0.542846	0.418507	0.544991	0.217847	0.512558	0.277416
	2	USP11	0.601011	0.129882	0.396675	0.313983	0.784085	0.245005	0.421142	0.431303
	2	USP13	0.125372	0.0305933	0.0714956	0.0432056	0.133913	0.0579735	0.0277461	0.034604
	2	VPS53	0.31193	0.150497	0.158399	0.291079	0.353855	0.280964	0.100303	0.179804
	2	WDR90	0.036582	0.00302929	0.0175065	0.0525944	0.0409881	0.0266941	0.0196926	0.0398997
	2	WIZ	0.224012	0.0640563	0.124221	0.146819	0.22775	0.221943	0.114618	0.105388
	2	XAB2	0.465405	0.287882	0.43853	0.409371	0.567543	0.382032	0.398668	0.156747
	2	XRCC3	0.137791	0.0349367	0.0785985	0.172661	0.119241	0.0944273	0.123153	0.125961
	2	YJEFN3	0.0351838	0	0.00854548	0.0210513	0.0589505	0.00439948	0.0362517	0.00962531
	2	YY2	0.0317414	0.0101938	0.03421	0.0246276	0.0187404	0.0220496	0.0185019	0.00651799
	2	ZC3H3	0.312225	0.0924748	0.109093	0.140539	0.2823	0.148337	0.228108	0.101247
	2	ZCCHC2	0.621183	0.247236	0.468044	0.424887	0.856	0.568833	0.348182	0.353123
	2	ZFP82	0.0657407	0.020444	0.0332593	0.0837138	0.0478873	0.0378289	0.0378114	0.058464
	2	ZFPM1	0.0325825	0.0010007	0.0129758	0.0163253	0.0337721	0.0285598	0.0305505	0.00970345
	2	ZNF257	0.0142656	0.00252404	0.0144272	0.014201	0.0100089	0.00548414	0.00721019	0
	2	ZNF433	0.0490433	0.0045931	0.0176213	0.0559843	0.0124074	0.0221067	0.021913	0.0159521
	2	ZNF461	0.0528027	0.021274	0.0268156	0.0543726	0.0388521	0.0337339	0.0322911	0.047046
	2	ZNF528-AS1	0.0215291	0.00180833	0.0324585	0.0359614	0.0371388	0.00587659	0.0160162	0.00957322
	2	ZNF542P	0.151006	0.0416299	0.0766183	0.108901	0.145137	0.0709437	0.101221	0.105539
	2	ZNF682	0.0317383	0.00433427	0.0257936	0.02979	0.0137981	0.00441373	0.0117451	0.00957141
	2	ZNF707	0.145454	0.0685644	0.113937	0.154127	0.193691	0.125944	0.149174	0.108087
	2	ZNF841	0.113277	0.0493984	0.0923404	0.13584	0.190633	0.0724348	0.0826004	0.0847889
	2	ZNF865	0.136693	0.0346331	0.0688333	0.0570742	0.134131	0.150536	0.116481	0.0187963
	2	ZSCAN18	0.0949703	0.0245572	0.0814849	0.10773	0.0847318	0.0449958	0.0614311	0.0514167
	2	ZSWIM8	0.932384	0.426806	0.48527	0.67921	0.784908	0.542785	0.466443	0.688543
	3	AATK	0.515794	0.0307735	0.0183928	0.055145	0.0133915	0.733448	0.0397554	0.00893184
	3	ABL1	0.925062	0.187874	0.267598	0.522122	0.27661	0.554902	0.169007	0.635456
	3	ABLIM3	0.394067	0.00388075	0.218677	0.239591	0.00876465	0.190248	0.0216906	0.0474591
	3	ACTRT3	0.0212366	0.00124662	0.0234091	0.0261303	0.0212361	0.031994	0.0060187	0.00230469
	3	ADAM9	7.79103	0.855296	4.16807	5.46754	2.52344	7.69433	2.56705	7.34727
	3	ADAT3	0.16748	0.00192186	0.0348256	0.0667052	0.0657567	0.110794	0.124848	0.0644984
	3	ADI1	2.68342	1.48235	1.87402	2.33249	0.998592	2.48862	2.54953	1.96181
	3	ADM	2.44189	0.539912	0.144753	0.345201	0.182585	3.89285	0.85658	0.0488551
	3	ADSSL1	0.0741581	0.0419817	0.020394	0.0221163	0.0010335	0.0568656	0.0162163	0.00252874
	3	AGO2	0.526907	0.420455	0.0856024	0.170613	0.208022	0.601293	0.143332	0.250737
	3	AHDC1	0.0985886	0.00860294	0.0637284	0.0704006	0.0330717	0.0712968	0.0347302	0.0592707
	3	ANKH	2.25588	0.052955	0.261236	0.27055	0.0670007	2.5522	0.156538	0.347905
	3	AP2A2	1.84264	0.253112	0.531845	0.886768	0.3819	1.66557	0.468953	0.88496
	3	APPL2	0.85266	0.25029	0.420896	0.629235	0.174146	0.542468	0.226356	0.579977
	3	ARHGDIA	6.25537	1.96957	4.55545	3.6327	5.86736	7.5975	3.22713	1.0171
	3	ARL6IP1	10.0094	2.6498	4.36151	5.05917	4.10592	7.4922	4.06142	7.92415
	3	ARL8A	2.64273	1.21247	1.44099	1.50044	1.48808	1.96816	0.865941	1.02122
	3	ARRDC3-AS1	0.0710955	0.0144764	0.00442958	0.045067	0.00883	0.0488493	0.0170211	0.0639386
	3	ASH1L	0.380933	0.170699	0.177806	0.19097	0.215372	0.298617	0.155031	0.241831
	3	ATP11C	0.295836	0.171736	0.163868	0.156984	0.145618	0.231558	0.0937753	0.246409
	3	ATP1B1	10.3167	0.123845	3.19327	5.0151	3.52764	5.71783	0.560867	3.72128
	3	ATP6V1C1	1.59275	0.502247	1.46952	1.9652	0.868136	2.00814	1.12109	1.64644
	3	AZIN1	3.37155	2.23936	1.788	1.52313	1.0733	3.31128	0.95646	1.50521
	3	AZIN1-AS1	0.0461542	0.0012103	0.0102036	0.0173659	0.0167625	0.0315106	0.0125189	0.0107917
	3	BBS5	0.178138	0.00130544	0.121729	0.272454	0.124137	0.201645	0.067743	0.0858483
	3	BCL9L	0.213267	0.0552421	0.109047	0.0826248	0.136201	0.168482	0.19365	0.0297062
	3	BCOR	0.31915	0.213572	0.122883	0.147463	0.169951	0.397491	0.138137	0.242293
	3	BMPR2	0.42776	0.188738	0.311324	0.282118	0.226608	0.312635	0.145023	0.185418
	3	BNC2	0.118383	8.88296e-05	0.0449713	0.0587694	0.000469385	0.0921855	0.00298907	0.0724748
	3	BRCA2	0.0769689	0.0178175	0.0341245	0.0300057	0.0281662	0.102729	0.0332419	0.0278699
	3	BRD4	0.787889	0.550696	0.266052	0.258908	0.501738	0.861974	0.487888	0.184303
	3	C11orf84	0.390333	0.0231687	0.163002	0.207087	0.14981	0.218968	0.0679281	0.225224
	3	C17orf96	0.189968	0.0059952	0.17191	0.0867949	0.0763545	0.15386	0.12734	0.056283
	3	C1orf198	0.30192	0.0441908	0.226896	0.165506	0.142048	0.22283	0.0755314	0.179422
	3	C5orf30	0.121966	0.0469933	0.0544858	0.0945597	0.0287421	0.108904	0.0242608	0.0496916
	3	CALR	27.2161	5.59098	14.3771	16.1162	17.2175	22.4752	14.2921	12.8367
	3	CALU	2.16972	0.512698	1.3718	1.75279	1.66383	1.81153	1.22766	1.83624
	3	CAMSAP2	0.315136	0.0678313	0.349271	0.345759	0.241137	0.435834	0.147438	0.177526
	3	CANX	7.02929	5.49424	4.60473	5.20469	5.98194	8.10587	3.36821	6.88851
	3	CAPN15	0.459084	0.0326817	0.147192	0.288883	0.456296	0.510585	0.224521	0.433551
	3	CAPZB	5.74303	3.97554	6.19443	4.38163	2.39508	7.57931	5.56476	1.52995
	3	CARM1	0.74557	0.241517	0.549718	0.611075	0.442463	0.684485	0.313007	0.505159
	3	CASKIN2	0.0583918	0.000155748	0.0430096	0.0626911	0.0248846	0.097711	0.0379294	0.0622914
	3	CD109	0.84382	0.0294957	0.147952	0.41	0.252994	1.60596	0.191602	0.0658541
	3	CD14	50.6923	6.10704	25.623	11.8504	2.07917	32.9471	33.9406	10.9401
	3	CD163	26.028	2.96812	4.73123	9.03724	2.45447	24.9393	1.99654	2.032
	3	CD163L1	2.86167	0.00649614	0.0392975	0.922697	0.00888054	1.67095	0.265338	0.143155
	3	CD28	3.25733	0.00430853	0.0402624	0.27108	0.014089	1.74142	0	0.265796
	3	CD4	9.58238	6.87763	5.40854	4.78643	1.63395	9.22098	1.45331	1.95744
	3	CDC6	0.0415305	0.00393173	0.0214466	0.0256259	0.00504628	0.0400179	0.0042753	0.0248968
	3	CENPU	0.127868	0.0551167	0.0637028	0.0502763	0.0244728	0.170749	0.0375036	0.0943038
	3	CEP131	0.253415	0.00786709	0.0763887	0.104173	0.0789555	0.144074	0.0632551	0.0672126
	3	CES3	0.0201349	0.000614344	0.0115667	0.00205619	0.00109222	0.0286373	0	0.000454715
	3	CIART	0.0390055	0	0.0354464	0.0505132	0.00811601	0.0404857	0.00360546	0.00459886
	3	CIC	0.44448	0.199461	0.294726	0.349364	0.399429	0.558283	0.261403	0.248339
	3	CLTA	5.21017	2.25079	4.34514	3.96827	4.21855	5.93085	4.15226	4.77273
	3	CLTC	3.98668	1.74427	2.72135	3.32513	2.19359	5.09132	1.31095	3.21129
	3	COX7A1	0.0567524	0	0.0270847	0.0367719	0.00170154	0.0208926	0.00313838	0.00195693
	3	CRHBP	0.0686771	0.0102629	0.0185372	0.0611258	0	0.0505246	0.0799733	0.0178197
	3	CRYL1	1.29709	0.497705	0.834097	1.09802	0.393307	1.8352	0.908984	1.05866
	3	CTDP1	0.475766	0.209478	0.233132	0.302576	0.346313	0.490726	0.298038	0.407645
	3	CTSF	0.537804	0.00903577	0.513699	0.407263	0.0858962	0.539149	0.0569566	0.119031
	3	CTTNBP2NL	0.68916	0.157655	0.432565	0.234745	0.249484	0.449383	0.215782	0.268035
	3	CUEDC1	0.484664	0.129374	0.312888	0.481617	0.272904	0.589432	0.317059	0.272732
	3	CXCL10	0.624722	0.100005	0.411406	0.0549901	0.124217	0.75188	0.264761	0.0145364
	3	DCUN1D4	0.186028	0.120775	0.222885	0.211551	0.100143	0.262068	0.0857849	0.157125
	3	DEF6	0.874076	0.73788	0.381384	0.278869	0.123392	0.941688	0.41968	0.542219
	3	DFNB31	0.0863366	0.00101007	0.0287669	0.0535738	0.0144234	0.0534246	0.0255241	0.0221013
	3	DLG5	0.068008	0.00337358	0.0320214	0.0407337	0.0164447	0.0542499	0.0056176	0.0454748
	3	DOCK4-AS1	0.0565916	0.000255458	0.00103973	0.0412141	0.00675138	0.0495507	0.00525696	0.0309459
	3	DYNC1H1	2.80318	0.650586	1.35927	1.47374	1.35977	1.78013	0.553676	0.781005
	3	EEF2K	0.561649	0.0532246	0.203256	0.257948	0.189963	0.574701	0.134994	0.562478
	3	EGLN3	0.0930654	0.00317876	0.0235091	0.00410158	0.000528976	0.0785038	0.003574	0.00187002
	3	EHD4	3.97123	0.733526	1.08176	1.41956	1.11233	3.02083	0.889292	1.14977
	3	EHD4-AS1	0.0370535	0.00225619	0.00090136	0.0199165	0.00168136	0.0210875	0	0.0115244
	3	EIF5A2	0.0701833	0.0516216	0.0550523	0.120865	0.0205549	0.0862818	0.0178455	0.0209205
	3	EMILIN2	4.95723	3.8781	1.47466	2.23226	3.17046	6.42316	2.19601	1.06786
	3	EPB41L3	5.80468	1.10337	2.40923	1.31199	1.91263	4.11126	3.53693	1.13829
	3	EPN1	1.62156	0.330312	0.696475	0.728555	0.911652	1.23377	0.651954	0.901929
	3	ERF	0.572281	0.148593	0.22708	0.143367	0.194486	0.438311	0.142128	0.494696
	3	EVI5L	0.103116	0.0389869	0.065606	0.0933099	0.108589	0.126078	0.0763648	0.0762422
	3	EXOC6B	0.179897	0.0593861	0.132422	0.181789	0.116803	0.197848	0.035434	0.0520704
	3	F2RL3	0.027018	0.0034985	0.00776354	0.00435475	0.000141821	0.0266303	0	0.00892459
	3	FAM174B	0.170241	0.00429587	0.017938	0.124213	0.000965416	0.0669374	0.00861689	0.0698657
	3	FCGBP	2.47854	0.00053608	0.847627	0.0840091	0.00447198	3.95889	0.00011169	0.528571
	3	FCGRT	23.8091	2.57002	3.30021	9.04868	6.00689	21.9485	14.4113	15.8248
	3	FEZ2	1.53843	0.86646	1.3681	1.16783	0.720024	1.35131	0.436835	1.01463
	3	FHIT	0.123812	0.0400188	0.131973	0.126742	0.0395886	0.121024	0.062797	0.0770085
	3	FILIP1L	0.551645	0.0507548	0.159433	0.0778876	0.110848	0.318558	0.20706	0.0756931
	3	FMN1	0.261379	0.0367028	0.0690676	0.349012	0.0422807	0.289003	0.0927822	0.149344
	3	FNDC3A	1.37023	0.443357	0.539231	0.580897	0.631439	1.09314	0.352429	1.26792
	3	FOXP4	0.27439	0.0553001	0.0792221	0.0444542	0.131524	0.243283	0.110468	0.0150645
	3	FRMD4A	0.830241	0.0108987	0.666302	0.768468	0.797402	1.0171	0.147147	0.392566
	3	FRMD4B	0.636444	0.205194	0.335407	0.370917	0.0735994	0.573589	0.0939101	0.549897
	3	GATAD2A	0.932504	0.268679	0.435873	0.576952	0.574018	1.00324	0.380644	0.643236
	3	GATM	3.25294	0.0419485	1.12837	1.47677	0.0260007	3.20846	0.151529	1.27889
	3	GATSL3	0.135514	0.0394137	0.0441803	0.111875	0.035272	0.0865551	0.076212	0.0927866
	3	GBE1	0.772471	0.370077	0.903084	0.939841	0.401034	1.02781	0.402755	0.484603
	3	GHDC	0.762492	0.193759	0.538335	0.610424	0.344468	0.580853	0.363816	0.500749
	3	GIMAP1-GIMAP5	0.0874794	0	0.0347441	0.0973874	0.0137918	0.0705738	0	0.0247012
	3	GINS4	0.164932	0.0096535	0.0406127	0.0391037	0.0255859	0.0872684	0.0339955	0.0599511
	3	GLIS3	0.0861702	0.00287051	0.00800913	0.00315096	0.00602105	0.112649	0.0146827	0.000377873
	3	GNA15	3.42451	1.05919	0.71187	0.675088	1.83306	2.65115	1.23461	0.879271
	3	GPR137C	0.0124036	0.00040915	0.0121245	0.0124033	0.00125989	0.01548	0.00415572	0.001164
	3	GPR146	0.0851229	0.001777	0.0311544	0.0495529	0.0161707	0.0551788	0.0318659	0.0546342
	3	GPSM1	0.10664	0.00670819	0.0449217	0.0571588	0.00778496	0.0769695	0.027999	0.0726465
	3	GSPT1	0.834257	0.486218	0.71093	0.641782	0.684796	1.01714	0.456003	0.604038
	3	H2AFX	0.852894	0.0379673	0.215064	0.202445	0.395206	1.35184	0.326146	0.140552
	3	HEATR3	1.09865	0.437541	0.292304	0.483576	0.435325	0.825633	0.240901	0.747461
	3	HECTD2	0.290693	0.00174513	0.172828	0.155543	0.0381517	0.168269	0.0465421	0.095046
	3	HEG1	0.203207	0.0713661	0.25126	0.150382	0.107411	0.26376	0.136235	0.12466
	3	HIST2H2BC	0.105483	0.0161191	0.01753	0.0235446	0.0230588	0.0690151	0.0282745	0.0231118
	3	HIVEP1	0.686629	0.224789	0.181048	0.176122	0.241448	0.61743	0.166247	0.0809685
	3	HMGN5	0.109005	0.0176266	0.106124	0.0448086	0.0241691	0.0671087	0.0484608	0.013707
	3	HMGXB3	0.681653	0.279273	0.460542	0.74082	0.66787	0.826762	0.375829	0.618387
	3	HMOX1	64.7676	5.217	6.5651	11.2085	5.96629	90.357	6.91092	7.22034
	3	HNRNPAB	2.89363	1.37322	2.16285	1.70712	2.10783	3.24527	2.12943	0.74004
	3	HOMER3	1.69801	0.283652	0.938722	1.29039	0.200251	1.56948	0.789635	1.0214
	3	HS3ST1	0.640579	0.00334582	0.0840746	0.44939	0.026111	1.09744	0.448235	0.0905212
	3	HSP90AA1	13.3349	5.31539	12.3755	9.06298	8.458	11.432	9.1329	2.29478
	3	IGF1	0.999475	0.000155793	0.0288713	0.708635	0.0275944	1.13068	0.0146505	0.154535
	3	INSIG1	11.9758	2.66321	0.934992	1.137	0.626342	7.28562	2.9044	0.274962
	3	IPO7	1.63441	0.868488	1.35083	0.9669	0.971947	1.62542	0.330219	0.975941
	3	ITGA9	0.354215	0.0147635	0.0294491	0.0993671	0.000510318	0.201599	0.0154152	0.193968
	3	KHSRP	1.56319	0.809718	0.902572	0.914371	1.09599	1.65791	0.616142	0.855466
	3	KIAA0754	0.0933715	0.0460014	0.0571589	0.0579376	0.0257717	0.0856124	0.00647504	0.0420045
	3	KIF13B	0.39602	0.209861	0.263575	0.333422	0.23011	0.414507	0.163487	0.351579
	3	KIFC1	0.163523	0.0040039	0.035389	0.0352751	0.0173712	0.249164	0.00415517	0.0346559
	3	KLF16	0.667188	0.177674	0.396216	0.370025	0.406104	0.502992	0.263173	0.309191
	3	KPNA2	3.19017	0.513405	1.6669	1.52429	0.794041	2.74705	1.02291	1.26683
	3	KPNA4	0.870564	0.681899	0.576569	0.587873	0.392956	0.976142	0.224094	0.458585
	3	KTN1	1.91259	1.26406	1.52238	1.25168	0.735564	1.89301	0.796334	1.47269
	3	LAMB2	0.606562	0.0374662	0.376771	0.536133	0.182072	0.532178	0.144103	0.294745
	3	LBH	0.348983	0.0261061	0.0586584	0.0467725	0.0811402	0.248026	0.0176463	0.144902
	3	LGMN	71.2155	0.123503	15.2658	79.012	1.18389	51.3594	7.49278	32.158
	3	LINC01465	0.0403266	0.0115721	0.00748787	0.0284941	0.0146127	0.0455711	0.0497916	0.0355354
	3	LINC01605	0.115091	0	0.0093796	0.0363883	0	0.0794001	0	0.0361217
	3	LMAN1	1.21886	0.352238	0.804597	0.797712	0.850392	0.907867	0.437041	0.804066
	3	LMNA	16.2832	1.11044	2.35854	2.9933	4.37176	11.9638	7.08717	3.1325
	3	LOC100128993	0.173346	0	0.00573612	0.00663621	0.0112329	0.219175	0.0073595	0.00370682
	3	LOC100129917	0.12572	0.0131456	0.0163965	0.0518442	0.0210994	0.0693422	0.0477106	0.0571193
	3	LOC101928489	0.0519196	0.00201146	0.00388585	0.0312478	0.00835331	0.078445	0.0120105	0.00299697
	3	LOC730183	0.0820027	0.00314782	0.0391937	0.062852	0.077977	0.122086	0.0512796	0.0479988
	3	LRRC4	0.385587	0.0886149	0.0588617	0.184378	0.00481638	0.420991	0.0307696	0.142074
	3	LRRC59	2.01548	1.30925	1.7666	1.86402	1.7899	2.18433	0.94624	1.47145
	3	LTC4S	0.830964	0.00148403	0.0268431	0.0346092	0.00693114	0.488049	0.0504508	0.0943478
	3	MAEA	1.55669	0.499915	1.11803	1.20026	0.69382	1.20518	1.00564	1.09572
	3	MAFB	8.85428	5.78188	1.97865	2.42327	0.677786	13.7317	3.40853	0.909106
	3	MAGT1	2.04632	1.04284	0.776892	1.03548	0.813274	1.46441	0.631228	1.49531
	3	MAP7	0.264868	0.0364002	0.0605058	0.163922	0.116277	0.184882	0.0438609	0.056989
	3	MAPK13	1.02821	0.0808672	0.749946	0.655564	0.779821	1.32074	0.405101	0.544488
	3	MB21D2	0.470662	0.050623	0.162923	0.089513	0.148767	0.412873	0.204382	0.165122
	3	MEIKIN	0.113539	0.00349739	0.0153484	0.0293299	0.00496446	0.114691	0.139891	0.0747031
	3	MEX3D	0.133853	0.00976668	0.077678	0.103781	0.0714293	0.171045	0.0855225	0.0959312
	3	MGAT5	1.0957	0.210919	0.447901	0.773575	0.69672	1.31855	0.203225	0.77293
	3	MIER2	0.326687	0.135109	0.180346	0.16924	0.183597	0.362408	0.233066	0.257742
	3	MIR1250	0.0507294	0.00946436	0	0.00941366	0.00027838	0.0575167	0	0
[truncated: 20,290 more rows]

## Sheet: Figure 3A
	cell_type	microorg	ecm	cell_fitn	metab	angio	nrs
	HBC	10	7	8	10	6	5
	CBMo	4	8	12	12	6	9
	aMG	9	8	7	9	9	9
	fMG	13	8	6	6	8	9
	AM	11	10	11	4	9	6
	MDM	8	7	8	6	7	10
	KC	7	9	9	9	10	9
	fLM	12	9	4	7	7	8
	SpM	9	9	6	10	9	6
	SMo	3	6	7	8	7	6
	SkMs	7	9	10	9	10	8
	IM	14	11	13	9	9	7
	BMos	6	9	12	6	8	6
	OCP	9	7	9	8	8	10
	MoOC	10	7	8	12	9	7
	MuOC	11	8	8	13	9	9

## Sheet: Figure 3B
	Gene_ID	HBC	CBMo	aMG	fMG	AM	MDM	KC	fLM	SpM	SMo	SkMs	IM	BMos	OCP	MoOC	MuOC
	ESRRA	0.317685	0.17309	0.503987	0.624708	0.894691	0.5544	0.863757	1.19063	0.804259	0.791328	0.184779	0.00940955	0.439902	0.868493	0.885618	0.957135
	HNF4A	0	0	0	9.7862e-05	0	0	0	0	0	0	0	0.729754	0	0	0.000111977	0
	HNF4G	0.000111906	0.000188276	0.00114378	0	0.000179468	0	0	0	0	0	0	0.783102	0	0	0	0
	NR1D1	0.0748399	0.0139611	0.0294415	0.0273524	0.129543	0.0400187	0.0139028	0.0157698	0.352503	0.0990807	0.410244	0.694689	0.286471	0.0312912	0.0806587	0.0515109
	NR1D2	0.485244	0.412483	0.37636	0.311503	0.0969745	0.414324	0.143506	0.323964	0.233229	0.187425	0.205957	0.0657544	0.612802	0.162293	0.270996	0.262469
	NR1H2	1.67548	0.660219	1.1862	1.15367	1.56575	1.15662	1.52347	1.67927	1.34789	1.7828	2.33926	0.1201	4.23391	1.1175	1.18124	1.22885
	NR1H3	0.360698	0.0424741	2.99411	5.52556	7.58713	1.26309	2.8113	3.31338	8.90519	1.36787	0.235651	0.0718816	0.0373682	0.666413	3.61987	1.6087
	NR2F6	0.146524	0.0158247	0.0998646	0.197757	0.145408	0.0489278	0.0954566	0.350463	0.136414	0.0643192	0.0357753	1.01358	0.0634567	0.10347	0.140859	0.131212
	NR3C1	1.2041	1.13474	0.833877	0.623085	0.78755	1.07795	0.741497	0.978902	0.410758	0.438033	0.559199	0.128024	0.464617	0.464613	1.00054	0.640266
	NR3C2	0.0410262	0.00281463	0.0278059	0.0181476	0.015454	0.00914659	0.00591711	0.0185898	0.0187017	0.00253155	0.0527706	1.5473	0.00049996	0.00388831	0.0030902	0.00227475
	NR4A1	11.8549	0.380716	0.0234217	0.019262	0.0886279	0.164363	0.077501	0.0785302	6.08007	18.38	11.1499	0.693449	1.96939	0.103181	1.43229	0.955647
	NR4A2	7.87873	0.487629	0.0114901	0.0159468	0.0345909	0.121142	0.0275454	0.0406484	1.59068	3.71647	6.81509	0.970843	0.521535	0.0122705	3.43558	2.56804
	NR4A3	8.21236	0.141179	0.0631191	0.154356	0.285547	0.126562	0.208765	0.0871129	0.112895	0.400407	1.08214	0.135794	0.268306	0.250591	2.08847	1.37457
	NR5A2	8.80261e-05	0.000728228	0	0	0.000283216	0.000121283	0	0	0	0.00137563	0	0.649965	0.00130024	0	0	0
	PPARD	2.98796	0.200225	1.03315	0.652453	1.8672	0.98588	0.643879	0.249136	0.623485	0.330208	0.416809	0.765931	0.535411	0.561835	1.33584	0.975995
	PPARG	0.891572	0.218535	0.950816	1.38039	2.17459	0.670301	0.69843	0.840735	1.5837	0.229091	0.14534	4.16049	0.0995517	1.27246	0.190311	0.23071
	RARA	0.539607	1.51106	0.117933	0.168541	0.556057	0.463394	0.37246	0.253788	1.20578	1.55461	0.895613	0.564741	4.73497	0.413144	0.210068	0.173952
	RXRA	0.58687	1.05388	0.761027	0.557337	0.870286	2.0028	0.933376	1.26879	2.2569	1.38057	0.122086	0.196985	1.28851	2.16357	1.02759	0.929828
	RXRB	0.268851	0.488092	0.459562	0.427611	0.539578	0.269978	0.210942	0.418404	0.65162	0.626078	0.109165	0.315929	0.275712	0.349579	0.485367	0.516602
	SF1	2.81213	2.61942	1.35606	1.1818	1.68367	1.82508	1.06814	0.661642	2.15538	2.45123	1.69459	1.82524	5.76682	1.75723	1.44356	1.29176
	THRA	0.145892	0.1297	0.24554	0.257065	0.489233	0.193964	0.128161	0.382076	0.188672	0.134847	0.511286	0.336824	0.888289	0.651727	0.246836	0.218181
	VDR	0.0420647	0.57592	0.259375	0.184245	0.584995	0.212414	0.47765	0.324033	0.00635011	0.34249	0.357508	0.355611	0.401258	0.202127	0.156891	0.132233

## Sheet: Figure 3C
	NR4A genes				PPAR genes				RXR genes
	NR4A3	NR4A2	NR4A1		PPARG	PPARD	PPARA		RXRG	RXRB	RXRA
	5.74885	6.42808	11.5151		1.22752	2.96006	0.109552		0	0.292981	0.541079
	6.18802	6.65069	11.6241		1.13148	2.83824	0.110459		0	0.282817	0.544442
	8.23985	7.33369	12.9231		0.974502	2.78683	0.139192		0	0.286526	0.578797
	7.59826	7.00833	12.5695		0.9082	2.8409	0.142407		0	0.273238	0.6019
	10.1268	9.52511	11.8599		0.57933	3.32996	0.11426		0	0.265538	0.681509
	10.1688	9.34758	10.9594		0.590249	3.43199	0.102169		0	0.256879	0.650925
	9.41595	8.85765	11.5335		0.829726	2.72772	0.122394		0	0.223978	0.509437

## Sheet: Figure 3D
	gene	HBC	CBMo	aMG	fMG	AM	MDM	KC	fLM
	PER1	1.11038	0.561771	0.0883753	0.0754936	0.223193	0.154153	0.122682	0.187062
	ZFP36	28.2449	14.9985	0.806433	0.598916	0.99453	2.41401	1.35824	0.873345
	TFCP2L1	0.0849412	0.0073827	0.209607	0.350235	0.0751288	0.0121652	0.0204375	0.137335
	IGFBP1	2.61797	0	0.182133	0	0	0	0	0
	ANGPTL4	0.79631	0.00175986	0.00312242	0.132823	0.0477343	0.0390255	0.0121584	0.00867916
	BIRC3	0.845632	0.330475	0.169324	0.0626756	0.474589	0.168191	0.473849	0.0356237
	ENTPD2	0	0.000474588	0	0	0	0	0	0
	CIDEC	0.000357556	0	0	0	0.00152591	0	0.0053455	0
	TIPARP	1.48444	1.28066	0.345853	0.478272	0.396157	1.09578	0.649657	0.356349
	BCL6	1.63298	2.00875	1.07506	0.477954	1.39643	0.952117	0.828533	0.475369
	SLC19A2	0.504264	0.108458	0.120032	0.180541	0.212227	0.197107	0.0537682	0.119509
	NFKBIA	28.7514	15.3972	2.79147	3.15661	8.96495	7.48969	12.658	2.9952
	CEBPD	11.7268	2.01439	0.145866	0.356465	0.385263	1.05987	1.18416	0.366903
	SDPR	0.0177442	0.0443345	0.00398119	0.000144922	0.000560554	0.00234003	0.00150496	0
	KLF9	0.16673	0.184092	0.464767	0.147032	0.390288	0.360743	0.314586	0.0882758
	RRAD	0.855878	0.0108275	0.0430659	0.0113223	0.0246984	0.00979712	0.0180248	0.00502463
	DUSP1	24.5975	33.9288	0.450958	2.20861	3.54891	2.86029	0.809727	1.98212
	ZC3H12A	1.58371	0.388379	0.196828	0.191982	0.948023	0.263965	0.633092	0.123952
	TNFAIP3	7.26362	1.71419	0.513149	0.383461	4.20259	0.737168	0.909606	0.122377
	PARD6B	0.0016038	0.00186939	0.00400893	0.010954	0.00340883	0.00996445	0.0050526	0.0531179
	PER2	0.262965	0.198787	0.0285891	0.0260453	0.10828	0.119391	0.0496052	0.0671273
	ERN1	0.208401	0.202136	0.101659	0.0893887	0.19242	0.161477	0.153951	0.110268
	STOM	2.90633	0.618381	2.55427	1.16168	3.65306	1.38635	1.24591	0.448426
	THBD	7.47854	0.484796	0.0983859	0.232589	0.264469	2.44771	0.225662	0.108437
	ALOX5AP	4.32166	2.34834	3.82556	1.58681	7.20596	1.57804	10.5092	0.926898
	ELL2	5.27957	0.360034	1.25976	2.11265	0.573622	1.45988	0.362187	0.773156
	CEBPB	12.491	0.574597	1.03671	0.355202	6.4645	4.02469	6.82488	0.846378
	EDN2	0.0012207	0	0	0	0	0	0	0
	ZNF57	0.0602707	0.0279865	0.0495332	0.0691746	0.0491678	0.0548024	0.0502409	0.0380734
	PXN	0.956235	2.49884	1.11879	0.884017	0.323773	0.811062	0.86054	0.723054
	FOSL2	9.15879	2.61338	0.312839	0.501275	1.00513	1.58955	0.807221	0.517766
	MT2A	11.0403	0.126975	30.8317	0.711403	31.6438	1.17352	28.493	0.589098
	ITPKC	0.104848	0.123464	0.13087	0.127703	0.185054	0.11633	0.13098	0.114657
	MT1X	0.439898	0.0720061	7.14285	0.268501	2.11549	0.664603	14.2971	0.209706
	CKB	0.217827	0.00999154	0.186036	0.131895	0.103887	0.0958516	0.109474	0.0405075
	TIGD2	0.0311818	0.0613227	0.0673204	0.13507	0.0815027	0.0623316	0.0479313	0.057742
	SLC22A5	0.00988857	0.0339399	0.0475392	0.0552215	0.159771	0.0301306	0.100531	0.0230426
	FAM105A	1.01283	0.723754	0.260982	0.240341	0.0690201	0.30799	0.276937	0.259003
	ZFAND5	2.62153	2.39449	1.34249	1.63418	1.33019	1.35034	1.25704	1.39199
	NOL3	0.113009	0.0415577	0.158149	0.123139	0.0639448	0.0732537	0.135139	0.0686889
	ARRDC2	0.679502	0.717222	0.477133	0.485673	0.687318	0.724897	0.811359	0.268479
	RHOBTB2	0.0842884	0.0820542	0.434399	0.407921	0.43896	0.197546	0.130489	0.894317
	ZNF281	0.299549	0.406297	0.248919	0.27152	0.256033	0.41831	0.284616	0.27705
	PPP1R15B	2.50933	1.86975	0.38831	0.607228	1.16632	0.897838	0.435059	0.763654
	LRRC8A	0.351642	0.134106	0.167808	0.209379	0.324205	0.429974	0.3369	0.591347
	RHOB	3.17314	1.24393	0.362373	0.690022	0.297985	0.713835	0.194391	0.848547
	KLF5	0.057297	0.0385886	0.0195974	0.00417405	0.0297921	0.00717771	0.0210256	0.00676274
	BAG3	1.53042	0.102156	0.503514	0.399048	1.04928	0.367465	0.428462	0.247831
	SRGN	86.5054	70.0945	7.71194	14.797	26.572	24.7294	14.4687	1.45815
	IL6ST	0.923325	0.726079	0.166438	0.190396	0.330297	0.417351	0.364795	0.345677
	AHNAK	1.3268	10.2815	5.19804	4.17515	5.72294	9.5895	3.01272	2.93579
	THBS1	1.5433	3.7233	0.00486722	0.0144767	0.117468	22.8902	3.5545	0.000471085
	EDN1	0.0345215	0.00554881	0.032358	0.0493061	0.272212	0.0243005	0.0334398	0.053671
	ID3	0.257424	0.135828	0.190681	0.364482	0.123314	1.11194	1.561	0.655825
	FZD2	0.0541985	0.0417337	0.084056	0.161063	0.00435274	0.0574633	0.0915618	0.0828765
	BDKRB2	0.00340091	0	0.000154956	0.00153742	0	0	0	0
	MIDN	1.75734	1.02113	0.243286	0.220023	0.636595	1.0768	0.605209	0.116629
	GDF15	0.258236	0.00616004	0.666351	1.73142	1.15707	0.584264	0.658452	0.365618

## Sheet: Figure 3E
	CD36	fLM	fMG	CBMo	aMG	KC	AM	MDM	HBC
		10.98	16.373	4.8036	0.227718	1.79471	4.41978	1.54928	22.7795
		13.2272	18.1746	4.30098	0.124206	1.9807	3.21246	8.55091	22.4484
			5.9077	15.1828	0.054247		1.66005	4.42904	19.7741
			3.8089	6.97875			3.46356	3.56973	19.5421
			4.1563	4.29752			3.82024	2.43707	11.1462
									11.2913
									16.5639

## Sheet: Figure 3F
	M1			M2
	Gene	Expr		Gene	Expr
	CCL4	54.3879		CCL2	26.3771
	CCL3	47.5099		CD163	24.3019
	IL1B	34.1708		MRC1	11.6138
	CD68	29.0197		VEGFA	7.94539
	TLR2	7.86804		TGFB1	4.90428
	CD86	5.18785		SPHK1	2.57551
	SOCS3	3.89342		FCGR1A	2.03642
	TLR4	2.6215		STAT6	1.24338
	IL6	2.58089		PPARG	0.831872
	IL1A	2.42866		CD200R1	0.82232
	STAT1	1.3183		TGM2	0.660802
	CCL8	1.3036		TLR1	0.56716
	CXCL10	0.58392		TLR8	0.430294
	IL18	0.477257		CCL18	0.312437
	CCL5	0.417626		IL10	0.296985
	IRF5	0.328699		IRF4	0.149466
	CD80	0.148375		CLEC10A	0.0561127
	CXCL9	0.127084		SPHK2	0.0458561
	IL15	0.0302991		CCL22	0.0310599

[truncated: 9 more sheets: Figure 4A, Figure 4D, Figure 4E, Figure 4F, Figure 5B, Figure 5C, Figure 6B, Figure 7A, Figure 7C]
